# Supplementary material for: Examination of Csr regulatory circuitry using epistasis analysis with RNA-seq (Epi-seq) confirms that CsrD affects gene expression via CsrA, CsrB and CsrC
Source: Sci Rep. 2018 Mar 29;8:5373. doi: 10.1038/s41598-018-23713-8 (PMC5876332; doi:10.1038/s41598-018-23713-8)
Supplement: Supplementary file 1 — Supplemental Tables [file 41598_2018_23713_MOESM1_ESM.xls]

## Sheet: S1
Supplementary Table S1. Transcription regulators regulated by CsrA
Blattner number	Gene	Regulator Type	Directon	Description
b2127	mlrA	Transcription factor	Repressed	Transcriptional regulator of csgD
b3555	yiaG	Transcription factor	Repressed	Predicted transcriptional regulator, function unknown
b1306	pspC	Transcription factor	Repressed	Positive regulatory gene, cooperatively with PspB; facilitates binding of PspA to PspB; membrane protein; dimer
b0313	betI	Transcription factor	Repressed	Transcriptional repressor for the betIBA-betT divergent operon, choline-inducible
b2664	csiR	Transcription factor	Repressed	Repressor of csiD promoter
b1399	paaX	Transcription factor	Repressed	Repressor for the paa operon, phenylacetyl-CoA induced
b4396	rob	Transcription factor	Repressed	Right oriC-binding transcriptional activator, AraC family
b1299	puuR	Transcription factor	Repressed	Repressor for the divergent puu operons, putrescine inducible; putrescine utilization pathway
b4135	yjdC	Transcription factor	Repressed	Putative transcriptional repressor, function unknown
b4313	fimE	Transcription factor	Repressed	Site-specific recombinase, fimA promoter inversion; biased towards the "ON to OFF" fimbriae phase switching direction
b2706	srlM	Transcription factor	Repressed	srl operon transcriptional activator, sorbitol-responsive
b2537	hcaR	Transcription factor	Repressed	Transcriptional activator for the hca operon; inducd by 3-phenylpropionate and cinnamic acid; autoregulatory
b3995	rsd	Transcription factor	Repressed	Regulates RNA polymerase holoenzyme formation; interacts with free sigma 70 and core RNA polymerase; stationary phase protein; anti-sigma
b1217	chaB	Transcription factor	Repressed	Accessory and regulatory protein for chaA
b3023	ygiV	Transcription factor	Repressed	Represses mcbR, involved in biofilm regulation
b0487	cueR	Transcription factor	Repressed	Activator of copper-responsive regulon genes cueO and copA; MerR homolog
b2398	yfeC	Transcription factor	Repressed	Predicted DNA-binding protein, DUF1323 family
b0435	bolA	Transcription factor	Repressed	Stationary-phase morphogene, transcriptional repressor; predicted reductase; regulates mreB, dacA, dacC, and ampC transcription; shape determinant; FtsZ dependent; induced by AI-2 pheromone
b4340	yjiR	Transcription factor	Repressed	Predicted HTH transcriptional regulator with aminotransferase domain, function unknown; MocR family
b2980	glcC	Transcription factor	Repressed	Transcriptional reperssor for glc operon, glycolate-binding
b0330	prpR	Transcription factor	Repressed	Transcriptional regulator of prp operon; propionate catabolism via 2-methylcitrate cycle, characterized primarily in Salmonella
b1422	ydcI	Transcription factor	Repressed	Putative transcriptional regulator
b1014	putA	Transcription factor	Repressed	Proline dehydrogenase and repressor for the putAP divergon
b1384	feaR	Transcription factor	Repressed	Transcriptional activator for tynA and feaB, AraC family
b2427	murR	Transcription factor	Repressed	Repressor for murPQ, MurNAc 6-P inducible
b3604	lldR	Transcription factor	Repressed	Dual role activator/repressor for lldPRD operon
b1622	malY	Transcription factor	Repressed	Antagonist of MalT transcriptional activator of maltose regulon, binds MalT in absence of maltotriose; cysteine desulfhydrase
b0603	ybdO	Transcription factor	Repressed	Required for swarming phenotype, function unknown; probable LysR-family transcriptional regulator
b0020	nhaR	Transcription factor	Repressed	Positive regulator of nhaA, Na(+)-dependent
b0145	dksA	Transcription factor	Repressed	RNAP-binding protein modulating ppGpp and iNTP regulation; reduces open complex half-life on rRNA promoters; removes transcriptional roadblocks to replication
b3680	yidL	Transcription factor	Repressed	Predicted transcriptional regulator, AraC family, function unknown
b0064	araC	Transcription factor	Repressed	Transcriptional activator for the ara regulon; autorepressor in the absence of arabinose co-activator
b2399	yfeD	Transcription factor	Repressed	Predicted DNA-binding protein, DUF1323 family
b4365	yjjQ	Transcription factor	Repressed	Putative transcriptional regulator, function unknown; H-NS-repressed, dimeric
b3021	mqsA	Transcription factor	Repressed	Antitoxin for MqsR toxin; transcriptional repressor
b2846	yqeH	Transcription factor	Repressed	Predicted LuxR family transcriptional regulator; part of T3SS PAI ETT2 remnant
b1450	mcbR	Transcription factor	Repressed	MqsR-controlled colanic acid and biofilm regulator; represses mcbA
b0346	mhpR	Transcription factor	Repressed	Transcriptional activator, mhp operon; utilizes MHP
b1499	ydeO	Transcription factor	Repressed	UV-inducible global regulator, EvgA-, GadE-dependent; transcriptional activator for mdtEF; required for acid resistance conferred by EvgA overexpression; AraC family
b0076	leuO	Transcription factor	Repressed	Pleiotropic transcriptional regulator; regulates dsrA; relieves bgl silencing, multi-copy represses cadC
b2491	hyfR	Transcription factor	Repressed	Formate-sensing regulator for hyf operon
b3022	mqsR	Transcription factor	Repressed	GCU-specific mRNA interferase, toxin-antitoxin pair MqsRA; motility, quorum-sensing biofilm regulator; works through QseBC and AI-2; anti-repressor
b4366	bglJ	Transcription factor	Repressed	Transcriptional activator for the silent bgl operon; requires the bglJ4 allele to function; LuxR family
b2709	norR	Transcription factor	Repressed	Transcription regulator for norVW, NO-responsive; Sigma54-dependent activator with a GAF domain
b0294	ecpR	Transcription factor	Repressed	Putative transcriptional regulator for the ecp operon
b2531	iscR	Transcription factor	Repressed	isc operon transcriptional repressor; suf operon transcriptional activator; icsR regulon regulator; oxidative stress- and iron starvation-inducible; autorepressor; contains Fe-S cluster
b2561	yfhH	Transcription factor	Repressed	putative DNA-binding transcriptional regulator
b0564	appY	Transcription factor	Activated	Global transcription regulator, AraC family, DLP12 prophage
b2714	ascG	Transcription factor	Activated	Repressor of asc operon; inducer unknown; prpBC operon repressor
b3556	cspA	Transcription factor	Activated	Cold-inducible RNA chaperone and antiterminator; aids gene expression at low temperature; cold shock protein CS7.4; binds ssRNA and ssDNA
b3261	fis	Transcription factor	Activated	Transcriptional activator for rRNA operons, bends DNA; interacts with RNAP; nucleoid-associated protein; dimeric
b1891	flhC	Transcription factor	Activated	Transcriptional activator of flagellar class II operons; forms heterotetramer with FlhD; CsrA regulon; may be allosteric effector of FlhD
b1892	flhD	Transcription factor	Activated	Transcriptional activator of flagellar class II operons; forms heterotetramer with FlhC
b1658	purR	Transcription factor	Activated	Purine regulon repressor
b3481	nikR	Transcription factor	Activated	Nickel-responsive regulator of the nik operon; homodimer
b4116	adiY	Transcription factor	Activated	Transcriptional activator for adiA, AraC family
b0450	glnK	Transcription factor	Activated	Potent activator of NRII(GlnL/NtrB) phosphatase; trimeric; regulated through NRI/NRII two-component regulatory system; binds to membrane when inhibiting AmtB
b4128	ghoS	Transcription factor	Activated	Antitoxin of GhoTS toxin-antitoxin pair; endonuclease for ghoT mRNA
b3071	yqjI	Transcription factor	Activated	Transcriptional repressor for yqjH, nickel- or iron-inducible; autorepressor
b0483	ybaQ	Transcription factor	Activated	Predicted transcriptional regulator, function unknown
b1983	yeeN	Transcription factor	Activated	UPF0082 family protein, function unknown
b1988	nac	Transcription factor	Activated	Repressor of gdhA transcription; RpoN, GlnG(NtrC) regulons; pleiotropic effects
b3869	glnL	Sensor kinase	Activated	Bifunctional kinase/phosphatase, nitrogen regulator II, NRII; homodimeric
b1222	narX	Sensor kinase	Repressed	Two-component nitrate/nitrite sensor-transmitter protein; NarL is cognate regulator; functional redundance with narQ
b1609	rstB	Sensor kinase	Repressed	Sensory histidine kinase of RstAB two-component system, low Mg-responsive via PhoQP
b2078	baeS	Sensor kinase	Repressed	Sensor kinase for mdtABCD, acrD and spy
b2741	rpoS	Sigma factor	Repressed	RNA polymerase subunit, stress and stationary phase sigma S; sigma 38
b4293	fecI	Sigma factor	Repressed	RNA polymerase sigma-19 factor; fecA promoter RNAP sigma factor

## Sheet: S2
Supplementary Table S2. sRNA regulated by CsrA at the transcript level
Blattner number	Gene	Direction	Description
b4458	oxyS	Repressed	OxyS sRNA activates genes that detoxify oxidative damage
b4577	sgrS	Repressed	sRNA that destabilzes ptsG mRNA
b4441	glmY	Repressed	sRNA activator of glmS mRNA, glmZ processing antagonist
b4444	omrA	Repressed	sRNA downregulating OM proteins and curli; positively regulated by OmpR/EnvZ
b4445	omrB	Repressed	sRNA downregulating OM proteins and curli; positively regulated by OmpR/EnvZ
b4459	ryjA	Repressed	Novel sRNA, function unknown
b4698	mgrR	Repressed	sRNA affecting sensitivity to antimicrobial peptides; regulated by PhoPQ and Mg2+
b4699	fnrS	Activated	FNR-activated anaerobic sRNA; mediates negative FNR regulation; Hfq-dependent

## Sheet: S3
Supplementary Table S3. Bacterial Strains used in this study
Strain	Description	Reference
MG1655	Prototrophic Escherichia coli K-12 MG1655	Michael Cashel
XWC880	MG1655 with marked pgaC disruption-Camr	(Wang et al., 2004)
MG1655 csrA::gm	MG1655 with csrA disrupted after amino acid position 50 - Gmr	(Vakulskas et al., 2016)
KDMG	MG1655 with marked csrD deletion-Kanr	(Suzuki et al., 2006)
BW25113 csrB::kan	BW25113 with marked csrB deletion-Kanr	(Baba et al., 2006)
BW25113 csrC::kan	BW25113 with marked csrC deletion-Kanr	(Baba et al., 2006)
Wild-type (WT)	MG1655 with marked pgaC disruption-Camr, carrying plasmid pBR322	This study
csrA	MG1655 with marked pgaC disruption-Camr and CsrA disruption-Camr, carrying plasmid pBR322	This study
csrD	MG1655 with marked pgaC disruption-Camr and csrD deletion-Kanr, carrying plasmid pBR322	This study
csrBC	MG1655 with marked pgaC disruption-Camr and unmarked csrB and csrC deletions, carrying plasmid pBR322	This study
csrAD	MG1655 with marked pgaC disruption-Camr, marked csrA disrutpion-Gmr and marked csrD deletion-Kanr, carrying plasmid pBR322	This study
csrA pCsrA	MG1655 with marked pgaC disruption-Camr and marked csrA disruption-Gmr, carrying plasmid pCsrA	This study
csrD pCsrD	MG1655 with marked pgaC disruption-Camr and marked csrD deletion-Kanr, carrying plasmid pCsrD	This study
csrAD pCsrD	MG1655 with marked pgaC disruption-Camr, marked csrA disrutpion-Gmr and marked csrD deletion-Kanr, carrying plasmid pCsrD	This study
csrAD pCsrA	MG1655 with marked pgaC disruption-Camr, marked csrA disrutpion-Gmr, and marked csrD deletion-Kanr, carrying plasmid pCsrA	This study
csrBCD	MG1655 with marked pgaC disruption-Camr, marked csrD deletion-Kanr and unmarked csrB and csrC deletions, carrying plasmid pBR322	This study
csrBCD pCsrB	MG1655 with marked pgaC disruption-Camr, marked csrD deletion-Kanr and unmarked csrB and csrC deletions, carrying plasmid pCsrB	This study
csrBCD pCsrD	MG1655 with marked pgaC disruption-Camr, marked csrD deletion-Kanr and unmarked csrB and csrC deletions, carrying plasmid pCsrD	This study

## Sheet: S4
Supplementary Table S4. Plasmids used in this study.
Name	Description	Relevant Primers	Reference
pBR322	Cloning vector - Ampr Tetr		(Bolivar et al., 1977)
p2VR112 (pCsrA)	csrA gene cloned into the EcoRI-BamHI sites of pBR322 - Ampr		(Vakulskas et al., 2016)
pBYH4 (pCsrD)	pBR322 derivative carrying csrD gene in EcoRI site- Ampr		(Suzuki et al., 2006)
pCsrB	pBR322 derivative carrying csrB gene with 494bp upstream and 36bp downstream between BamHI and HindIII sites- Ampr	csrB-494upBamHI/csrB-36downHindIII	This study

## Sheet: S5
Supplementary Table S5. Primers used in this study.
Name	Sequence (5’-3’)	Function	Reference
csrB-494upBamHI	CGCGGATCCATATGCACGCGCAGTTTGGCGATAT	pCsrB construction	This study
csrB-36downHindIII	CCCAAGCTTACCTCAATAAGAAAAACTGCCGCGA	pCsrB construction	This study
CsrB qRT-PCR Fw	AGGATGGTGTTTCAGGGAAAG	qRT-PCR	This study
CsrB qRT-PCR Rv	GAATCATCCTGACCGGTTCTC	qRT-PCR	This study
CsrC qRT-PCR Fw	ACGTCCGGAGACGTAATTAAAC	qRT-PCR	This study
CsrC qRT-PCR Rv	CCCTTAACGGGTCTTACAATCC	qRT-PCR	This study
glgC qRT-PCR Fw	TCTGGCGAGTATGGGTATCT	qRT-PCR	This study
glgC qRT-PCR Rv	CTTCGGTGATCTTGGGAATCA	qRT-PCR	This study
ftnB qRT-PCR Fw	CGCATCCAATCTCTACCTTCAC	qRT-PCR	Potts, et al., 2017
ftnB qRT-PCR Rv	CGCATCATTTGGGTCACATTAC	qRT-PCR	Potts, et al., 2017
fliA qRT-PCR Fw	TGAAGTGGCACAGGCAATAG	qRT-PCR	This study
fliA qRT-PCR Rv	TCGGCAATATCGATCCCTAAAC	qRT-PCR	This study
16s rRNA qPCR Forward	AGGCCTTCGGGTTGTAAAGT	qRT-PCR	Potts, et al., 2017
16s rRNA qPCR Reverse	ATTCCGATTAACGCTTGCAC	qRT-PCR	Potts, et al., 2017

## Sheet: S6
Supplementary Table S6. Differential expression analysis data.
b	Gene	log2FC.csrA-WT	log2FC.csrD-WT	log2FC.csrBC-WT	log2FC.csrAD-WT	log2FC.csrBCD-WT	log2FC.csrADpcsrD-csrAD	log2FC.csrADpcsrA-csrAD	log2FC.csrBCDpcsrB-csrBCD	log2FC.csrBCDpcsrD-csrBCD	log2FC.csrBCD-csrBC	log2FC.csrBCD-csrD	log2FC.csrAD-csrA	log2FC.csrAD-csrD	pvalue.csrA-WT	pvalue.csrD-WT	pvalue.csrBC-WT	pvalue.csrAD-WT	pvalue.csrBCD-WT	pvalue.csrADpcsrD-csrAD	pvalue.csrADpcsrA-csrAD	pvalue.csrBCDpcsrB-csrBCD	pvalue.csrBCDpcsrD-csrBCD	pvalue.csrBCD-csrBC	pvalue.csrBCD-csrD	pvalue.csrAD-csrA	pvalue.csrAD-csrD	significant.csrA-WT	significant.csrD-WT	significant.csrBC-WT	significant.csrAD-WT	significant.csrBCD-WT	significant.csrADpcsrD-csrAD	significant.csrADpcsrA-csrAD	significant.csrBCDpcsrB-csrBCD	significant.csrBCDpcsrD-csrBCD	significant.csrBCD-csrBC	significant.csrBCD-csrD	significant.csrAD-csrA	significant.csrAD-csrD					Key
b0929	ompF	-2.138	-1.3	1.257	-2.249	0.819	0	1.485	-3.874	-0.054	-0.438	2.118	-0.112	-0.95	0	0.000228	0.000298	0	0.008298	0.99991	6e-06	0	0.999662	0.259563	0	0.876594	0.001205	-1	-1	1	-1	0	0	1	-1	0	0	1	0	0					Column	Description
b1043	csgC	-1.979	-2.611	0.73	-1.424	-0.342	-0.33	0.31	-0.998	0.848	-1.072	2.269	0.556	1.188	0.002937	0.005653	0.384756	0.021326	0.739528	0.99991	0.657129	0.115672	0.999662	0.192756	0.00831	0.731343	0.110373	-1	-1	0	-1	0	0	0	0	0	0	1	0	0					b	Blattner lab number
b1044	ymdA	-3.316	-2.19	1.147	-2.879	0.925	-0.296	1.944	-5.16	0.153	-0.222	3.115	0.437	-0.689	0	0.000128	0.034564	1e-06	0.059054	0.99991	0.000154	0	0.999662	0.76355	0	0.716827	0.151575	-1	-1	1	-1	0	0	1	-1	0	0	1	0	0					Gene	Gene name
b1878	flhE	-1.035	-2.095	0.53	-1.156	0.185	-0.017	-0.072	-4.298	0.112	-0.345	2.28	-0.121	0.939	0.006654	0.000128	0.394519	0.003205	0.796264	0.99991	0.867476	0	0.999662	0.608717	1.3e-05	0.904153	0.020797	-1	-1	0	-1	0	0	0	-1	0	0	1	0	0					log2FC.csrA-WT	log2 transformed fold change in steady state RNA abundance between the wild type and csrA mutant strains (csrA/WT)
b1904	yecR	-1.039	-1.943	0.811	-1.313	0.431	0.44	0.56	-4.296	0.157	-0.38	2.374	-0.274	0.631	0.019206	0.0016	0.257122	0.004649	0.542334	0.99991	0.219809	0	0.999662	0.636242	4.9e-05	0.804188	0.17886	-1	-1	0	-1	0	0	0	-1	0	0	1	0	0					log2FC.csrD-WT	log2 transformed fold change in steady state RNA abundance between the wild type and csrD mutant strains (csrD/WT)
b1937	fliE	-1.396	-2.136	0.328	-1.004	0.259	-0.199	0.016	-4.592	0.136	-0.069	2.395	0.391	1.131	0.006614	0.001973	0.700674	0.043195	0.780863	0.99991	0.976612	0	0.999662	0.954976	0.000181	0.745817	0.032772	-1	-1	0	-1	0	0	0	-1	0	0	1	0	1					log2FC.csrBC-WT	log2 transformed fold change in steady state RNA abundance between the wild type and csrB csrC double mutant strains (csrBC/WT)
b4314	fimA	-1.141	-1.157	0.123	-1.767	-1.308	0.152	-0.265	0.304	0.241	-1.431	-0.151	-0.625	-0.61	0	1.1e-05	0.663084	0	0	0.99991	0.120528	0.07558	0.999662	0	0.623366	0.096015	0.0007	-1	-1	0	-1	-1	0	0	0	0	-1	0	0	0					log2FC.csrAD-WT	log2 transformed fold change in steady state RNA abundance between the wild type and csrA csrD double mutant strains (csrAD/WT)
b4315	fimI	-1.533	-1.265	0.129	-1.726	-1.482	0.009	-0.335	0.673	0.26	-1.611	-0.218	-0.194	-0.462	2e-06	0.000255	0.782746	0	4e-05	0.99991	0.235287	0.014613	0.999662	7.1e-05	0.68453	0.767669	0.084883	-1	-1	0	-1	-1	0	0	0	0	-1	0	0	0					log2FC.csrBCD-WT	log2 transformed fold change in steady state RNA abundance between the wild type and csrB csrC csrD triple mutant strains (csrBCD/WT)
b4316	fimC	-1.104	-1.152	-0.163	-1.178	-1.688	-0.148	-0.853	1.371	0.27	-1.525	-0.536	-0.074	-0.026	0.001058	0.008968	0.782746	0.000615	0.000114	0.99991	0.012935	0.000186	0.999662	0.003222	0.282995	0.935744	0.94547	-1	-1	0	-1	-1	0	0	1	0	-1	0	0	0					log2FC.csrADpcsrD-csrAD	log2 transformed fold change in steady state RNA abundance between the csrA csrD double mutant strain and one complimented with csrD in trans (csrAD pCsrD/csrAD)
b4457	csrC	-4.813	-1.122	-5.321	-5.071	-5.25	-0.094	7.353	-4.866	0.326	0.07	-4.128	-0.257	-3.949	0	0.000228	0	0	0	0.99991	0	0	0.999662	0.923728	0	0.6801	0	-1	-1	-1	-1	-1	0	1	-1	0	0	-1	0	-1					log2FC.csrADpcsrA-csrAD	log2 transformed fold change in steady state RNA abundance between the csrA csrD double mutant strain and one complimented with csrA in trans (csrAD pCsrA/csrAD)
b1070	flgN	0.032	-2.068	0.964	-0.904	0.028	0.171	-0.339	-3.667	-0.019	-0.936	2.095	-0.936	1.164	0.936556	0.000111	0.071558	0.014296	0.975375	0.99991	0.381513	0	0.999662	0.089563	2.6e-05	0.348164	0.003974	0	-1	0	0	0	0	0	-1	0	0	1	0	1					log2FC.csrBCDpcsrB-csrBCD	log2 transformed fold change in steady state RNA abundance between the csrB csrC csrD triple mutant strain and one complimented with csrB in trans (csrBCD pCsrB/csrBCD)
b1071	flgM	0.058	-1.823	0.997	-0.839	0.212	0.247	-0.287	-3.719	-0.077	-0.785	2.035	-0.897	0.984	0.882111	0.000255	0.049606	0.018845	0.743809	0.99991	0.449295	0	0.999662	0.138603	2.2e-05	0.348804	0.010018	0	-1	0	0	0	0	0	-1	0	0	1	0	0					log2FC.csrBCDpcsrD-csrBCD	log2 transformed fold change in steady state RNA abundance between the csrB csrC csrD triple mutant strain and one complimented with csrD in trans (csrBCD pCsrD/csrBCD)
b1072	flgA	-0.352	-1.777	0.718	-0.768	0.426	0.278	-0.203	-4.348	0.055	-0.292	2.203	-0.415	1.01	0.305107	0.000313	0.217091	0.029852	0.426444	0.99991	0.588692	0	0.999662	0.655301	7e-06	0.565947	0.007573	0	-1	0	0	0	0	0	-1	0	0	1	0	1					log2FC.csrBCD-csrBC	log2 transformed fold change in steady state RNA abundance between the csrB csrC csrD triple mutant and csrB csrC double mutant strains (csrBCD/csrBC)
b1073	flgB	-0.565	-1.744	0.866	-0.931	0.673	0.213	0.257	-5.027	-0.069	-0.192	2.417	-0.366	0.814	0.123094	0.000711	0.141328	0.014506	0.198406	0.99991	0.513553	0	0.999662	0.80734	4e-06	0.651638	0.036667	0	-1	0	0	0	0	0	-1	0	0	1	0	0					log2FC.csrBCD-csrD	log2 transformed fold change in steady state RNA abundance between the csrB csrC csrD triple mutant and csrD mutant strains (csrBCD/csrD)
b1074	flgC	-0.519	-1.69	0.829	-0.749	0.645	0.077	0.095	-4.888	-0.101	-0.185	2.335	-0.231	0.94	0.148975	0.000807	0.15748	0.041059	0.210714	0.99991	0.813191	0	0.999662	0.812806	5e-06	0.792676	0.014486	0	-1	0	0	0	0	0	-1	0	0	1	0	0					log2FC.csrAD-csrA	log2 transformed fold change in steady state RNA abundance between the csrA csrD double mutant and csrA mutant strains (csrAD/csrA)
b1075	flgD	-0.48	-1.704	0.798	-0.689	0.64	0.055	0.053	-4.836	-0.073	-0.159	2.344	-0.209	1.015	0.161407	0.000411	0.149927	0.048435	0.189463	0.99991	0.892811	0	0.999662	0.831514	2e-06	0.805131	0.006363	0	-1	0	0	0	0	0	-1	0	0	1	0	1					log2FC.csrAD-csrD	log2 transformed fold change in steady state RNA abundance between the csrA csrD double mutant and csrD mutant strains (csrAD/csrD)
b1076	flgE	-0.579	-1.814	0.701	-0.728	0.594	0.038	-0.018	-4.858	-0.08	-0.107	2.408	-0.149	1.086	0.082905	0.000168	0.205624	0.032846	0.210714	0.99991	0.963551	0	0.999662	0.894044	1e-06	0.862397	0.003331	0	-1	0	0	0	0	0	-1	0	0	1	0	1					pvalue.csrA-WT	Multiple comparisons adjusted p-value for significance test of of change in steady state RNA abundance between the wild type and csrA mutant strains (csrA/WT)
b1077	flgF	-0.595	-1.795	0.664	-0.76	0.521	0.041	-0.084	-4.754	-0.093	-0.143	2.316	-0.165	1.035	0.075209	0.00018	0.236035	0.026139	0.295918	0.99991	0.82238	0	0.999662	0.847752	2e-06	0.843869	0.004529	0	-1	0	0	0	0	0	-1	0	0	1	0	1					pvalue.csrD-WT	Multiple comparisons adjusted p-value for significance test of of change in steady state RNA abundance between the wild type and csrD mutant strains (csrD/WT)
b1078	flgG	-0.672	-1.847	0.512	-0.755	0.433	0.024	-0.126	-4.6	-0.024	-0.079	2.28	-0.083	1.092	0.066369	0.000337	0.409787	0.041767	0.450043	0.99991	0.752288	0	0.999662	0.927268	8e-06	0.935744	0.005885	0	-1	0	0	0	0	0	-1	0	0	1	0	1					pvalue.csrBC-WT	Multiple comparisons adjusted p-value for significance test of of change in steady state RNA abundance between the wild type and csrB csrC double mutant strains (csrBC/WT)
b1079	flgH	-0.926	-2.007	0.342	-0.837	0.203	-0.088	-0.23	-4.455	0.075	-0.139	2.21	0.089	1.17	0.015434	0.000217	0.605476	0.028026	0.780794	0.99991	0.570973	0	0.999662	0.874348	2.1e-05	0.935744	0.004789	0	-1	0	0	0	0	0	-1	0	0	1	0	1					pvalue.csrAD-WT	Multiple comparisons adjusted p-value for significance test of of change in steady state RNA abundance between the wild type and csrA csrD double mutant strains (csrAD/WT)
b1080	flgI	-0.887	-1.927	0.441	-0.848	0.235	-0.016	-0.209	-4.341	0.111	-0.206	2.161	0.039	1.079	0.025107	0.00051	0.516043	0.033152	0.749143	0.99991	0.626661	0	0.999662	0.808555	4.7e-05	0.975933	0.011486	0	-1	0	0	0	0	0	-1	0	0	1	0	1					pvalue.csrBCD-WT	Multiple comparisons adjusted p-value for significance test of of change in steady state RNA abundance between the wild type and csrB csrC csrD triple mutant strains (csrBCD/WT)
b1081	flgJ	-0.714	-1.808	0.699	-0.736	0.304	0.018	-0.338	-4.119	0.179	-0.394	2.112	-0.022	1.072	0.070873	0.001311	0.289693	0.066287	0.654751	0.99991	0.431386	0	0.999662	0.57354	7.1e-05	0.987646	0.013209	0	-1	0	0	0	0	0	-1	0	0	1	0	1					pvalue.csrADpcsrD-csrAD	Multiple comparisons adjusted p-value for significance test of of change in steady state RNA abundance between the csrA csrD double mutant strain and one complimented with csrD in trans (csrAD pCsrD/csrAD)
b1082	flgK	-0.16	-2.29	1.075	-0.953	0.277	0.054	-0.279	-3.83	-0.18	-0.798	2.567	-0.793	1.338	0.638167	4e-05	0.024888	0.005666	0.626792	0.99991	0.430746	0	0.999662	0.115722	1e-06	0.373322	0.000499	0	-1	1	0	0	0	0	-1	0	0	1	0	1					pvalue.csrADpcsrA-csrAD	Multiple comparisons adjusted p-value for significance test of of change in steady state RNA abundance between the csrA csrD double mutant strain and one complimented with csrA in trans (csrAD pCsrA/csrAD)
b1083	flgL	-0.001	-2.125	1.088	-1.003	0.281	0.167	-0.222	-3.87	-0.293	-0.808	2.406	-1.001	1.122	0.997473	7.6e-05	0.029695	0.005631	0.642641	0.99991	0.555535	0	0.999662	0.127469	2e-06	0.318038	0.003516	0	-1	1	-1	0	0	0	-1	0	0	1	0	1					pvalue.csrBCDpcsrB-csrBCD	Multiple comparisons adjusted p-value for significance test of of change in steady state RNA abundance between the csrB csrC csrD triple mutant strain and one complimented with csrB in trans (csrBCD pCsrB/csrBCD)
b1194	ycgR	0.82	-2.526	0.767	-0.71	-0.451	0.038	-1.275	-2.997	-0.105	-1.218	2.075	-1.53	1.816	0.101798	0.001102	0.387919	0.187143	0.63194	0.99991	0.027916	2.7e-05	0.999662	0.14933	0.003657	0.29225	0.003037	0	-1	0	0	0	0	-1	-1	0	0	1	0	1					pvalue.csrBCDpcsrD-csrBCD	Multiple comparisons adjusted p-value for significance test of of change in steady state RNA abundance between the csrB csrC csrD triple mutant strain and one complimented with csrD in trans (csrBCD pCsrD/csrBCD)
b1421	trg	0.914	-1.16	0.757	-0.03	-0.204	0.07	-0.787	-0.93	-0.172	-0.96	0.956	-0.943	1.13	0.000219	0.000363	0.02736	0.915702	0.622038	0.99991	0.001607	0.000497	0.999662	0.010268	0.001298	0.043131	4.4e-05	0	-1	0	0	0	0	0	0	0	0	0	0	1					pvalue.csrBCD-csrBC	Multiple comparisons adjusted p-value for significance test of of change in steady state RNA abundance between the csrB csrC csrD triple mutant and csrB csrC double mutant strains (csrBCD/csrBC)
b1742	ves	0.028	-2.415	0.766	-0.945	-0.051	0.019	-0.613	-3.144	-0.459	-0.818	2.364	-0.972	1.47	0.958234	0.000273	0.304427	0.038032	0.962752	0.99991	0.196699	3e-06	0.999662	0.259846	0.000133	0.373322	0.004276	0	-1	0	0	0	0	0	-1	0	0	1	0	1					pvalue.csrBCD-csrD	Multiple comparisons adjusted p-value for significance test of of change in steady state RNA abundance between the csrB csrC csrD triple mutant and csrD mutant strains (csrBCD/csrD)
b1879	flhA	-0.635	-1.823	0.543	-0.735	0.32	0.036	-0.003	-3.354	0.123	-0.222	2.144	-0.1	1.088	0.026884	7.6e-05	0.252095	0.012613	0.475178	0.99991	0.992738	0	0.999662	0.673496	1e-06	0.895879	0.000952	0	-1	0	0	0	0	0	-1	0	0	1	0	1					pvalue.csrAD-csrA	Multiple comparisons adjusted p-value for significance test of of change in steady state RNA abundance between the csrA csrD double mutant and csrA mutant strains (csrAD/csrA)
b1880	flhB	-0.699	-1.886	0.583	-0.763	0.043	-0.026	-0.213	-3.997	0.157	-0.54	1.929	-0.064	1.123	0.029215	8.4e-05	0.267201	0.019521	0.954382	0.99991	0.539809	0	0.999662	0.2984	1.5e-05	0.94109	0.001883	0	-1	0	0	0	0	0	-1	0	0	1	0	1					pvalue.csrAD-csrD	Multiple comparisons adjusted p-value for significance test of of change in steady state RNA abundance between the csrA csrD double mutant and csrD mutant strains (csrAD/csrD)
b1881	cheZ	-0.128	-2.273	0.639	-1.342	-0.691	0.222	-0.57	-2.777	-0.121	-1.33	1.583	-1.214	0.931	0.740227	7.6e-05	0.292603	0.000811	0.191118	0.99991	0.148563	0	0.999662	0.022515	0.00106	0.217007	0.020859	0	-1	0	-1	0	0	0	-1	0	-1	1	0	0					significant.csrA-WT	Significance of change in steady state RNA abundance (0: not significant, 1: higher in numerator, -1: lower in numerator) between the wild type and csrA mutant strains (csrA/WT)
b1882	cheY	-0.11	-2.334	0.676	-1.306	-0.626	0.18	-0.612	-2.916	-0.141	-1.302	1.709	-1.196	1.028	0.7813	7.6e-05	0.268893	0.001283	0.257213	0.99991	0.130304	0	0.999662	0.028834	0.000639	0.237106	0.013835	0	-1	0	-1	0	0	0	-1	0	-1	1	0	1					significant.csrD-WT	Significance of change in steady state RNA abundance (0: not significant, 1: higher in numerator, -1: lower in numerator) between the wild type and csrD mutant strains (csrD/WT)
b1883	cheB	0.086	-2.564	0.699	-1.158	-0.741	0.218	-0.676	-2.831	-0.259	-1.441	1.823	-1.244	1.406	0.84673	7.6e-05	0.30693	0.007875	0.224401	0.99991	0.133196	2e-06	0.999662	0.02986	0.00112	0.29225	0.003373	0	-1	0	-1	0	0	0	-1	0	-1	1	0	1					significant.csrBC-WT	Significance of change in steady state RNA abundance (0: not significant, 1: higher in numerator, -1: lower in numerator) between the wild type and csrB csrC double mutant strains (csrBC/WT)
b1884	cheR	0.131	-2.446	0.955	-1.091	-0.409	0.074	-0.621	-3.323	-0.462	-1.363	2.038	-1.223	1.355	0.752444	7.6e-05	0.110854	0.00874	0.535313	0.99991	0.148296	0	0.999662	0.028834	0.000167	0.24827	0.003057	0	-1	0	-1	0	0	0	-1	0	-1	1	0	1					significant.csrAD-WT	Significance of change in steady state RNA abundance (0: not significant, 1: higher in numerator, -1: lower in numerator) between the wild type and csrA csrD double mutant strains (csrAD/WT)
b1885	tap	0.231	-2.66	0.988	-1.228	-0.354	0.165	-0.526	-3.539	-0.563	-1.341	2.306	-1.458	1.433	0.604909	8.4e-05	0.159541	0.007697	0.65032	0.99991	0.26571	0	0.999662	0.052271	0.000133	0.217007	0.004276	0	-1	0	-1	0	0	0	-1	0	0	1	0	1					significant.csrBCD-WT	Significance of change in steady state RNA abundance (0: not significant, 1: higher in numerator, -1: lower in numerator) between the wild type and csrB csrC csrD triple mutant strains (csrBCD/WT)
b1886	tar	0.144	-2.517	1.022	-1.351	-0.271	0.147	-0.417	-3.707	-0.499	-1.293	2.246	-1.494	1.167	0.7813	0.000273	0.196566	0.007526	0.77552	0.99991	0.42977	0	0.999662	0.087014	0.000437	0.24827	0.026253	0	-1	0	-1	0	0	0	-1	0	0	1	0	1					significant.csrADpcsrD-csrAD	Significance of change in steady state RNA abundance (0: not significant, 1: higher in numerator, -1: lower in numerator) between the csrA csrD double mutant strain and one complimented with csrD in trans (csrAD pCsrD/csrAD)
b1887	cheW	0.397	-2.305	0.617	-1.078	-0.668	0.221	-0.913	-2.853	-0.217	-1.285	1.637	-1.474	1.227	0.307457	0.000124	0.364761	0.009835	0.268783	0.99991	0.034834	1e-06	0.999662	0.047524	0.002061	0.096015	0.00622	0	-1	0	-1	0	0	0	-1	0	-1	1	0	1					significant.csrADpcsrA-csrAD	Significance of change in steady state RNA abundance (0: not significant, 1: higher in numerator, -1: lower in numerator) between the csrA csrD double mutant strain and one complimented with csrA in trans (csrAD pCsrA/csrAD)
b1888	cheA	0.595	-2.393	0.64	-0.842	-0.557	0.162	-1.127	-2.99	-0.432	-1.198	1.835	-1.437	1.551	0.117387	7.6e-05	0.345937	0.036403	0.361132	0.99991	0.008379	0	0.999662	0.056801	0.000499	0.096015	0.000699	0	-1	0	0	0	0	-1	-1	0	0	1	0	1					significant.csrBCDpcsrB-csrBCD	Significance of change in steady state RNA abundance (0: not significant, 1: higher in numerator, -1: lower in numerator) between the csrB csrC csrD triple mutant strain and one complimented with csrB in trans (csrBCD pCsrB/csrBCD)
b1889	motB	0.435	-2.633	0.986	-0.865	-0.439	0.049	-0.82	-3.084	-0.338	-1.425	2.193	-1.299	1.768	0.244024	7.6e-05	0.097408	0.030337	0.489414	0.99991	0.051362	0	0.999662	0.02126	7.2e-05	0.217007	0.000241	0	-1	0	0	0	0	0	-1	0	-1	1	0	1					significant.csrBCDpcsrD-csrBCD	Significance of change in steady state RNA abundance (0: not significant, 1: higher in numerator, -1: lower in numerator) between the csrB csrC csrD triple mutant strain and one complimented with csrD in trans (csrBCD pCsrD/csrBCD)
b1890	motA	0.072	-2.641	1.049	-0.944	-0.316	-0.105	-0.822	-3.48	-0.397	-1.365	2.325	-1.017	1.697	0.884162	0.0001	0.126505	0.035746	0.687397	0.99991	0.081807	0	0.999662	0.047524	0.000144	0.373322	0.001196	0	-1	0	0	0	0	0	-1	0	-1	1	0	1					significant.csrBCD-csrBC	Significance of change in steady state RNA abundance (0: not significant, 1: higher in numerator, -1: lower in numerator) between the csrB csrC csrD triple mutant and csrB csrC double mutant strains (csrBCD/csrBC)
b1921	fliZ	-0.75	-2.042	0.937	-1.063	0.395	0.009	0.139	-4.515	0.009	-0.542	2.437	-0.313	0.979	0.026487	7.6e-05	0.060875	0.003054	0.450043	0.99991	0.710274	0	0.999662	0.316621	1e-06	0.6801	0.008593	0	-1	0	-1	0	0	0	-1	0	0	1	0	0					significant.csrBCD-csrD	Significance of change in steady state RNA abundance (0: not significant, 1: higher in numerator, -1: lower in numerator) between the csrB csrC csrD triple mutant and csrD mutant strains (csrBCD/csrD)
b1922	fliA	-0.596	-1.958	0.878	-0.963	0.428	0.102	0.05	-4.529	0.076	-0.45	2.386	-0.368	0.995	0.08539	0.000125	0.102423	0.008012	0.427107	0.99991	0.901417	0	0.999662	0.439309	3e-06	0.622648	0.008484	0	-1	0	0	0	0	0	-1	0	0	1	0	0					significant.csrAD-csrA	Significance of change in steady state RNA abundance (0: not significant, 1: higher in numerator, -1: lower in numerator) between the csrA csrD double mutant and csrA mutant strains (csrAD/csrA)
b1923	fliC	0.113	-2.507	0.871	-1.501	-0.431	0.235	-0.481	-3.468	-0.307	-1.301	2.076	-1.615	1.005	0.79646	7.6e-05	0.190276	0.000923	0.52747	0.99991	0.288923	0	0.999662	0.046034	0.000192	0.095501	0.027771	0	-1	0	-1	0	0	0	-1	0	-1	1	0	1					significant.csrAD-csrD	Significance of change in steady state RNA abundance (0: not significant, 1: higher in numerator, -1: lower in numerator) between the csrA csrD double mutant and csrD mutant strains (csrAD/csrD)
b1924	fliD	-0.271	-2.642	0.827	-1.505	-0.076	0.118	-0.212	-4.067	-0.451	-0.903	2.565	-1.233	1.137	0.532579	7.9e-05	0.24904	0.001459	0.939639	0.99991	0.666247	0	0.999662	0.186591	2.7e-05	0.348164	0.018773	0	-1	0	-1	0	0	0	-1	0	0	1	0	1
b1925	fliS	-0.209	-2.398	0.839	-1.423	0.007	0.14	-0.102	-4.122	-0.371	-0.832	2.405	-1.214	0.975	0.609395	8.8e-05	0.199415	0.001349	0.994404	0.99991	0.832441	0	0.999662	0.182773	2.3e-05	0.298652	0.030951	0	-1	0	-1	0	0	0	-1	0	0	1	0	0
b1926	fliT	-0.358	-2.349	0.849	-1.564	-0.046	0.099	-0.126	-4.083	-0.327	-0.895	2.302	-1.206	0.785	0.411169	0.000251	0.236035	0.001376	0.964386	0.99991	0.810915	0	0.999662	0.192482	0.000118	0.348164	0.10821	0	-1	0	-1	0	0	0	-1	0	0	1	0	0
b1938	fliF	-0.443	-1.911	0.657	-0.54	0.3	0.013	-0.317	-4.338	0.139	-0.358	2.21	-0.097	1.371	0.199052	0.000168	0.260063	0.120974	0.618074	0.99991	0.387398	0	0.999662	0.570106	8e-06	0.919618	0.000609	0	-1	0	0	0	0	0	-1	0	0	1	0	1
b1939	fliG	-0.529	-1.817	0.794	-0.728	0.412	0.107	-0.082	-4.471	0.114	-0.382	2.229	-0.2	1.088	0.069912	7.6e-05	0.076536	0.015713	0.349218	0.99991	0.802247	0	0.999662	0.434887	1e-06	0.781729	0.001125	0	-1	0	0	0	0	0	-1	0	0	1	0	1
b1940	fliH	-0.556	-1.88	0.753	-0.619	0.416	0.007	-0.273	-4.476	-0.001	-0.337	2.296	-0.063	1.261	0.066833	7.6e-05	0.11085	0.045059	0.361132	0.99991	0.401813	0	0.999662	0.531842	1e-06	0.94109	0.000435	0	-1	0	0	0	0	0	-1	0	0	1	0	1
b1941	fliI	-0.645	-1.838	0.547	-0.611	0.343	-0.061	-0.322	-4.344	-0.003	-0.203	2.182	0.035	1.228	0.040285	9.2e-05	0.304427	0.053641	0.493861	0.99991	0.331225	0	0.999662	0.746394	3e-06	0.972065	0.000704	0	-1	0	0	0	0	0	-1	0	0	1	0	1
b1942	fliJ	-0.471	-1.779	0.616	-0.816	0.235	0.173	-0.311	-4.213	0.173	-0.381	2.014	-0.345	0.963	0.134503	0.000128	0.23633	0.013302	0.668278	0.99991	0.363668	0	0.999662	0.483859	7e-06	0.613093	0.005908	0	-1	0	0	0	0	0	-1	0	0	1	0	0
b1943	fliK	-0.547	-1.889	0.666	-0.672	0.347	0.057	-0.323	-4.453	0.084	-0.32	2.235	-0.125	1.217	0.137066	0.000374	0.27581	0.072971	0.572966	0.99991	0.419695	0	0.999662	0.646653	1.7e-05	0.899779	0.003544	0	-1	0	0	0	0	0	-1	0	0	1	0	1
b1944	fliL	-0.564	-1.913	0.627	-0.818	0.275	0.158	-0.075	-4.509	0.098	-0.352	2.188	-0.255	1.095	0.126192	0.000337	0.31808	0.031669	0.670929	0.99991	0.861168	0	0.999662	0.607325	2.3e-05	0.782537	0.007984	0	-1	0	0	0	0	0	-1	0	0	1	0	1
b1945	fliM	-0.727	-1.8	0.626	-0.724	0.289	0.089	-0.045	-4.211	0.145	-0.338	2.089	0.003	1.077	0.056426	0.000787	0.337214	0.059422	0.66047	0.99991	0.917459	0	0.999662	0.63954	4.7e-05	0.997684	0.009014	0	-1	0	0	0	0	0	-1	0	0	1	0	1
b1946	fliN	-0.714	-1.975	0.583	-0.923	0.414	0.045	0.131	-4.382	0.034	-0.169	2.389	-0.209	1.052	0.044774	0.00016	0.331343	0.012495	0.450043	0.99991	0.739855	0	0.999662	0.823727	4e-06	0.816604	0.007947	0	-1	0	0	0	0	0	-1	0	0	1	0	1
b1947	fliO	-0.749	-1.924	0.704	-0.687	0.379	0.038	-0.011	-4.221	0.126	-0.325	2.302	0.062	1.236	0.054689	0.000436	0.268893	0.078859	0.552585	0.99991	0.979649	0	0.999662	0.65308	1.7e-05	0.956526	0.003935	0	-1	0	0	0	0	0	-1	0	0	1	0	1
b1948	fliP	-0.859	-1.958	0.545	-0.561	0.233	-0.138	-0.15	-3.916	0.264	-0.312	2.191	0.297	1.397	0.049806	0.001364	0.453143	0.198753	0.780863	0.99991	0.751549	0	0.999662	0.702481	0.000127	0.782537	0.003572	0	-1	0	0	0	0	0	-1	0	0	1	0	1
b1949	fliQ	-0.762	-2.147	0.374	-0.801	0.3	-0.164	-0.201	-4.282	0.019	-0.074	2.447	-0.04	1.346	0.043268	0.000168	0.567668	0.036253	0.646518	0.99991	0.626661	0	0.999662	0.934423	1e-05	0.973055	0.002375	0	-1	0	0	0	0	0	-1	0	0	1	0	1
b1950	fliR	-0.778	-2.026	0.525	-0.69	0.239	0.01	-0.113	-3.965	0.15	-0.286	2.265	0.087	1.335	0.039049	0.000248	0.408636	0.06726	0.730803	0.99991	0.786362	0	0.999662	0.68693	2.1e-05	0.935744	0.001972	0	-1	0	0	0	0	0	-1	0	0	1	0	1
b2062	wza	-0.271	-1.978	-0.288	-0.208	-1.282	0.77	-0.225	0.74	0.1	-0.994	0.697	0.063	1.771	0.577655	0.012549	0.746129	0.693099	0.079506	0.99991	0.666215	0.20257	0.999662	0.278513	0.507466	0.967946	0.003012	0	-1	0	0	0	0	0	0	0	0	0	0	1
b2796	sdaC	-0.307	-1.055	0.158	-0.382	-0.004	-0.093	-0.317	-1.001	0.12	-0.162	1.051	-0.075	0.673	0.203863	0.001601	0.720338	0.116958	0.994404	0.99991	0.203157	0.000302	0.999662	0.747286	0.000653	0.905922	0.008374	0	-1	0	0	0	0	0	-1	0	0	1	0	0
b3525	yhjH	-0.17	-2.695	0.887	-1.26	0.155	-0.096	-0.492	-4.276	-0.499	-0.732	2.85	-1.09	1.435	0.732211	0.00016	0.252885	0.011159	0.874762	0.99991	0.350663	0	0.999662	0.333531	2.4e-05	0.373322	0.008484	0	-1	0	-1	0	0	0	-1	0	0	1	0	1
b3666	uhpT	-0.278	-2.52	1.373	-1.664	0.226	0.168	0.04	-3.722	-0.505	-1.147	2.746	-1.386	0.856	0.501933	8.7e-05	0.018802	0.000407	0.777357	0.99991	0.935004	0	0.999662	0.062018	7e-06	0.233135	0.066596	0	-1	1	-1	0	0	0	-1	0	0	1	0	0
b4110	yjcZ	0.033	-2.175	1.45	-1.124	0.289	0.113	0.027	-3.188	-0.541	-1.161	2.465	-1.157	1.051	0.952818	0.001481	0.032729	0.024371	0.746602	0.99991	0.962825	1e-06	0.999662	0.103464	0.000118	0.373322	0.04509	0	-1	1	-1	0	0	0	-1	0	0	1	0	1
b4296	yjhF	-0.193	-1.061	-0.233	-1.223	-0.385	0.504	0.778	0.183	0.234	-0.153	0.676	-1.03	-0.162	0.543233	0.038944	0.689259	0.001444	0.454865	0.99991	0.03573	0.629872	0.999662	0.83921	0.164559	0.330862	0.693782	0	-1	0	-1	0	0	0	0	0	0	0	0	0
b4317	fimD	-0.852	-1.221	-0.196	-1.206	-1.683	0.084	-0.866	1.251	0.304	-1.486	-0.461	-0.355	0.015	0.000136	7.6e-05	0.576283	2e-06	0	0.99991	0.000301	2e-06	0.999662	1.1e-05	0.113208	0.421009	0.950921	0	-1	0	-1	-1	0	0	1	0	-1	0	0	0
b4319	fimG	-0.629	-1.22	-0.209	-1.267	-1.656	0.167	-0.343	1.189	0.505	-1.447	-0.435	-0.638	-0.046	0.014899	0.00058	0.648391	4.5e-05	2.6e-05	0.99991	0.244932	0.000181	0.999662	0.001058	0.329947	0.373322	0.88106	0	-1	0	-1	-1	0	0	1	0	-1	0	0	0
b4355	tsr	-0.913	-2.55	0.774	-2.037	-0.336	0.139	0.05	-3.451	-0.327	-1.11	2.214	-1.124	0.513	0.029422	7.6e-05	0.260063	4.3e-05	0.649033	0.99991	0.919538	0	0.999662	0.090007	9e-05	0.348804	0.263541	0	-1	0	-1	0	0	0	-1	0	0	1	0	0
b1566	flxA	2.98	-2.345	0.701	1.83	-0.462	0.132	-3.263	-0.906	-0.451	-1.162	1.884	-1.15	4.175	0	0.001311	0.408636	0.000341	0.604702	0.99991	0	0.100406	0.999662	0.14933	0.005086	0.348164	0	1	-1	0	1	0	0	-1	0	0	0	1	0	1
b3072	aer	1.392	-1.277	0.162	0.666	-0.437	0.041	-1.802	-0.5	-0.169	-0.599	0.84	-0.726	1.943	0.000148	0.013211	0.814602	0.050111	0.440796	0.99991	1.5e-05	0.197504	0.999662	0.315768	0.086541	0.373322	6e-06	1	-1	0	0	0	0	-1	0	0	0	0	0	1
b3524	yhjG	1.236	-1.333	0.699	1.155	-0.149	-0.068	-1.962	-0.331	-0.495	-0.848	1.184	-0.082	2.487	0.000244	0.003764	0.192316	0.000545	0.81875	0.99991	1e-06	0.34877	0.999662	0.092398	0.004286	0.919087	0	1	-1	0	1	0	0	-1	0	0	0	1	0	1
b0238	gpt	-1.448	-0.261	-0.738	-0.695	-0.107	-0.506	0.292	-0.585	0.101	0.631	0.154	0.753	-0.434	0.006381	0.967006	0.402854	0.167938	0.923797	0.99991	0.5828	0.27724	0.999662	0.49206	0.914975	0.474698	0.395836	-1	0	0	0	0	0	0	0	0	0	0	0	0
b0306	ykgE	-1.878	0.242	1.215	-1.732	0.195	-0.228	2.12	-1.183	0.349	-1.02	-0.047	0.146	-1.975	0.045593	0.976202	0.402854	0.066363	0.920129	0.99991	0.023266	0.207438	0.999662	0.496575	0.988853	0.960619	0.033995	-1	0	0	0	0	0	1	0	0	0	0	0	-1
b0336	codB	-2.48	-0.018	-0.196	-2.88	-0.472	0.081	2.192	-0.82	0.181	-0.276	-0.454	-0.399	-2.862	4.7e-05	0.99717	0.84952	1e-05	0.591852	0.99991	0.000275	0.134894	0.999662	0.809593	0.632243	0.771997	1e-05	-1	0	0	-1	0	0	1	0	0	0	0	0	-1
b0337	codA	-2.17	0.294	0.054	-2.616	-0.012	0.137	2.376	-1.02	-0.116	-0.066	-0.306	-0.445	-2.909	5.2e-05	0.967006	0.96287	6e-06	0.989461	0.99991	2.2e-05	0.031119	0.999662	0.955696	0.741401	0.683473	1e-06	-1	0	0	-1	0	0	1	-1	0	0	0	0	-1
b0411	tsx	-2.178	-0.339	0.186	-2.092	0.01	-0.102	1.606	-0.953	0.076	-0.176	0.349	0.087	-1.752	0	0.641439	0.576542	0	0.982494	0.99991	0	2.5e-05	0.999662	0.626115	0.186029	0.868382	0	-1	0	0	-1	0	0	1	0	0	0	0	0	-1
b0450	glnK	-2.434	-0.468	1.048	-1.842	0.509	-0.601	2.711	-1.617	-0.759	-0.539	0.978	0.592	-1.373	0.005322	0.967006	0.402213	0.025096	0.703998	0.99991	0.001176	0.039611	0.999662	0.698422	0.411199	0.785081	0.089343	-1	0	0	-1	0	0	1	-1	0	0	0	0	0
b0451	amtB	-1.795	-0.218	0.958	-1.516	0.382	-0.39	2.098	-1.413	-0.762	-0.576	0.6	0.278	-1.298	0.006793	0.975472	0.348584	0.019608	0.734742	0.99991	0.001485	0.02697	0.999662	0.596624	0.567883	0.872074	0.0422	-1	0	0	-1	0	0	1	-1	0	0	0	0	-1
b0483	ybaQ	-3.475	-0.294	1.053	-3.702	0.607	-0.123	4.005	-2.072	-0.225	-0.446	0.901	-0.227	-3.408	0	0.967006	0.010333	0	0.11968	0.99991	0	0	0.999662	0.32929	0.009604	0.818987	0	-1	0	1	-1	0	0	1	-1	0	0	0	0	-1
b0522	purK	-3.439	-0.097	-0.489	-2.967	0.097	-0.332	2.698	-0.456	-0.127	0.587	0.194	0.472	-2.87	0	0.979651	0.439673	0	0.902846	0.99991	0	0.232465	0.999662	0.334903	0.820133	0.593227	0	-1	0	0	-1	0	0	1	0	0	0	0	0	-1
b0523	purE	-3.469	-0.112	-0.649	-2.743	0.147	-0.312	2.735	-0.279	-0.081	0.796	0.259	0.726	-2.631	0	0.981966	0.408636	5e-06	0.876077	0.99991	4e-06	0.583378	0.999662	0.2984	0.802565	0.515026	8e-06	-1	0	0	-1	0	0	1	0	0	0	0	0	-1
b0528	ybcJ	-1.052	0.12	0.018	-0.867	0.176	-0.175	0.915	-0.54	-0.068	0.158	0.056	0.185	-0.987	0	0.967006	0.959674	1e-06	0.3751	0.99991	0	0.000201	0.999662	0.49309	0.861181	0.510099	0	-1	0	0	0	0	0	0	0	0	0	0	0	0
b0529	folD	-1.195	0.137	-0.019	-0.982	0.265	-0.142	1.025	-0.505	-0.095	0.284	0.128	0.213	-1.119	0	0.967006	0.95985	0	0.195977	0.99991	0	0.000987	0.999662	0.230706	0.623329	0.477448	0	-1	0	0	0	0	0	1	0	0	0	0	0	-1
b0564	appY	-2.797	-0.571	0.535	-2.89	0.36	-0.141	3.068	-2.699	-0.126	-0.175	0.931	-0.093	-2.319	0.000278	0.967006	0.635075	0.000222	0.77017	0.99991	9.5e-05	0.000378	0.999662	0.909012	0.336984	0.970059	0.002037	-1	0	0	-1	0	0	1	-1	0	0	0	0	-1
b0615	citF	-1.98	-0.055	-0.736	-1.461	-0.656	0.129	0.811	-0.075	0.592	0.08	-0.601	0.519	-1.406	0.010187	0.995507	0.523163	0.044175	0.547472	0.99991	0.28547	0.932981	0.999662	0.965353	0.608851	0.798461	0.048136	-1	0	0	-1	0	0	0	0	0	0	0	0	-1
b0616	citE	-2.159	-0.083	-0.756	-2.244	-0.564	-0.982	1.392	-0.459	0.431	0.192	-0.481	-0.085	-2.161	0.005477	0.99431	0.507788	0.005535	0.609588	0.99991	0.08688	0.560427	0.999662	0.909012	0.70236	0.976096	0.006524	-1	0	0	-1	0	0	0	0	0	0	0	0	-1
b0621	dcuC	-3.784	-0.31	0.801	-4.172	0.446	-0.149	4.524	-3.167	0.201	-0.355	0.756	-0.388	-3.862	0.000529	0.975472	0.600421	0.000298	0.793752	0.99991	9.8e-05	0.001934	0.999662	0.855996	0.644369	0.89854	0.000669	-1	0	0	-1	0	0	1	-1	0	0	0	0	-1
b0733	cydA	-2.479	-0.116	0.025	-2.004	-0.082	-0.474	1.866	-0.642	-0.164	-0.107	0.034	0.475	-1.888	0	0.975472	0.97952	6e-06	0.914492	0.99991	1.5e-05	0.07724	0.999662	0.901765	0.97809	0.56008	1.4e-05	-1	0	0	-1	0	0	1	0	0	0	0	0	-1
b0734	cydB	-2.473	-0.164	0.01	-1.981	-0.146	-0.443	1.723	-0.541	-0.086	-0.155	0.018	0.492	-1.818	1e-06	0.967006	0.993387	1.1e-05	0.841153	0.99991	6.1e-05	0.155574	0.999662	0.851335	0.990642	0.554692	3.3e-05	-1	0	0	-1	0	0	1	0	0	0	0	0	-1
b0735	ybgE	-2.227	-0.268	-0.122	-1.79	-0.199	-0.312	1.429	-0.476	0.042	-0.077	0.069	0.437	-1.522	0	0.967006	0.84952	6e-06	0.737651	0.99991	9.5e-05	0.151957	0.999662	0.919918	0.943492	0.534567	4.9e-05	-1	0	0	-1	0	0	1	0	0	0	0	0	-1
b0763	modA	-4.458	-0.019	0.079	-4.741	0.001	-0.115	4.656	-0.693	-0.043	-0.079	0.02	-0.283	-4.721	0	0.99431	0.803736	0	0.998452	0.99991	0	0.000198	0.999662	0.831514	0.970334	0.517176	0	-1	0	0	-1	0	0	1	0	0	0	0	0	-1
b0764	modB	-3.705	-0.103	0.135	-3.88	-0.129	-0.042	3.788	-0.443	0.023	-0.264	-0.026	-0.174	-3.777	0	0.967006	0.644195	0	0.653255	0.99991	0	0.009695	0.999662	0.333218	0.958482	0.698465	0	-1	0	0	-1	0	0	1	0	0	0	0	0	-1
b0765	modC	-3.025	-0.126	0.17	-3.246	-0.138	-0.055	3.08	-0.463	0.035	-0.308	-0.012	-0.221	-3.121	0	0.967006	0.631522	0	0.700317	0.99991	0	0.02472	0.999662	0.348107	0.986314	0.670025	0	-1	0	0	-1	0	0	1	0	0	0	0	0	-1
b0797	rhlE	-1.145	-0.329	-0.195	-0.315	-0.152	-0.375	0.039	-0.118	0.027	0.043	0.178	0.829	0.014	0.046347	0.967006	0.870798	0.598607	0.902846	0.99991	0.948905	0.870303	0.999662	0.975676	0.912341	0.477495	0.982178	-1	0	0	0	0	0	0	0	0	0	0	0	0
b0809	glnQ	-1.576	-0.191	0.262	-1.46	-0.093	-0.392	1.067	-1.236	-0.512	-0.355	0.098	0.116	-1.269	9.1e-05	0.967006	0.6741	0.000227	0.903616	0.99991	0.004043	0.001372	0.999662	0.577207	0.922292	0.904153	0.000926	-1	0	0	-1	0	0	1	-1	0	0	0	0	-1
b0810	glnP	-1.391	-0.157	0.34	-1.257	-0.144	-0.437	1.18	-0.892	-0.501	-0.484	0.013	0.134	-1.1	7.3e-05	0.967006	0.52092	0.00024	0.810984	0.99991	0.000415	0.006146	0.999662	0.334903	0.99267	0.866801	0.000905	-1	0	0	-1	0	0	1	0	0	0	0	0	-1
b0872	hcr	-2.018	0.114	0.449	-1.777	0.49	0.024	2.431	-1.44	-0.332	0.041	0.376	0.241	-1.891	0.007768	0.988745	0.704599	0.016982	0.671582	0.99991	0.001338	0.0383	0.999662	0.981286	0.805101	0.909071	0.010594	-1	0	0	-1	0	0	1	-1	0	0	0	0	-1
b0873	hcp	-1.266	-0.051	0.346	-1.844	0.267	0.065	1.937	-1.097	-0.221	-0.079	0.318	-0.579	-1.793	0.039129	0.995507	0.751239	0.005855	0.819307	0.99991	0.003568	0.075712	0.999662	0.958418	0.818914	0.690677	0.006694	-1	0	0	-1	0	0	1	0	0	0	0	0	-1
b0894	dmsA	-2.827	0.206	0.292	-2.568	0.364	-0.425	2.681	-0.674	-0.19	0.072	0.158	0.259	-2.774	0.000236	0.975472	0.815273	0.000627	0.764433	0.99991	0.000346	0.315986	0.999662	0.964835	0.931047	0.895879	0.000258	-1	0	0	-1	0	0	1	0	0	0	0	0	-1
b0895	dmsB	-3.448	0.135	0.217	-2.589	0.231	-0.819	2.324	-0.551	-0.103	0.014	0.095	0.86	-2.724	9e-06	0.982877	0.851281	0.000187	0.841055	0.99991	0.000537	0.367793	0.999662	0.992541	0.953137	0.548478	9.3e-05	-1	0	0	-1	0	0	1	0	0	0	0	0	-1
b0896	dmsC	-3.125	0.045	0.103	-2.276	0.054	-0.931	1.752	-0.327	-0.003	-0.048	0.01	0.848	-2.321	1.2e-05	0.995507	0.943066	0.000385	0.966908	0.99991	0.004195	0.601826	0.999662	0.973013	0.995809	0.522595	0.000286	-1	0	0	-1	0	0	1	0	0	0	0	0	-1
b0898	ycaD	-1.283	-0.324	-0.725	-0.633	0.062	-0.424	0.82	-0.45	0.089	0.787	0.387	0.65	-0.309	0.009104	0.967006	0.38053	0.178863	0.95454	0.99991	0.076451	0.36944	0.999662	0.323906	0.672103	0.51819	0.522714	-1	0	0	0	0	0	0	0	0	0	0	0	0
b0902	pflA	-1.593	-0.083	-0.227	-1.207	-0.15	-0.346	0.883	-0.774	-0.101	0.077	-0.067	0.386	-1.125	0	0.973841	0.560332	7e-06	0.706378	0.99991	0.000301	0.001281	0.999662	0.888718	0.913939	0.423812	1.8e-05	-1	0	0	-1	0	0	0	0	0	0	0	0	-1
b0903	pflB	-3.228	0.187	0.001	-2.782	0.427	-0.227	2.844	-1.297	-0.026	0.427	0.24	0.446	-2.97	0	0.967006	0.999433	0	0.423648	0.99991	0	0.000715	0.999662	0.484519	0.727438	0.622103	0	-1	0	0	-1	0	0	1	-1	0	0	0	0	-1
b0904	focA	-1.352	0.254	0.437	-1.884	0.139	0.174	2.247	-0.89	0.019	-0.298	-0.116	-0.532	-2.138	0.031282	0.967006	0.692818	0.004429	0.919017	0.99991	0.00078	0.168188	0.999662	0.823727	0.947221	0.718355	0.001352	-1	0	0	-1	0	0	1	0	0	0	0	0	-1
b0945	pyrD	-2.295	0.016	-0.507	-2.403	0.083	-0.143	1.929	-1.781	-0.16	0.59	0.067	-0.109	-2.419	1e-06	0.99709	0.429601	1e-06	0.918082	0.99991	2e-05	4.4e-05	0.999662	0.334903	0.948584	0.924439	1e-06	-1	0	0	-1	0	0	1	-1	0	0	0	0	-1
b0972	hyaA	-2.256	-0.772	-0.471	-2.118	-0.402	0.018	1.168	-0.531	0.528	0.069	0.37	0.138	-1.346	0.024657	0.967006	0.791951	0.035413	0.832216	0.99991	0.25604	0.629872	0.999662	0.976863	0.881096	0.967946	0.179544	-1	0	0	-1	0	0	0	0	0	0	0	0	0
b0973	hyaB	-1.995	-0.664	-0.646	-1.83	-0.495	-0.248	0.721	-0.248	0.595	0.151	0.17	0.165	-1.165	0.029896	0.967006	0.691606	0.04612	0.775793	0.99991	0.463273	0.827068	0.999662	0.946341	0.948303	0.949377	0.205253	-1	0	0	-1	0	0	0	0	0	0	0	0	0
b1124	potC	-1.053	-0.481	-0.322	-0.717	-0.538	-0.087	-0.366	0.007	0.236	-0.215	-0.057	0.336	-0.237	0.001779	0.842108	0.561818	0.02485	0.250035	0.99991	0.268684	0.987806	0.999662	0.743819	0.951062	0.62408	0.465448	-1	0	0	0	0	0	0	0	0	0	0	0	0
b1125	potB	-1.522	-0.606	-0.537	-0.741	-0.613	-0.195	-0.173	-0.039	0.24	-0.076	-0.007	0.781	-0.136	0.000252	0.764973	0.398189	0.044834	0.262076	0.99991	0.666095	0.935442	0.999662	0.934423	0.995809	0.38703	0.733884	-1	0	0	0	0	0	0	0	0	0	0	0	0
b1126	potA	-1.272	-0.478	-0.595	-0.414	-0.214	-0.358	0.168	0.069	-0.059	0.38	0.264	0.858	0.064	0.008674	0.967006	0.459946	0.384483	0.815569	0.99991	0.731581	0.907004	0.999662	0.673496	0.810439	0.412804	0.900599	-1	0	0	0	0	0	0	0	0	0	0	0	0
b1127	pepT	-1.34	0.311	0.082	-1.417	0.305	-0.043	1.599	-0.928	-0.295	0.223	-0.006	-0.077	-1.728	0.002185	0.967006	0.937173	0.001444	0.668002	0.99991	0.000374	0.027204	0.999662	0.802964	0.995809	0.946634	0.000171	-1	0	0	-1	0	0	1	0	0	0	0	0	-1
b1131	purB	-1.064	0.106	-0.203	-1.024	0.241	0.019	0.912	-0.417	0.023	0.445	0.135	0.04	-1.13	1.1e-05	0.967006	0.572039	2e-05	0.444567	0.99991	7.6e-05	0.042002	0.999662	0.173608	0.746899	0.942548	5e-06	-1	0	0	-1	0	0	0	0	0	0	0	0	-1
b1158	pinE	-1.307	-0.749	-0.462	-0.29	-1.04	-0.548	-0.262	0.126	0.067	-0.577	-0.29	1.017	0.459	0.041242	0.967006	0.671728	0.649902	0.276009	0.99991	0.684686	0.885576	0.999662	0.65308	0.862952	0.454466	0.465448	-1	0	0	0	0	0	0	0	0	0	0	0	0
b1220	ychO	-1.049	-0.165	0.627	-0.748	0.297	-0.212	1.308	-0.526	0.001	-0.33	0.462	0.301	-0.583	0.002032	0.967006	0.236035	0.021334	0.57855	0.99991	0.000161	0.106202	0.999662	0.556514	0.334077	0.673052	0.065759	-1	0	0	0	0	0	1	0	0	0	0	0	0
b1241	adhE	-1.151	-0.102	0.085	-1.415	0.037	0.093	1.325	-0.941	0.07	-0.047	0.139	-0.264	-1.313	0.025486	0.988745	0.950191	0.008083	0.976727	0.99991	0.011785	0.07395	0.999662	0.972	0.923019	0.840183	0.012304	-1	0	0	-1	0	0	1	0	0	0	0	0	-1
b1253	yciA	-1.054	-0.249	-0.297	-0.446	-0.216	-0.359	0.337	-0.125	0.27	0.081	0.033	0.608	-0.197	0.004289	0.967006	0.639379	0.202764	0.744634	0.99991	0.343521	0.771156	0.999662	0.924565	0.979872	0.421662	0.584617	-1	0	0	0	0	0	0	0	0	0	0	0	0
b1256	ompW	-4.743	0.042	-0.439	-4.413	-0.407	-0.133	4.208	-0.376	-0.144	0.032	-0.449	0.331	-4.455	0	0.995472	0.519261	0	0.52413	0.99991	0	0.374493	0.999662	0.975676	0.477386	0.783141	0	-1	0	0	-1	0	0	1	0	0	0	0	0	-1
b1366	ydaY'	-1.005	-0.637	-0.101	-0.173	-0.017	-0.207	-0.034	-0.748	-0.009	0.084	0.62	0.833	0.465	0.013477	0.767863	0.905846	0.673248	0.983045	0.99991	0.934767	0.065818	0.999662	0.925946	0.275347	0.384826	0.232203	-1	0	0	0	0	0	0	0	0	0	0	0	0
b1380	ldhA	-1.295	-0.238	0.25	-0.917	0.169	-0.002	0.934	-1.126	-0.095	-0.08	0.407	0.378	-0.679	0.0031	0.967006	0.734807	0.028495	0.837	0.99991	0.024196	0.009121	0.999662	0.934383	0.5629	0.687826	0.097868	-1	0	0	0	0	0	0	-1	0	0	0	0	0
b1474	fdnG	-1.548	0.226	0.024	-0.817	0.547	-0.308	0.719	-2.095	-0.291	0.523	0.322	0.731	-1.043	0.034462	0.975472	0.991457	0.255362	0.653255	0.99991	0.319569	0.005911	0.999662	0.696383	0.846116	0.64755	0.133701	-1	0	0	0	0	0	0	-1	0	0	0	0	0
b1475	fdnH	-2.225	-0.035	0.019	-1.088	0.208	-0.291	0.746	-1.306	0.049	0.189	0.243	1.137	-1.053	0.005463	0.99709	0.993597	0.136553	0.895759	0.99991	0.319738	0.082483	0.999662	0.91077	0.906853	0.477448	0.14436	-1	0	0	0	0	0	0	0	0	0	0	0	0
b1476	fdnI	-1.201	0.082	0.058	-0.897	0.339	0.078	0.421	-0.735	-0.001	0.282	0.257	0.304	-0.979	0.027815	0.99431	0.966017	0.095781	0.729439	0.99991	0.456587	0.181117	0.999662	0.808555	0.840606	0.822875	0.06509	-1	0	0	0	0	0	0	0	0	0	0	0	0
b1541	ydfZ	-3.673	-0.188	-0.429	-3.843	0.029	-0.138	3.521	-2.084	-0.218	0.458	0.216	-0.171	-3.656	0	0.973894	0.640357	0	0.981204	0.99991	1e-06	0.000346	0.999662	0.644665	0.862952	0.919608	1e-06	-1	0	0	-1	0	0	1	-1	0	0	0	0	-1
b1587	ynfE	-2.146	0.085	0.602	-1.829	0.554	-0.276	2.363	-0.733	-0.422	-0.048	0.469	0.317	-1.914	0.002096	0.99431	0.576542	0.007066	0.600584	0.99991	0.000599	0.254408	0.999662	0.975676	0.694953	0.853573	0.004494	-1	0	0	-1	0	0	1	0	0	0	0	0	-1
b1588	ynfF	-2.919	-0.585	0.277	-2.857	0.466	-0.211	2.25	-1.81	0.033	0.189	1.051	0.062	-2.272	1e-06	0.948321	0.727198	2e-06	0.513525	0.99991	5.2e-05	0.000268	0.999662	0.847752	0.061596	0.970293	5e-05	-1	0	0	-1	0	0	1	-1	0	0	0	0	-1
b1589	ynfG	-2.035	-0.56	0.277	-2.156	0.466	-0.227	1.536	-1.275	0.209	0.189	1.026	-0.121	-1.597	0.000346	0.967006	0.763553	0.000221	0.566022	0.99991	0.005237	0.013198	0.999662	0.868597	0.116798	0.9375	0.003912	-1	0	0	-1	0	0	1	-1	0	0	0	0	-1
b1590	ynfH	-1.544	-0.512	0.26	-1.612	0.458	-0.044	1.102	-1.063	0.258	0.198	0.97	-0.068	-1.099	0.001639	0.967006	0.746935	0.001202	0.522273	0.99991	0.020435	0.019232	0.999662	0.83921	0.091303	0.963755	0.020588	-1	0	0	-1	0	0	1	-1	0	0	0	0	-1
b1634	dtpA	-1.066	-0.362	-0.202	-0.774	-0.432	-0.144	0.638	-0.027	-0.082	-0.231	-0.07	0.293	-0.411	0.000934	0.967006	0.707568	0.011445	0.341547	0.99991	0.032954	0.94486	0.999662	0.693393	0.939403	0.658017	0.16649	-1	0	0	0	0	0	0	0	0	0	0	0	0
b1658	purR	-1.136	-0.103	-0.488	-0.567	-0.097	-0.314	0.538	0.506	-0.053	0.391	0.006	0.569	-0.464	0.000441	0.975472	0.345937	0.054225	0.876127	0.99991	0.065573	0.090341	0.999662	0.453484	0.995809	0.412804	0.10907	-1	0	0	0	0	0	0	0	0	0	0	0	0
b1694	ydiF	-1.227	-0.399	0.277	-0.704	0.486	-0.09	0.922	-0.529	0.04	0.209	0.885	0.523	-0.305	0.014606	0.967006	0.720338	0.138539	0.470589	0.99991	0.046051	0.226652	0.999662	0.814246	0.125774	0.644616	0.538825	-1	0	0	0	0	0	0	0	0	0	0	0	0
b1722	ydiY	-2.386	-0.572	-0.444	-1.245	0.153	-0.089	0.931	-0.743	0.106	0.597	0.725	1.14	-0.673	0.000309	0.967006	0.668744	0.033902	0.899723	0.99991	0.111445	0.2097	0.999662	0.568376	0.424915	0.412804	0.253135	-1	0	0	-1	0	0	0	0	0	0	0	0	0
b1751	ydjY	-1.899	0.577	0.009	-1.483	0.698	-0.166	2.302	-0.95	-0.611	0.688	0.12	0.416	-2.06	0.008215	0.967006	0.99445	0.03365	0.504817	0.99991	0.001202	0.156627	0.999662	0.554952	0.947221	0.816941	0.003429	-1	0	0	-1	0	0	1	0	0	0	0	0	-1
b1752	ydjZ	-1.547	0.581	0.042	-0.985	0.481	-0.343	1.659	-0.687	-0.481	0.438	-0.1	0.561	-1.566	0.02045	0.967006	0.980357	0.129065	0.658515	0.99991	0.009828	0.297348	0.999662	0.72148	0.954418	0.711063	0.014403	-1	0	0	0	0	0	1	0	0	0	0	0	-1
b1753	ynjA	-1.409	0.286	0.26	-0.653	0.393	-0.497	1.093	-0.885	-0.655	0.133	0.107	0.755	-0.94	0.004783	0.967006	0.766524	0.165387	0.624878	0.99991	0.018788	0.064831	0.999662	0.905706	0.937863	0.455702	0.041933	-1	0	0	0	0	0	1	0	0	0	0	0	0
b1754	ynjB	-1.961	-0.072	-0.114	-1.107	-0.027	-0.685	1.086	-1.499	-0.434	0.087	0.045	0.854	-1.036	5.1e-05	0.988745	0.901192	0.008737	0.979558	0.99991	0.009128	0.000954	0.999662	0.929743	0.972697	0.412144	0.012467	-1	0	0	-1	0	0	1	-1	0	0	0	0	-1
b1755	ynjC	-1.878	-0.086	-0.257	-1.252	-0.351	-0.219	0.627	-0.858	-0.009	-0.093	-0.265	0.626	-1.167	0.00019	0.988745	0.751264	0.006742	0.651172	0.99991	0.168971	0.067533	0.999662	0.931125	0.787292	0.517176	0.010067	-1	0	0	-1	0	0	0	0	0	0	0	0	-1
b1756	ynjD	-1.146	-0.041	0.275	-1.017	0.115	0.038	0.727	-0.412	0.1	-0.16	0.156	0.129	-0.976	0.004787	0.995507	0.692818	0.011203	0.893359	0.99991	0.063697	0.314246	0.999662	0.855916	0.874231	0.903055	0.013347	-1	0	0	-1	0	0	0	0	0	0	0	0	0
b1757	ynjE	-3.441	0.093	-0.14	-3.129	0.555	-0.1	3.078	-1.698	-0.057	0.695	0.462	0.312	-3.222	0	0.988745	0.896233	2e-06	0.450043	0.99991	2e-06	0.000961	0.999662	0.36988	0.566917	0.822538	1e-06	-1	0	0	-1	0	0	1	-1	0	0	0	0	-1
b1798	leuE	-1.122	-0.452	-0.223	-0.267	-0.313	-0.555	0.528	0.587	0.185	-0.09	0.139	0.855	0.185	0.008807	0.967006	0.775996	0.53737	0.667861	0.99991	0.191394	0.168188	0.999662	0.929901	0.908351	0.384826	0.668107	-1	0	0	0	0	0	0	0	0	0	0	0	0
b1849	purT	-4.291	0.095	-0.072	-4.164	0.166	-0.081	3.969	-0.743	-0.079	0.237	0.07	0.127	-4.26	0	0.967006	0.876258	0	0.657619	0.99991	0	0.001333	0.999662	0.542658	0.908351	0.853474	0	-1	0	0	-1	0	0	1	0	0	0	0	0	-1
b1854	pykA	-1.792	-0.074	0	-1.61	0.135	-0.08	1.486	-0.791	-0.041	0.135	0.209	0.182	-1.537	0	0.975472	0.99972	1e-06	0.780863	0.99991	3e-06	0.002874	0.999662	0.804841	0.661338	0.781164	2e-06	-1	0	0	-1	0	0	1	0	0	0	0	0	-1
b1877	yecT	-1.042	-0.687	-0.396	-0.273	-0.37	-0.305	-0.685	-0.093	0.104	0.026	0.317	0.769	0.415	0.033771	0.871167	0.634512	0.577539	0.653255	0.99991	0.169799	0.880995	0.999662	0.985657	0.765718	0.4605	0.391913	-1	0	0	0	0	0	0	0	0	0	0	0	0
b1891	flhC	-1.054	-0.331	-0.04	-0.791	0.108	-0.278	0.43	-1.312	0.134	0.148	0.439	0.263	-0.46	0.001867	0.967006	0.961132	0.014984	0.871385	0.99991	0.181617	0.000271	0.999662	0.832357	0.365965	0.725142	0.147769	-1	0	0	0	0	0	0	-1	0	0	0	0	0
b1892	flhD	-1.155	-0.361	-0.051	-0.737	0.09	-0.323	0.423	-1.211	0.138	0.141	0.451	0.418	-0.376	0.001201	0.967006	0.957498	0.027251	0.89815	0.99991	0.205087	0.00086	0.999662	0.850669	0.369931	0.554692	0.257198	-1	0	0	0	0	0	0	-1	0	0	0	0	0
b1905	ftnA	-2.292	0.682	0.993	-2.422	0.781	-0.505	2.848	-1.925	-0.097	-0.213	0.098	-0.13	-3.104	0.001464	0.967006	0.361237	0.000958	0.4294	0.99991	0.00014	0.004649	0.999662	0.888718	0.957734	0.945543	5.2e-05	-1	0	0	-1	0	0	1	-1	0	0	0	0	-1
b1906	yecH	-1.283	-0.042	-0.088	-1.617	0.073	0.074	1.623	-0.564	0.086	0.161	0.115	-0.334	-1.575	0.009402	0.995507	0.944243	0.001862	0.946913	0.99991	0.001546	0.260383	0.999662	0.889924	0.932825	0.784532	0.002154	-1	0	0	-1	0	0	1	0	0	0	0	0	-1
b1929	yedE	-1.442	-0.205	-0.265	-1.178	0.135	-0.113	0.967	-1.24	-0.118	0.399	0.34	0.264	-0.973	7.6e-05	0.967006	0.644293	0.00068	0.833908	0.99991	0.003576	0.000436	0.999662	0.476402	0.523571	0.725142	0.003544	-1	0	0	-1	0	0	0	-1	0	0	0	0	0
b1930	yedF	-1.334	-0.09	-0.152	-1.435	0.199	0.179	1.14	-1.326	-0.11	0.351	0.289	-0.101	-1.345	0.000264	0.975472	0.809751	0.000141	0.741611	0.99991	0.001381	0.000291	0.999662	0.548308	0.620004	0.914697	0.000275	-1	0	0	-1	0	0	1	-1	0	0	0	0	-1
b1932	yedL	-1.453	-0.126	0.685	-1.475	0.234	-0.263	2.118	-1.505	-0.798	-0.451	0.36	-0.022	-1.349	0.002698	0.97581	0.364324	0.002621	0.788702	0.99991	4.5e-05	0.0021	0.999662	0.572835	0.680263	0.989017	0.00496	-1	0	0	-1	0	0	1	-1	0	0	0	0	-1
b1959	yedA	-1.195	-1.049	0.298	-0.071	0.274	-0.123	0.213	-1.093	0.043	-0.024	1.323	1.124	0.978	0.003589	0.106993	0.620993	0.861191	0.65032	0.99991	0.555876	0.00493	0.999662	0.977301	0.00395	0.332184	0.01292	-1	0	0	0	0	0	0	-1	0	0	1	0	0
b1983	yeeN	-1.09	0.045	-0.071	-0.827	0.127	-0.04	0.838	-0.331	0.018	0.198	0.082	0.263	-0.872	0	0.972511	0.737211	0	0.493861	0.99991	0	0.005539	0.999662	0.303918	0.721534	0.373322	0	-1	0	0	0	0	0	0	0	0	0	0	0	0
b1988	nac	-1.635	-0.24	0.867	-1.294	0.074	-0.305	1.761	-0.868	-0.617	-0.793	0.314	0.341	-1.055	0.012415	0.973353	0.398189	0.043744	0.960424	0.99991	0.005954	0.187655	0.999662	0.438899	0.834678	0.83835	0.095104	-1	0	0	-1	0	0	1	0	0	0	0	0	0
b2000	flu	-2.306	-0.429	0.329	-2.204	0.109	0.007	2.978	-1.737	-0.024	-0.22	0.537	0.101	-1.776	0	0.051643	0.158204	0	0.662841	0.99991	0	0	0.999662	0.34689	0.002042	0.798971	0	-1	0	0	-1	0	0	1	-1	0	0	0	0	-1
b2027	wzzB	-1.313	-0.502	-0.206	-0.718	-0.178	-0.348	0.363	-0.436	0.051	0.028	0.324	0.595	-0.215	0.000237	0.826564	0.722663	0.026475	0.776802	0.99991	0.264171	0.197505	0.999662	0.975	0.566409	0.412804	0.513743	-1	0	0	0	0	0	0	0	0	0	0	0	0
b2066	udk	-1.227	-0.208	-0.263	-0.709	0.001	-0.306	0.467	-0.698	0.119	0.264	0.209	0.518	-0.5	0.000438	0.967006	0.644195	0.026541	0.998452	0.99991	0.140044	0.032804	0.999662	0.665394	0.755227	0.448655	0.109319	-1	0	0	0	0	0	0	0	0	0	0	0	0
b2108	yehA	-1.864	-0.121	0.03	-0.556	-0.32	-0.704	-0.001	-0.36	0.528	-0.35	-0.199	1.308	-0.435	0.008169	0.988745	0.986025	0.373453	0.783925	0.99991	0.999397	0.619594	0.999662	0.780314	0.907989	0.412804	0.474771	-1	0	0	0	0	0	0	0	0	0	0	0	0
b2109	yehB	-1.353	0.024	0.385	-0.836	0.07	-0.585	1.042	-0.135	-0.222	-0.315	0.046	0.518	-0.86	0.006191	0.995507	0.606373	0.069436	0.943931	0.99991	0.021969	0.795679	0.999662	0.698422	0.974312	0.629138	0.056869	-1	0	0	0	0	0	1	0	0	0	0	0	0
b2111	yehD	-2.221	-0.04	0.222	-2.484	0.142	-0.297	2.299	-0.653	-0.071	-0.08	0.181	-0.263	-2.444	0.001977	0.995507	0.867356	0.000989	0.919017	0.99991	0.001817	0.335072	0.999662	0.958418	0.917463	0.894012	0.001096	-1	0	0	-1	0	0	1	0	0	0	0	0	-1
b2241	glpA	-1.186	0.356	0.106	-0.918	0.464	-0.312	1.654	-1.073	-0.349	0.357	0.107	0.268	-1.274	0.040031	0.967006	0.935057	0.107006	0.587912	0.99991	0.003339	0.04555	0.999662	0.710443	0.940924	0.865046	0.021924	-1	0	0	0	0	0	1	-1	0	0	0	0	-1
b2272	yfbM	-1.046	-0.334	-0.411	-1.168	-0.669	-0.124	0.676	-0.014	0.024	-0.258	-0.335	-0.122	-0.834	0.024389	0.967006	0.59868	0.016886	0.326138	0.99991	0.170026	0.981212	0.999662	0.800465	0.717346	0.935744	0.08149	-1	0	0	-1	0	0	0	0	0	0	0	0	0
b2296	ackA	-2.532	-0.131	-0.175	-2.424	0.104	-0.162	2.156	-0.944	0.05	0.278	0.235	0.108	-2.293	0	0.967006	0.646328	0	0.803996	0.99991	0	9.3e-05	0.999662	0.445598	0.501998	0.854582	0	-1	0	0	-1	0	0	1	0	0	0	0	0	-1
b2297	pta	-2.222	-0.02	-0.131	-2.319	0.046	-0.073	2.008	-0.876	0.054	0.177	0.066	-0.097	-2.299	0	0.995507	0.697311	0	0.908384	0.99991	0	5.4e-05	0.999662	0.614254	0.899511	0.850699	0	-1	0	0	-1	0	0	1	0	0	0	0	0	-1
b2298	yfcC	-3.394	0.435	-0.587	-2.995	0.065	-0.179	3.367	-0.963	-0.391	0.652	-0.37	0.399	-3.43	5e-05	0.967006	0.616918	0.000195	0.966908	0.99991	3.9e-05	0.166746	0.999662	0.601601	0.802565	0.840016	3.3e-05	-1	0	0	-1	0	0	1	0	0	0	0	0	-1
b2311	ubiX	-1.353	-0.07	-0.379	-1.02	-0.335	-0.189	0.513	-0.053	0.21	0.043	-0.265	0.333	-0.95	8.4e-05	0.982877	0.459946	0.001534	0.486303	0.99991	0.093881	0.891	0.999662	0.95649	0.632078	0.614552	0.002608	-1	0	0	-1	0	0	0	0	0	0	0	0	0
b2312	purF	-2.735	-0.016	-0.422	-2.635	-0.14	-0.093	2.102	-0.313	0.067	0.283	-0.124	0.099	-2.619	0	0.995507	0.347438	0	0.781675	0.99991	0	0.252364	0.999662	0.552925	0.842433	0.896611	0	-1	0	0	-1	0	0	1	0	0	0	0	0	-1
b2313	cvpA	-3.031	-0.027	-0.55	-2.759	-0.195	-0.098	2.33	-0.09	0.161	0.356	-0.167	0.272	-2.732	0	0.995507	0.229102	0	0.679558	0.99991	0	0.78617	0.999662	0.45124	0.775758	0.687826	0	-1	0	0	-1	0	0	1	0	0	0	0	0	-1
b2343	yfcZ	-1.677	0.148	0.219	-2.033	0.235	0.073	2.063	-1.121	-0.135	0.016	0.087	-0.357	-2.182	9.9e-05	0.969098	0.74792	1.1e-05	0.734874	0.99991	8e-06	0.00456	0.999662	0.987412	0.936787	0.682768	4e-06	-1	0	0	-1	0	0	1	-1	0	0	0	0	-1
b2344	fadL	-1.017	-0.382	-0.175	-0.726	-0.031	-0.163	0.202	-1.113	0.043	0.143	0.351	0.29	-0.345	0.002018	0.967006	0.766524	0.021033	0.966706	0.99991	0.537277	0.001115	0.999662	0.83921	0.500978	0.674469	0.268727	-1	0	0	0	0	0	0	-1	0	0	0	0	0
b2402	valX	-1.063	-0.309	-0.515	-0.098	-0.156	-0.574	0.027	0.397	0.165	0.359	0.154	0.965	0.212	0.017351	0.967006	0.507482	0.841266	0.866226	0.99991	0.953423	0.393711	0.999662	0.673408	0.902441	0.373322	0.637938	-1	0	0	0	0	0	0	0	0	0	0	0	0
b2403	valY	-1.047	-0.277	-0.636	-0.124	-0.277	-0.569	-0.061	0.387	0.169	0.359	0.001	0.923	0.154	0.012852	0.967006	0.376724	0.786572	0.710982	0.99991	0.892811	0.378259	0.999662	0.658219	0.99968	0.373322	0.721325	-1	0	0	0	0	0	0	0	0	0	0	0	0
b2404	lysV	-1.465	-0.499	-0.526	-0.422	-0.473	-0.395	-0.134	0.486	0.118	0.053	0.026	1.043	0.077	0.01187	0.967006	0.575513	0.442619	0.607056	0.99991	0.820755	0.388534	0.999662	0.971411	0.991789	0.417946	0.896489	-1	0	0	0	0	0	0	0	0	0	0	0	0
b2431	yfeX	-1.361	0.122	-0.074	-1.318	-0.026	-0.004	1.213	-0.488	-0.175	0.049	-0.148	0.043	-1.44	0.000248	0.974421	0.929789	0.000369	0.975412	0.99991	0.000754	0.160985	0.999662	0.95571	0.854699	0.969743	0.000129	-1	0	0	-1	0	0	1	0	0	0	0	0	-1
b2468	aegA	-1.568	0.206	1.193	-1.743	1.339	0.062	2.95	-2.273	-0.461	0.145	1.132	-0.176	-1.95	0.036791	0.975472	0.312824	0.022727	0.164065	0.99991	0.000205	0.002425	0.999662	0.926537	0.235332	0.935744	0.010036	-1	0	0	-1	0	0	1	-1	0	0	0	0	-1
b2476	purC	-3.437	0.098	-0.148	-3.196	0.358	-0.083	3.27	-0.628	-0.103	0.506	0.259	0.241	-3.294	0	0.967006	0.575513	0	0.070643	0.99991	0	0.000142	0.999662	0.03324	0.203225	0.496655	0	-1	0	0	-1	0	0	1	0	0	0	0	0	-1
b2499	purM	-3.659	-0.093	-0.549	-3.134	0.17	-0.36	2.89	-0.403	-0.087	0.718	0.263	0.525	-3.041	0	0.982877	0.42057	0	0.827259	0.99991	0	0.327076	0.999662	0.27502	0.745271	0.577669	0	-1	0	0	-1	0	0	1	0	0	0	0	0	-1
b2500	purN	-3.038	-0.112	-0.386	-2.729	0.078	-0.219	2.321	-0.543	-0.012	0.465	0.19	0.309	-2.618	0	0.971864	0.439673	0	0.899723	0.99991	0	0.065192	0.999662	0.333531	0.755227	0.668393	0	-1	0	0	-1	0	0	1	0	0	0	0	0	-1
b2503	yfgF	-1.321	0.171	0.407	-1.242	0.631	-0.064	2.024	-1.321	-0.124	0.224	0.46	0.079	-1.413	0.018375	0.975472	0.666292	0.02796	0.433088	0.99991	0.000564	0.014857	0.999662	0.846892	0.621678	0.966518	0.011922	-1	0	0	-1	0	0	1	-1	0	0	0	0	-1
b2508	guaB	-1.371	-0.085	-0.181	-1.433	-0.128	0.049	1.118	-0.112	-0.047	0.052	-0.043	-0.062	-1.348	1.3e-05	0.975472	0.700674	8e-06	0.803996	0.99991	0.000172	0.71715	0.999662	0.934783	0.954418	0.935744	1.8e-05	-1	0	0	-1	0	0	1	0	0	0	0	0	-1
b2533	suhB	-1.459	-0.353	-0.954	-0.51	-0.328	-0.453	-0.317	-0.221	0.307	0.626	0.025	0.948	-0.158	0.022411	0.967006	0.383919	0.430833	0.789233	0.99991	0.633466	0.772814	0.999662	0.60432	0.99267	0.469503	0.815136	-1	0	0	0	0	0	0	0	0	0	0	0	0
b2551	glyA	-1.351	0.211	-0.327	-1.428	-0.083	-0.026	1.297	0.165	-0.189	0.244	-0.294	-0.078	-1.639	0	0.667531	0.091512	0	0.706378	0.99991	0	0.192732	0.999662	0.234532	0.056222	0.805908	0	-1	0	0	-1	0	0	1	0	0	0	0	0	-1
b2557	purL	-3.144	0.061	-0.239	-2.931	0.129	-0.082	2.637	-0.439	-0.006	0.368	0.068	0.213	-2.992	0	0.975472	0.42545	0	0.666748	0.99991	0	0.013308	0.999662	0.186591	0.876395	0.614552	0	-1	0	0	-1	0	0	1	0	0	0	0	0	-1
b2579	grcA	-2.112	0.062	0.32	-2.327	0.19	-0.203	2.461	-0.671	-0.05	-0.129	0.128	-0.214	-2.389	0.000266	0.99431	0.719766	0.000108	0.852283	0.99991	4.7e-05	0.198856	0.999662	0.91077	0.92838	0.881963	7.5e-05	-1	0	0	-1	0	0	1	0	0	0	0	0	-1
b2691	argQ	-1.425	-0.546	-0.761	-0.445	-0.284	-0.579	0.173	0.014	0.028	0.478	0.262	0.979	0.1	0.011332	0.967006	0.425821	0.429468	0.790162	0.99991	0.764643	0.98494	0.999662	0.658219	0.844231	0.418144	0.866343	-1	0	0	0	0	0	0	0	0	0	0	0	0
b2692	argZ	-1.452	-0.43	-0.664	-0.29	-0.287	-0.639	0.085	0.044	0.178	0.377	0.143	1.162	0.14	0.004753	0.967006	0.432167	0.564943	0.753936	0.99991	0.872308	0.94486	0.999662	0.693393	0.915518	0.373322	0.788351	-1	0	0	0	0	0	0	0	0	0	0	0	0
b2693	argY	-1.482	-0.405	-0.699	-0.283	-0.254	-0.707	0.083	0.067	0.112	0.444	0.151	1.199	0.123	0.006845	0.967006	0.440548	0.605981	0.80478	0.99991	0.884225	0.919987	0.999662	0.664651	0.91765	0.373322	0.827443	-1	0	0	0	0	0	0	0	0	0	0	0	0
b2694	argV	-1.388	-0.344	-0.667	-0.278	-0.316	-0.478	0.093	0.226	0.175	0.351	0.028	1.11	0.066	0.008466	0.967006	0.445008	0.598859	0.73776	0.99991	0.865455	0.701092	0.999662	0.737269	0.988451	0.373322	0.906233	-1	0	0	0	0	0	0	0	0	0	0	0	0
b2712	hypF	-1.357	0.375	0.043	-1.559	0.513	-0.033	1.89	-1.343	-0.425	0.47	0.138	-0.202	-1.934	0.005411	0.967006	0.971325	0.002054	0.470005	0.99991	0.000252	0.005073	0.999662	0.563836	0.912341	0.873447	0.000208	-1	0	0	-1	0	0	1	-1	0	0	0	0	-1
b2714	ascG	-1.225	-0.417	0.261	-0.653	0.137	-0.161	0.886	-0.593	0	-0.124	0.554	0.572	-0.236	0.010914	0.967006	0.761741	0.157605	0.893359	0.99991	0.052941	0.220586	0.999662	0.909506	0.462294	0.565947	0.62615	-1	0	0	0	0	0	0	0	0	0	0	0	0
b2726	hypA	-2.167	0.097	0.374	-2.27	0.271	-0.019	2.159	-1.273	-0.074	-0.103	0.174	-0.103	-2.366	0.000531	0.988745	0.695267	0.000432	0.795416	0.99991	0.000632	0.022065	0.999662	0.934789	0.908102	0.95409	0.000258	-1	0	0	-1	0	0	1	-1	0	0	0	0	-1
b2727	hypB	-2.48	0.151	0.194	-2.678	0.268	-0.092	2.703	-1.32	-0.117	0.074	0.118	-0.198	-2.828	0.000224	0.979651	0.871785	0.00012	0.809789	0.99991	9.4e-05	0.025609	0.999662	0.958418	0.945115	0.90935	5.9e-05	-1	0	0	-1	0	0	1	-1	0	0	0	0	-1
b2728	hypC	-3.348	0.087	0.093	-2.762	0.194	-0.338	2.683	-1.284	-0.058	0.102	0.107	0.586	-2.85	1e-06	0.988745	0.940421	1e-05	0.838498	0.99991	1.3e-05	0.011448	0.999662	0.929901	0.93968	0.635262	6e-06	-1	0	0	-1	0	0	1	-1	0	0	0	0	-1
b2729	hypD	-2.994	0.023	-0.001	-2.383	0.158	-0.526	2.219	-1.244	-0.077	0.159	0.135	0.611	-2.406	1e-06	0.995507	0.999433	2e-05	0.866226	0.99991	4.5e-05	0.008131	0.999662	0.884261	0.913514	0.56804	1.7e-05	-1	0	0	-1	0	0	1	-1	0	0	0	0	-1
b2730	hypE	-2.812	-0.018	-0.038	-2.214	0.048	-0.407	1.8	-1.234	-0.01	0.087	0.066	0.597	-2.196	2e-06	0.99709	0.97293	3.6e-05	0.962971	0.99991	0.000366	0.007723	0.999662	0.934555	0.960366	0.565947	3.8e-05	-1	0	0	-1	0	0	1	-1	0	0	0	0	-1
b2779	eno	-1.094	0.125	-0.139	-1.019	0.211	0.039	0.874	-0.597	0.052	0.349	0.085	0.075	-1.145	4e-06	0.967006	0.690004	1.1e-05	0.486303	0.99991	6.7e-05	0.002849	0.999662	0.268125	0.850404	0.883222	2e-06	-1	0	0	-1	0	0	0	0	0	0	0	0	-1
b2945	endA	-2.23	-0.054	-0.236	-2.186	0.475	0.105	2.467	-1.524	-0.15	0.711	0.529	0.044	-2.132	3e-06	0.99431	0.714049	6e-06	0.371084	0.99991	1e-06	0.000149	0.999662	0.21557	0.305716	0.973394	8e-06	-1	0	0	-1	0	0	1	-1	0	0	0	0	-1
b2957	ansB	-1.882	0.396	-0.688	-1.946	-0.828	-0.151	1.399	2.122	-0.251	-0.141	-1.224	-0.064	-2.342	0.038193	0.967006	0.67173	0.033902	0.590206	0.99991	0.126878	0.016292	0.999662	0.951004	0.368018	0.983133	0.010333	-1	0	0	-1	0	0	0	1	0	0	0	0	-1
b2971	yghG	-1.105	0.089	-1.869	-0.668	-0.998	-0.246	0.179	1.214	0.603	0.871	-1.086	0.437	-0.757	0.032209	0.988745	0.032412	0.184034	0.184384	0.99991	0.745376	0.021778	0.999662	0.408946	0.113596	0.721452	0.121081	-1	0	-1	0	0	0	0	1	0	0	0	0	0
b2990	hybG	-2.47	-0.139	0.023	-2.504	0.068	-0.195	2.367	-0.69	0.167	0.045	0.207	-0.034	-2.366	8e-06	0.975472	0.986025	8e-06	0.945416	0.99991	1.6e-05	0.127176	0.999662	0.96896	0.842433	0.982979	1.8e-05	-1	0	0	-1	0	0	1	0	0	0	0	0	-1
b2991	hybF	-2.728	-0.134	-0.029	-2.601	0.078	0.103	2.562	-0.565	0.138	0.108	0.213	0.127	-2.467	1e-06	0.975472	0.979609	3e-06	0.930233	0.99991	3e-06	0.190306	0.999662	0.911141	0.830229	0.927399	5e-06	-1	0	0	-1	0	0	1	0	0	0	0	0	-1
b2992	hybE	-2.614	-0.107	-0.118	-2.478	-0.053	-0.11	2.332	-0.498	0.224	0.065	0.053	0.136	-2.371	1e-06	0.976202	0.891187	2e-06	0.954382	0.99991	5e-06	0.224726	0.999662	0.946341	0.964002	0.90988	4e-06	-1	0	0	-1	0	0	1	0	0	0	0	0	-1
b2993	hybD	-2.543	-0.194	-0.2	-2.49	-0.1	-0.098	2.287	-0.57	0.207	0.1	0.094	0.052	-2.296	1e-06	0.967006	0.779869	1e-06	0.902854	0.99991	4e-06	0.147904	0.999662	0.91077	0.931047	0.970293	4e-06	-1	0	0	-1	0	0	1	0	0	0	0	0	-1
b2994	hybC	-2.959	-0.107	-0.258	-2.701	-0.138	-0.219	2.432	-0.623	0.159	0.121	-0.03	0.258	-2.594	0	0.976202	0.714853	1e-06	0.868133	0.99991	2e-06	0.129592	0.999662	0.901765	0.983105	0.810262	1e-06	-1	0	0	-1	0	0	1	0	0	0	0	0	-1
b2995	hybB	-3.287	0.06	-0.403	-2.837	-0.317	-0.412	2.475	-0.433	0.066	0.086	-0.377	0.45	-2.897	0	0.993262	0.551111	0	0.638345	0.99991	2e-06	0.293269	0.999662	0.927491	0.574317	0.644059	0	-1	0	0	-1	0	0	1	0	0	0	0	0	-1
b2996	hybA	-3.351	0.155	-0.34	-2.954	-0.206	-0.509	2.857	-0.399	0.003	0.135	-0.361	0.396	-3.109	0	0.967006	0.567617	0	0.746589	0.99991	0	0.264252	0.999662	0.866986	0.518837	0.634222	0	-1	0	0	-1	0	0	1	0	0	0	0	0	-1
b2997	hybO	-3.129	0.162	-0.243	-3.126	-0.122	-0.21	3.145	-0.49	-0.01	0.121	-0.284	0.003	-3.288	0	0.967006	0.700674	0	0.87048	0.99991	0	0.185599	0.999662	0.889924	0.678884	0.997684	0	-1	0	0	-1	0	0	1	0	0	0	0	0	-1
b2998	yghW	-7.538	-0.172	-0.103	-7.264	-0.194	-0.59	6.992	-1.079	0.009	-0.091	-0.022	0.274	-7.092	0	0.967006	0.860236	0	0.703211	0.99991	0	0.000657	0.999662	0.896564	0.983105	0.851854	0	-1	0	0	-1	0	0	1	-1	0	0	0	0	-1
b3058	folB	-1.124	-0.241	-0.245	-0.722	-0.202	-0.354	0.498	-0.17	0.033	0.043	0.039	0.402	-0.481	0.00015	0.967006	0.605225	0.007863	0.659389	0.99991	0.058711	0.575398	0.999662	0.94932	0.960568	0.469503	0.065665	-1	0	0	0	0	0	0	0	0	0	0	0	0
b3071	yqjI	-1.437	-0.309	-0.552	-1.428	-0.332	0.061	0.485	-0.564	0.012	0.22	-0.023	0.009	-1.119	0.000131	0.967006	0.337214	0.000159	0.540233	0.99991	0.163878	0.104403	0.999662	0.749131	0.983373	0.991852	0.001817	-1	0	0	-1	0	0	0	0	0	0	0	0	-1
b3114	tdcE	-1.241	-0.866	-0.809	-1.312	-0.823	-0.049	0.261	0.116	0.209	-0.014	0.043	-0.07	-0.445	0.018214	0.761626	0.367922	0.014351	0.29281	0.99991	0.646254	0.862901	0.999662	0.992286	0.982198	0.967946	0.410886	-1	0	0	-1	0	0	0	0	0	0	0	0	0
b3158	yhbU	-2.207	0.511	0.162	-2.711	0.759	0.18	3.5	-1.544	-0.358	0.598	0.248	-0.505	-3.223	0.010633	0.967006	0.935278	0.002815	0.554261	0.99991	0.000178	0.055393	0.999662	0.686266	0.908358	0.823063	0.000491	-1	0	0	-1	0	0	1	0	0	0	0	0	-1
b3159	yhbV	-3.181	0.395	0.053	-2.81	0.713	-0.401	3.51	-1.476	-0.424	0.66	0.317	0.371	-3.205	0.00024	0.967006	0.978456	0.000802	0.533256	0.99991	5.2e-05	0.041966	0.999662	0.612078	0.846475	0.862397	0.000173	-1	0	0	-1	0	0	1	-1	0	0	0	0	-1
b3162	deaD	-1.521	-0.422	-0.033	-0.847	-0.256	-0.162	0.428	0.025	0.156	-0.223	0.166	0.674	-0.425	0.001492	0.967006	0.978594	0.05678	0.764433	0.99991	0.350179	0.963409	0.999662	0.819743	0.892814	0.471681	0.344829	-1	0	0	0	0	0	0	0	0	0	0	0	0
b3183	obgE	-1.001	-0.333	-0.27	-0.598	-0.321	-0.032	-0.159	0.046	0.139	-0.05	0.012	0.402	-0.265	0.000148	0.895532	0.516043	0.012664	0.375333	0.99991	0.523577	0.881068	0.999662	0.931125	0.98967	0.421662	0.258927	-1	0	0	0	0	0	0	0	0	0	0	0	0
b3184	yhbE	-1.051	-0.391	-0.433	-0.434	-0.414	-0.21	-0.214	0.299	0.176	0.019	-0.024	0.617	-0.043	0.0028	0.967006	0.451491	0.188564	0.42599	0.99991	0.539809	0.409177	0.999662	0.984896	0.983373	0.412804	0.908646	-1	0	0	0	0	0	0	0	0	0	0	0	0
b3211	yhcC	-1.247	0.156	-0.334	-1.72	0.43	0.37	2.032	-1.238	-0.42	0.764	0.274	-0.473	-1.877	0.039265	0.979651	0.766524	0.007769	0.674912	0.99991	0.001728	0.041753	0.999662	0.456855	0.844908	0.752114	0.003629	-1	0	0	-1	0	0	1	-1	0	0	0	0	-1
b3253	acuI	-1.668	0.155	0.223	-1.543	0.38	0.931	1.681	-1.223	0.056	0.157	0.225	0.126	-1.698	5.3e-05	0.967006	0.721172	0.000143	0.493861	0.99991	4.5e-05	0.001153	0.999662	0.83921	0.759115	0.899779	4.3e-05	-1	0	0	-1	0	0	1	-1	0	0	0	0	-1
b3260	dusB	-1.796	-0.092	-0.475	-1.22	-0.014	-0.304	0.891	-0.694	0.043	0.461	0.078	0.576	-1.128	6e-06	0.975472	0.39459	0.000545	0.983045	0.99991	0.007635	0.0366	0.999662	0.396192	0.933938	0.421009	0.001103	-1	0	0	-1	0	0	0	0	0	0	0	0	-1
b3261	fis	-1.84	-0.077	-0.416	-1.341	0.062	-0.307	0.932	-0.871	0.044	0.478	0.14	0.499	-1.264	1e-06	0.980823	0.416035	7.8e-05	0.923797	0.99991	0.002866	0.005083	0.999662	0.333531	0.842529	0.442867	0.000152	-1	0	0	-1	0	0	0	0	0	0	0	0	-1
b3364	tsgA	-2.033	-0.387	0.011	-1.047	0.459	-0.66	1.334	-0.887	-0.038	0.448	0.846	0.986	-0.659	0.007859	0.967006	0.99445	0.147275	0.717523	0.99991	0.06079	0.226061	0.999662	0.755006	0.455715	0.534567	0.370557	-1	0	0	0	0	0	0	0	0	0	0	0	0
b3446	yrhB	-1.167	-0.467	0.056	-0.96	-0.204	0.015	0.735	-0.962	0.278	-0.261	0.262	0.207	-0.493	0.01187	0.967006	0.959218	0.035862	0.805416	0.99991	0.107698	0.045338	0.999662	0.765098	0.785447	0.868103	0.288337	-1	0	0	0	0	0	0	0	0	0	0	0	0
b3454	livF	-1.088	0.354	-0.071	-0.587	0.123	0.194	0.136	0.227	-0.187	0.194	-0.231	0.501	-0.94	0.010618	0.967006	0.948634	0.153101	0.890791	0.99991	0.760954	0.620251	0.999662	0.831514	0.803275	0.566531	0.020588	-1	0	0	0	0	0	0	0	0	0	0	0	0
b3455	livG	-1.044	0.239	0.141	-0.606	0.219	0.295	0.289	0.072	-0.365	0.078	-0.021	0.438	-0.846	0.024463	0.967006	0.885292	0.184494	0.804853	0.99991	0.546823	0.899311	0.999662	0.943353	0.991789	0.666167	0.057727	-1	0	0	0	0	0	0	0	0	0	0	0	0
b3476	nikA	-2.057	0.539	0.197	-2.133	0.509	-0.18	3.037	-0.975	-0.843	0.312	-0.03	-0.076	-2.672	0.02298	0.967006	0.924361	0.020355	0.746556	0.99991	0.00118	0.269369	0.999662	0.874348	0.99267	0.98093	0.003896	-1	0	0	-1	0	0	1	0	0	0	0	0	-1
b3477	nikB	-3.368	0.443	0.292	-2.245	0.206	-0.824	2.615	-1.072	-0.813	-0.086	-0.236	1.124	-2.688	0.000834	0.967006	0.864415	0.013147	0.907175	0.99991	0.003637	0.226061	0.999662	0.96896	0.915178	0.580091	0.002985	-1	0	0	-1	0	0	1	0	0	0	0	0	-1
b3478	nikC	-3.652	0.23	0.362	-1.809	0.068	-1.41	1.947	-1.906	-0.72	-0.294	-0.163	1.843	-2.04	6.1e-05	0.975472	0.775166	0.01316	0.967196	0.99991	0.007036	0.010532	0.999662	0.846923	0.933938	0.373322	0.00496	-1	0	0	-1	0	0	1	-1	0	0	0	0	-1
b3479	nikD	-3.499	0.184	0.036	-1.923	-0.207	-1.274	1.688	-2.043	-0.381	-0.243	-0.391	1.576	-2.108	8.7e-05	0.979651	0.986025	0.01128	0.894865	0.99991	0.023849	0.009722	0.999662	0.888718	0.810439	0.412804	0.005243	-1	0	0	-1	0	0	1	-1	0	0	0	0	-1
b3480	nikE	-3.394	0.189	-0.18	-2.192	-0.178	-0.974	1.726	-2.057	-0.384	0.001	-0.367	1.202	-2.38	0.00011	0.976202	0.913266	0.004706	0.907175	0.99991	0.022937	0.009121	0.999662	0.999566	0.824391	0.474792	0.00215	-1	0	0	-1	0	0	1	-1	0	0	0	0	-1
b3481	nikR	-1.373	0.2	0.109	-0.833	0.039	-0.338	0.748	-0.822	-0.12	-0.07	-0.161	0.54	-1.033	0.000231	0.967006	0.876213	0.014406	0.961713	0.99991	0.025291	0.017333	0.999662	0.929901	0.839737	0.452201	0.002686	-1	0	0	0	0	0	0	0	0	0	0	0	-1
b3493	pitA	-1.033	-0.301	-0.281	-0.75	-0.082	-0.149	0.451	-0.531	-0.074	0.199	0.219	0.283	-0.449	0.000113	0.967006	0.502737	0.002683	0.871003	0.99991	0.058478	0.031084	0.999662	0.667702	0.615077	0.569515	0.058238	-1	0	0	0	0	0	0	0	0	0	0	0	0
b3518	yhjA	-1.77	0.266	0.536	-1.791	0.626	-0.345	2.031	-1.588	-0.264	0.09	0.361	-0.021	-2.056	0.004405	0.967006	0.589111	0.004178	0.484264	0.99991	0.001176	0.008042	0.999662	0.946341	0.759549	0.989017	0.001109	-1	0	0	-1	0	0	1	-1	0	0	0	0	-1
b3539	yhjV	-1.143	-0.59	-0.328	-0.49	-0.205	-0.459	0.063	-0.271	0.006	0.123	0.385	0.653	0.1	0.023443	0.967006	0.714433	0.3321	0.838353	0.99991	0.907986	0.640745	0.999662	0.919179	0.700861	0.530648	0.855613	-1	0	0	0	0	0	0	0	0	0	0	0	0
b3547	yhjX	-5.92	0.125	0.828	-5.657	-0.406	-0.326	6.829	-2.582	0.631	-1.234	-0.531	0.263	-5.781	8e-06	0.99431	0.589871	1.4e-05	0.819307	0.99991	1e-06	0.011373	0.999662	0.404814	0.7926	0.94109	1e-05	-1	0	0	-1	0	0	1	-1	0	0	0	0	-1
b3556	cspA	-2.07	-0.371	1.162	-1.142	0.71	0.039	1.619	-1.529	0.331	-0.451	1.082	0.929	-0.77	0.0181	0.967006	0.401486	0.177152	0.614016	0.99991	0.051075	0.072045	0.999662	0.792788	0.400555	0.616369	0.368459	-1	0	0	0	0	0	0	0	0	0	0	0	0
b3589	yiaY	-1.798	0.269	-0.519	-1.582	-0.14	0.184	1.179	1.495	0.282	0.378	-0.41	0.216	-1.852	0.000174	0.967006	0.43184	0.000713	0.852283	0.99991	0.008741	6.4e-05	0.999662	0.596444	0.473603	0.862397	9.6e-05	-1	0	0	-1	0	0	1	1	0	0	0	0	-1
b3612	gpmM	-1.756	-0.002	0.249	-2.079	0.231	0.096	1.92	-1.398	-0.025	-0.018	0.233	-0.323	-2.078	0.000255	0.999788	0.746015	4.5e-05	0.777357	0.99991	0.000106	0.002207	0.999662	0.987412	0.811559	0.771997	4.3e-05	-1	0	0	-1	0	0	1	-1	0	0	0	0	-1
b3654	xanP	-4.383	-0.33	-0.681	-3.292	0.346	-0.528	3.593	-0.093	-0.028	1.027	0.676	1.09	-2.962	0	0.967006	0.484535	9e-06	0.735431	0.99991	2e-06	0.894109	0.999662	0.269113	0.449314	0.452201	3.6e-05	-1	0	0	-1	0	0	1	0	0	0	0	0	-1
b3714	adeP	-2.567	-0.466	-0.322	-1.939	0.106	-0.252	1.603	-1.079	0.088	0.428	0.572	0.628	-1.473	1e-06	0.967006	0.638238	2.4e-05	0.897978	0.99991	0.000215	0.006842	0.999662	0.536861	0.310714	0.469159	0.000579	-1	0	0	-1	0	0	1	-1	0	0	0	0	-1
b3869	glnL	-1.149	0.028	0.276	-1.003	0.18	-0.218	0.525	-1.073	-0.28	-0.096	0.152	0.147	-1.031	0.007442	0.995507	0.710632	0.017994	0.827384	0.99991	0.214362	0.013133	0.999662	0.924525	0.892814	0.89569	0.014164	-1	0	0	-1	0	0	0	-1	0	0	0	0	-1
b3916	pfkA	-1.11	-0.152	0.212	-1.737	0.02	0.254	1.447	-1.124	-0.041	-0.192	0.172	-0.627	-1.585	0.013628	0.975472	0.798287	0.00043	0.982784	0.99991	0.002218	0.014882	0.999662	0.846892	0.877778	0.507278	0.001023	-1	0	0	-1	0	0	1	-1	0	0	0	0	-1
b3925	glpX	-1.239	0.123	-0.039	-1.259	0.317	0.019	1.155	-1.232	-0.148	0.357	0.194	-0.02	-1.382	5e-05	0.967006	0.957671	4.8e-05	0.436764	0.99991	0.00012	5.2e-05	0.999662	0.420417	0.706525	0.982793	1.4e-05	-1	0	0	-1	0	0	1	-1	0	0	0	0	-1
b3942	katG	-1.661	0.28	0.106	-1.405	0.489	-0.19	1.583	-0.901	-0.256	0.383	0.21	0.256	-1.684	0	0.967006	0.81687	2e-06	0.116921	0.99991	0	0.000354	0.999662	0.312055	0.607506	0.62408	0	-1	0	0	-1	0	0	1	0	0	0	0	0	-1
b3943	yijE	-1.237	0.237	0.26	-0.889	0.443	-0.198	1.135	-0.776	-0.191	0.183	0.205	0.348	-1.127	6.8e-05	0.967006	0.58068	0.001988	0.254192	0.99991	0.000137	0.005097	0.999662	0.723292	0.688469	0.54703	0.000161	-1	0	0	0	0	0	1	0	0	0	0	0	-1
b3945	gldA	-1.771	0.038	0.057	-2.176	-0.11	0.068	1.983	-0.462	-0.072	-0.167	-0.148	-0.405	-2.214	0.001197	0.995507	0.964783	0.000194	0.919381	0.99991	0.000463	0.388534	0.999662	0.890481	0.915056	0.750826	0.000152	-1	0	0	-1	0	0	1	0	0	0	0	0	-1
b4005	purD	-3.377	0.236	0.15	-3.366	0.577	0.094	3.304	-1.164	-0.198	0.427	0.341	0.011	-3.602	0	0.967006	0.672647	0	0.020986	0.99991	0	2e-06	0.999662	0.167614	0.198516	0.989017	0	-1	0	0	-1	0	0	1	-1	0	0	0	0	-1
b4006	purH	-3.528	0.164	-0.004	-3.351	0.521	-0.06	3.223	-1.1	-0.203	0.525	0.357	0.177	-3.515	0	0.967006	0.993704	0	0.023431	0.99991	0	1e-06	0.999662	0.062018	0.126833	0.705913	0	-1	0	0	-1	0	0	1	-1	0	0	0	0	-1
b4009	rrlE	-1.016	-0.156	-0.675	-0.601	-0.285	0.182	-0.111	0.022	0.892	0.39	-0.129	0.415	-0.446	0.003023	0.967006	0.218793	0.061614	0.602564	0.99991	0.753972	0.956375	0.999662	0.513142	0.87364	0.554766	0.159818	-1	0	0	0	0	0	0	0	0	0	0	0	0
b4021	pepE	-3.038	0.243	-0.363	-3.017	0.04	0.073	2.826	-0.954	-0.18	0.403	-0.203	0.022	-3.259	3e-06	0.967006	0.672856	3e-06	0.97368	0.99991	7e-06	0.053735	0.999662	0.662096	0.862535	0.989017	1e-06	-1	0	0	-1	0	0	1	0	0	0	0	0	-1
b4064	ghxP	-3.574	-0.431	-0.427	-2.779	0.057	-0.38	2.332	-0.799	-0.012	0.484	0.487	0.795	-2.349	0	0.967006	0.529438	0	0.950194	0.99991	5e-06	0.046422	0.999662	0.486423	0.439718	0.418765	5e-06	-1	0	0	-1	0	0	1	0	0	0	0	0	-1
b4073	nrfD	-3.241	-0.694	-1.929	-1.584	-2.597	-1.342	-0.249	2.14	0.29	-0.668	-1.903	1.657	-0.89	0.01663	0.967006	0.367922	0.191883	0.152166	0.99991	0.860685	0.112706	0.999662	0.827509	0.344519	0.563916	0.477178	-1	0	0	0	0	0	0	0	0	0	0	0	0
b4076	nrfG	-1.774	-1.015	-0.911	-1.37	-1.311	-0.223	0.284	1.62	0.582	-0.4	-0.297	0.404	-0.355	0.045892	0.967006	0.523163	0.114213	0.308406	0.99991	0.774048	0.060526	0.999662	0.846923	0.908358	0.871091	0.713457	-1	0	0	0	0	0	0	0	0	0	0	0	0
b4079	fdhF	-1.774	-0.109	0.159	-1.618	0.066	-0.162	1.567	-0.971	-0.049	-0.093	0.176	0.157	-1.508	3.6e-05	0.975472	0.818511	0.000114	0.932102	0.99991	0.000143	0.00977	0.999662	0.91077	0.838611	0.876594	0.000241	-1	0	0	-1	0	0	1	0	0	0	0	0	-1
b4115	adiC	-2.79	-1.006	0.49	-3.03	0.493	-0.285	2.941	-2.69	0.278	0.002	1.499	-0.241	-2.024	0.00179	0.944772	0.709713	0.001444	0.708929	0.99991	0.001675	0.00155	0.999662	0.999566	0.134478	0.934365	0.026299	-1	0	0	-1	0	0	1	-1	0	0	0	0	-1
b4116	adiY	-3.884	-0.513	1.114	-5.034	0.53	0.028	5.409	-3.495	0.178	-0.584	1.044	-1.151	-4.521	0.000461	0.967006	0.424912	0.000238	0.730803	0.99991	8.7e-05	0.000541	0.999662	0.704814	0.441027	0.699103	0.000748	-1	0	0	-1	0	0	1	-1	0	0	0	0	-1
b4122	fumB	-4.191	0.081	-0.344	-4.12	0.086	-0.279	4.058	-1.934	-0.125	0.429	0.005	0.072	-4.2	1e-05	0.99431	0.797929	1.4e-05	0.959165	0.99991	1.5e-05	0.009857	0.999662	0.772113	0.997438	0.980518	1e-05	-1	0	0	-1	0	0	1	-1	0	0	0	0	-1
b4123	dcuB	-4.342	0.322	-0.085	-4.775	0.46	-0.143	5.469	-2.222	-0.183	0.545	0.139	-0.433	-5.097	0.000322	0.975472	0.97293	0.000177	0.803996	0.99991	2.8e-05	0.028765	0.999662	0.787895	0.960366	0.897501	7.7e-05	-1	0	0	-1	0	0	1	-1	0	0	0	0	-1
b4128	ghoS	-1.739	-0.156	0.275	-2.281	0.216	-0.321	2.134	-1.677	0.079	-0.059	0.372	-0.542	-2.125	0.012758	0.983735	0.830779	0.002795	0.874762	0.99991	0.004321	0.016387	0.999662	0.972871	0.805101	0.766322	0.004635	-1	0	0	-1	0	0	1	-1	0	0	0	0	-1
b4131	cadA	-2.851	-1.725	-1.418	-2.715	-1.297	-0.345	1.512	-0.184	0.689	0.121	0.428	0.136	-0.99	0.005403	0.55024	0.364324	0.008053	0.341547	0.99991	0.136521	0.878236	0.999662	0.958418	0.854699	0.969947	0.342608	-1	0	0	-1	0	0	0	0	0	0	0	0	0
b4132	cadB	-4.381	-1.942	-1.147	-3.215	-0.735	-1.286	2.625	-1.699	0.045	0.412	1.207	1.167	-1.272	0.005275	0.604012	0.513394	0.015178	0.667861	0.99991	0.04555	0.163798	0.999662	0.866234	0.509355	0.783138	0.363276	-1	0	0	-1	0	0	1	0	0	0	0	0	0
b4150	ampC	-1.349	-0.218	-0.582	-0.733	-0.462	-0.596	0.239	-0.481	-0.16	0.12	-0.244	0.616	-0.515	0.000117	0.967006	0.267624	0.018534	0.315591	0.99991	0.459243	0.144024	0.999662	0.873891	0.688698	0.412804	0.089461	-1	0	0	0	0	0	0	0	0	0	0	0	0
b4151	frdD	-1.954	0.203	-0.361	-1.556	-0.633	-0.485	1.121	0.031	-0.331	-0.272	-0.836	0.397	-1.76	6.6e-05	0.967006	0.633694	0.000745	0.318818	0.99991	0.010517	0.955284	0.999662	0.762718	0.138795	0.68196	0.000185	-1	0	0	-1	0	0	1	0	0	0	0	0	-1
b4152	frdC	-1.937	0.238	-0.284	-1.53	-0.526	-0.493	1.273	0.02	-0.381	-0.242	-0.765	0.408	-1.768	3.7e-05	0.967006	0.694549	0.000505	0.391896	0.99991	0.002531	0.967087	0.999662	0.777226	0.154469	0.653369	9.3e-05	-1	0	0	-1	0	0	1	0	0	0	0	0	-1
b4153	frdB	-1.899	0.359	-0.236	-1.52	-0.345	-0.466	1.572	0.072	-0.395	-0.109	-0.704	0.379	-1.879	5.1e-05	0.967006	0.748113	0.000586	0.619483	0.99991	0.000353	0.890102	0.999662	0.910216	0.200789	0.682134	4.7e-05	-1	0	0	-1	0	0	1	0	0	0	0	0	-1
b4154	frdA	-1.582	0.452	-0.108	-1.549	-0.089	-0.234	1.868	-0.076	-0.383	0.019	-0.541	0.033	-2.001	0.002638	0.967006	0.929901	0.003256	0.935612	0.99991	0.000469	0.901945	0.999662	0.989625	0.495929	0.984066	0.000241	-1	0	0	-1	0	0	1	0	0	0	0	0	-1
b4155	epmA	-1.191	-0.517	-0.454	-0.534	-0.041	-0.47	0.484	-0.411	0.01	0.413	0.476	0.657	-0.017	0.013453	0.967006	0.5841	0.256131	0.972063	0.99991	0.303416	0.420367	0.999662	0.65308	0.559189	0.504314	0.975941	-1	0	0	0	0	0	0	0	0	0	0	0	0
b4177	purA	-1.346	-0.027	0.072	-1.256	0.179	-0.029	1.223	-0.094	0.054	0.107	0.205	0.091	-1.229	0	0.99431	0.859439	1e-06	0.595292	0.99991	1e-06	0.679531	0.999662	0.804454	0.533585	0.862397	1e-06	-1	0	0	-1	0	0	1	0	0	0	0	0	-1
b4237	nrdG	-2.602	-0.17	-0.401	-1.829	-0.221	-0.52	1.18	-1.725	-0.148	0.179	-0.051	0.773	-1.658	4.5e-05	0.975472	0.672647	0.001502	0.835361	0.99991	0.032869	0.003098	0.999662	0.889924	0.977893	0.521298	0.003266	-1	0	0	-1	0	0	1	-1	0	0	0	0	-1
b4238	nrdD	-2.007	0.005	-0.519	-1.721	-0.017	-0.261	1.498	-1.344	-0.273	0.502	-0.022	0.286	-1.726	0.000543	0.999469	0.5758	0.002194	0.987345	0.99991	0.006157	0.01434	0.999662	0.612078	0.99267	0.838143	0.002004	-1	0	0	-1	0	0	1	-1	0	0	0	0	-1
b4244	pyrI	-1.499	0.08	0.065	-2.641	-0.107	0.152	2.323	-2.03	-0.354	-0.172	-0.187	-1.142	-2.722	0.015835	0.99431	0.966017	0.000205	0.937934	0.99991	0.000728	0.002573	0.999662	0.905706	0.912341	0.418765	0.000135	-1	0	0	-1	0	0	1	-1	0	0	0	0	-1
b4245	pyrB	-1.624	0.084	0	-2.7	-0.09	0.212	2.397	-1.883	-0.273	-0.09	-0.174	-1.076	-2.785	0.008647	0.99431	0.99972	0.000135	0.94769	0.99991	0.000458	0.003898	0.999662	0.951004	0.915056	0.434176	8.8e-05	-1	0	0	-1	0	0	1	-1	0	0	0	0	-1
b4334	yjiL	-3.011	0.31	0.509	-2.723	1.087	-0.113	3.61	-2.298	-0.448	0.578	0.777	0.288	-3.033	0.000953	0.967006	0.700674	0.002171	0.317039	0.99991	8.3e-05	0.003617	0.999662	0.669263	0.512793	0.905922	0.000685	-1	0	0	-1	0	0	1	-1	0	0	0	0	-1
b4335	yjiM	-2.924	0.184	0.44	-2.752	0.898	0.059	3.285	-2.331	-0.274	0.458	0.714	0.172	-2.936	0.000145	0.975472	0.694549	0.000288	0.326515	0.99991	2.8e-05	0.000787	0.999662	0.693393	0.468324	0.935744	0.000128	-1	0	0	-1	0	0	1	-1	0	0	0	0	-1
b4352	yjiA	-1.318	-0.421	-0.61	-1.259	-0.966	0.032	0.303	0.543	0.041	-0.356	-0.545	0.059	-0.838	0.000117	0.896101	0.236266	0.000215	0.014731	0.99991	0.343521	0.087368	0.999662	0.534914	0.210451	0.943628	0.007864	-1	0	0	-1	0	0	0	0	0	0	0	0	0
b4353	yjiX	-2.878	-0.575	-1.045	-3.256	-1.559	0.262	1.906	0.81	0.259	-0.514	-0.984	-0.378	-2.681	0	0.689303	0.041645	0	0.000571	0.99991	2.1e-05	0.02697	0.999662	0.402229	0.025015	0.661234	0	-1	0	-1	-1	-1	0	1	0	0	0	0	0	-1
b4354	yjiY	-3.91	-0.579	-1.12	-4.679	-1.713	0.651	3.238	1.254	0.399	-0.592	-1.133	-0.769	-4.1	0	0.967006	0.141169	0	0.004752	0.99991	1e-06	0.011719	0.999662	0.502746	0.067929	0.507278	0	-1	0	0	-1	-1	0	1	1	0	0	0	0	-1
b4377	yjjU	-1.317	-0.772	0.061	-0.686	0.113	-0.144	0.822	-0.508	-0.131	0.052	0.885	0.632	0.087	0.002113	0.542134	0.957498	0.087	0.897781	0.99991	0.038525	0.225555	0.999662	0.958418	0.094593	0.461335	0.846791	-1	0	0	0	0	0	0	0	0	0	0	0	0
b4378	yjjV	-1.176	-0.771	0.11	-0.858	-0.064	0.084	0.879	-0.398	-0.138	-0.174	0.707	0.318	-0.087	0.027057	0.865982	0.933411	0.101436	0.959232	0.99991	0.091581	0.494947	0.999662	0.891311	0.393899	0.806673	0.881497	-1	0	0	0	0	0	0	0	0	0	0	0	0
b4379	yjjW	-3.179	0.247	-0.066	-2.328	0.023	-0.588	2.279	-1.193	-0.472	0.089	-0.223	0.852	-2.575	2.1e-05	0.967006	0.965242	0.000566	0.983045	0.99991	0.000601	0.052604	0.999662	0.951004	0.877993	0.54703	0.000166	-1	0	0	-1	0	0	1	0	0	0	0	0	-1
b4380	yjjI	-2.052	0.416	0.026	-2.34	0.183	-0.111	2.492	-1.103	-0.398	0.157	-0.233	-0.289	-2.756	0.008937	0.967006	0.991457	0.004071	0.907175	0.99991	0.002107	0.149397	0.999662	0.929624	0.908358	0.894012	0.000873	-1	0	0	-1	0	0	1	0	0	0	0	0	-1
b4408	csrB	-5.393	0.479	-10.934	-3.872	-11.151	-2.289	7.289	12.721	0.156	-0.217	-11.629	1.521	-4.35	0	0.045059	0	0	0	0	0	0	0.999662	0.772113	0	2.2e-05	0	-1	0	-1	-1	-1	-1	1	1	0	0	-1	1	-1
b4435	isrC	-1.698	-0.74	0.504	-1.287	0.385	-0.872	2.481	-1.469	0.032	-0.119	1.125	0.411	-0.546	0.04359	0.967006	0.687532	0.117007	0.780547	0.99991	0.001737	0.064453	0.999662	0.941495	0.308546	0.859465	0.532938	-1	0	0	0	0	0	1	0	0	0	0	0	0
b4498	gatR'	-1.386	-0.572	-0.546	-1.008	-1.128	0.054	-0.498	0.81	0.781	-0.582	-0.556	0.378	-0.437	0.041972	0.967006	0.65282	0.134183	0.267053	0.99991	0.49826	0.264122	0.999662	0.666265	0.68416	0.82599	0.530781	-1	0	0	0	0	0	0	0	0	0	0	0	0
b4515	cydX	-2.526	-0.312	-0.066	-2.048	-0.139	-0.426	1.734	-0.517	-0.079	-0.073	0.173	0.478	-1.736	1e-06	0.967006	0.95015	1.7e-05	0.864979	0.99991	0.000124	0.204834	0.999662	0.939327	0.856242	0.588449	0.000135	-1	0	0	-1	0	0	1	0	0	0	0	0	-1
b4559	ghoT	-2.886	-0.056	0.152	-2.681	0.212	-0.566	2.608	-1.566	0.104	0.06	0.268	0.205	-2.625	0.000158	0.995507	0.902004	0.000341	0.846869	0.99991	0.000407	0.008394	0.999662	0.965528	0.837114	0.932158	0.000414	-1	0	0	-1	0	0	1	-1	0	0	0	0	-1
b4685	yrbN	-1.819	-0.522	-0.129	-0.699	-0.239	-0.312	0.538	0.101	0.125	-0.11	0.283	1.12	-0.177	0.001192	0.967006	0.914118	0.167202	0.811822	0.99991	0.294211	0.875871	0.999662	0.929901	0.814562	0.384071	0.746763	-1	0	0	0	0	0	0	0	0	0	0	0	0
b4686	yshB	-1.01	-0.312	-0.771	-1.038	-0.674	-0.172	0.503	-0.036	0.022	0.097	-0.362	-0.028	-0.726	0.000408	0.967006	0.055345	0.000348	0.056359	0.99991	0.060277	0.916808	0.999662	0.885645	0.380311	0.973055	0.007605	-1	0	0	-1	0	0	0	0	0	0	0	0	0
b4699	fnrS	-2.058	0.172	0.418	-2.557	0.609	0.061	2.167	-1.752	0.294	0.191	0.437	-0.499	-2.729	0.005065	0.981072	0.723681	0.000964	0.580862	0.99991	0.003936	0.012406	0.999662	0.90349	0.74511	0.785639	0.000456	-1	0	0	-1	0	0	1	-1	0	0	0	0	-1
b0001	thrL	0.377	0.238	0.324	0.658	0.21	-0.267	-0.809	0.103	0.046	-0.115	-0.028	0.281	0.42	0.093441	0.967006	0.416334	0.004924	0.602693	0.99991	0.000775	0.701044	0.999662	0.821581	0.969845	0.534567	0.056383	0	0	0	0	0	0	0	0	0	0	0	0	0
b0005	yaaX	0.989	0.45	0.026	1.325	0.021	0.127	-1.259	1.073	-0.021	-0.005	-0.429	0.335	0.875	2.6e-05	0.356589	0.962607	0	0.967448	0.99991	1e-06	1.1e-05	0.999662	0.992541	0.124114	0.418144	8.3e-05	0	0	0	1	0	0	-1	1	0	0	0	0	0
b0006	yaaA	0.238	0.045	0.207	0.225	0.12	-0.076	-0.04	-0.098	-0.27	-0.087	0.075	-0.014	0.18	0.108829	0.975472	0.433851	0.135015	0.654	0.99991	0.804832	0.572518	0.999662	0.792788	0.840606	0.976532	0.224065	0	0	0	0	0	0	0	0	0	0	0	0	0
b0008	talB	0.764	0.006	0.046	0.682	-0.135	-0.014	-0.678	0.329	-0.123	-0.18	-0.14	-0.082	0.676	0	0.995507	0.839333	1e-06	0.455132	0.99991	1e-06	0.005158	0.999662	0.33773	0.446735	0.736429	1e-06	0	0	0	0	0	0	0	0	0	0	0	0	0
b0009	mog	0.223	0.126	0.134	0.128	0.037	-0.014	-0.17	-0.181	-0.027	-0.097	-0.089	-0.095	0.002	0.096287	0.967006	0.582707	0.361959	0.903616	0.99991	0.212378	0.211551	0.999662	0.72148	0.76479	0.767669	0.986267	0	0	0	0	0	0	0	0	0	0	0	0	0
b0010	satP	-0.007	-0.402	-0.214	0.115	-0.318	-0.29	-0.454	0.107	0.118	-0.104	0.084	0.121	0.517	0.985489	0.948321	0.700674	0.731895	0.539	0.99991	0.135433	0.780046	0.999662	0.894834	0.927986	0.873698	0.086628	0	0	0	0	0	0	0	0	0	0	0	0	0
b0011	yaaW	0.347	-0.205	0.248	0.467	-0.163	-0.065	-0.461	0.554	0.386	-0.412	0.042	0.12	0.672	0.178213	0.967006	0.604106	0.073403	0.759907	0.99991	0.071245	0.042363	0.999662	0.357536	0.960366	0.843869	0.011154	0	0	0	0	0	0	0	0	0	0	0	0	0
b0013	yaaI	-0.617	0.008	0.147	0.183	0.217	-0.437	-0.503	-0.352	-0.677	0.07	0.208	0.8	0.175	0.317055	0.999469	0.91672	0.780767	0.860117	0.99991	0.410223	0.601155	0.999662	0.961276	0.897694	0.523236	0.777052	0	0	0	0	0	0	0	0	0	0	0	0	0
b0014	dnaK	0.63	-0.001	-0.184	0.656	-0.088	-0.042	-0.903	0.006	0.034	0.096	-0.088	0.026	0.657	0.072712	0.999837	0.795674	0.063947	0.913298	0.99991	0.012158	0.990853	0.999662	0.913721	0.936137	0.98168	0.059645	0	0	0	0	0	0	0	0	0	0	0	0	0
b0015	dnaJ	-0.019	-0.179	-0.201	0.284	-0.131	-0.144	-0.737	0.002	0.144	0.07	0.048	0.303	0.463	0.941258	0.967006	0.608247	0.186732	0.755172	0.99991	0.001247	0.995785	0.999662	0.899936	0.94357	0.483972	0.031023	0	0	0	0	0	0	0	0	0	0	0	0	0
b0018	mokC	0.075	-0.234	-0.208	-1.35	0.473	1.131	1.591	-0.466	-0.234	0.681	0.708	-1.425	-1.116	0.922979	0.975472	0.896233	0.087309	0.690225	0.99991	0.039069	0.525347	0.999662	0.587852	0.531682	0.412804	0.154386	0	0	0	0	0	0	1	0	0	0	0	0	0
b0023	rpsT	-0.862	-0.172	-0.31	-0.352	-0.159	-0.373	0.066	-0.128	0.073	0.151	0.012	0.51	-0.18	0.006218	0.967006	0.565963	0.248362	0.789233	0.99991	0.843414	0.724519	0.999662	0.825759	0.99267	0.428867	0.560729	0	0	0	0	0	0	0	0	0	0	0	0	0
b0024	yaaY	0.797	0.475	0.812	1.022	0.509	-0.042	-0.397	-0.057	-0.033	-0.303	0.034	0.225	0.547	0.160788	0.967006	0.419801	0.072434	0.626137	0.99991	0.46165	0.936239	0.999662	0.800436	0.985917	0.859563	0.296157	0	0	0	0	0	0	0	0	0	0	0	0	0
b0025	ribF	0.396	0.294	0.179	0.587	0.396	-0.141	-0.231	-0.075	-0.161	0.217	0.102	0.191	0.293	0.005089	0.380844	0.458017	0.000122	0.02938	0.99991	0.084402	0.639479	0.999662	0.343464	0.71316	0.480602	0.0296	0	0	0	0	0	0	0	0	0	0	0	0	0
b0026	ileS	0.123	0.154	0.15	0.12	0.255	-0.019	-0.103	-0.202	-0.144	0.105	0.101	-0.003	-0.034	0.1928	0.808745	0.367922	0.21297	0.047209	0.99991	0.285504	0.040185	0.999662	0.551221	0.53351	0.989017	0.735612	0	0	0	0	0	0	0	0	0	0	0	0	0
b0027	lspA	0.031	0.151	0.095	0.028	0.143	0.058	-0.122	-0.082	0.037	0.048	-0.008	-0.002	-0.123	0.791539	0.892556	0.616093	0.811131	0.382111	0.99991	0.250201	0.485569	0.999662	0.842641	0.983105	0.993209	0.236495	0	0	0	0	0	0	0	0	0	0	0	0	0
b0028	fkpB	-0.179	-0.01	-0.024	0.143	0.025	-0.07	-0.137	0.065	0.086	0.048	0.035	0.322	0.153	0.336812	0.995507	0.962319	0.464617	0.955917	0.99991	0.475066	0.774125	0.999662	0.915245	0.949093	0.418144	0.41224	0	0	0	0	0	0	0	0	0	0	0	0	0
b0029	ispH	-0.176	-0.054	-0.026	0.162	0.098	-0.07	-0.219	-0.032	0.069	0.124	0.152	0.337	0.216	0.426293	0.98222	0.963722	0.481418	0.82468	0.99991	0.322216	0.909139	0.999662	0.798957	0.741333	0.452201	0.319874	0	0	0	0	0	0	0	0	0	0	0	0	0
b0030	rihC	-0.232	-0.002	-0.356	-0.113	-0.068	-0.016	-0.452	-0.07	0.089	0.288	-0.066	0.119	-0.111	0.431968	0.999469	0.493774	0.727168	0.917482	0.99991	0.1275	0.850786	0.999662	0.61102	0.940608	0.872767	0.718473	0	0	0	0	0	0	0	0	0	0	0	0	0
b0031	dapB	0.085	0.079	0.009	0.248	-0.022	-0.049	-0.236	0.222	-0.14	-0.031	-0.101	0.163	0.169	0.453213	0.967006	0.977383	0.028114	0.928083	0.99991	0.034652	0.056825	0.999662	0.909709	0.632243	0.47125	0.123312	0	0	0	0	0	0	0	0	0	0	0	0	0
b0032	carA	-0.276	0.207	-0.271	-0.675	0.002	0.218	0.124	-0.992	0.082	0.274	-0.205	-0.398	-0.882	0.605963	0.969098	0.785646	0.19892	0.998048	0.99991	0.830798	0.069822	0.999662	0.813066	0.877313	0.745316	0.084519	0	0	0	0	0	0	0	0	0	0	0	0	0
b0033	carB	0.193	0.524	0.223	-0.616	0.311	0.46	0.703	-1.001	-0.093	0.088	-0.213	-0.809	-1.14	0.710549	0.967006	0.821195	0.222867	0.737568	0.99991	0.1581	0.052038	0.999662	0.941515	0.85853	0.434176	0.021021	0	0	0	0	0	0	0	0	0	0	0	0	-1
b0034	caiF	-0.188	0.385	-0.112	-0.788	0.13	0.098	1.063	-0.991	-0.271	0.242	-0.254	-0.6	-1.173	0.649289	0.967006	0.903225	0.053641	0.876375	0.99991	0.009235	0.018531	0.999662	0.77432	0.763117	0.470158	0.004458	0	0	0	0	0	0	1	0	0	0	0	0	-1
b0035	caiE	-0.08	0.019	-0.624	-0.01	-1.053	0.307	-0.52	0.646	0.31	-0.429	-1.072	0.07	-0.029	0.811373	0.995507	0.260257	0.982062	0.019133	0.99991	0.101913	0.076439	0.999662	0.51787	0.009923	0.935744	0.932385	0	0	0	0	-1	0	0	0	0	0	-1	0	0
b0036	caiD	0.075	0.032	-0.823	0.191	-0.685	-0.213	-0.426	0.538	-0.011	0.139	-0.717	0.116	0.159	0.822241	0.995507	0.129924	0.553307	0.142321	0.99991	0.163619	0.120349	0.999662	0.872395	0.095256	0.878185	0.602916	0	0	0	0	0	0	0	0	0	0	0	0	0
b0037	caiC	-0.4	0.107	-0.307	-0.451	-0.405	-0.227	0.069	-0.027	-0.015	-0.097	-0.512	-0.051	-0.558	0.070099	0.967006	0.431995	0.043957	0.21455	0.99991	0.774569	0.927823	0.999662	0.853812	0.077736	0.935744	0.012467	0	0	0	0	0	0	0	0	0	0	0	0	0
b0038	caiB	-0.369	-0.006	-0.183	-0.257	-0.015	-0.151	0.158	-0.365	-0.112	0.168	-0.009	0.112	-0.251	0.041486	0.997415	0.573202	0.154678	0.97438	0.99991	0.395431	0.051948	0.999662	0.636368	0.990411	0.795285	0.158593	0	0	0	0	0	0	0	0	0	0	0	0	0
b0039	caiA	-0.195	0.036	0.068	-0.286	-0.165	-0.066	0.23	-0.046	0.189	-0.232	-0.2	-0.091	-0.322	0.208949	0.988267	0.829781	0.069561	0.532855	0.99991	0.142132	0.81489	0.999662	0.379696	0.432713	0.810262	0.039131	0	0	0	0	0	0	0	0	0	0	0	0	0
b0040	caiT	-0.029	-0.1	0.599	-0.012	-0.166	-0.167	0.287	0.048	-0.061	-0.765	-0.065	0.016	0.088	0.968512	0.990305	0.548053	0.98838	0.90289	0.99991	0.640383	0.952459	0.999662	0.445598	0.974863	0.991176	0.893013	0	0	0	0	0	0	0	0	0	0	0	0	0
b0041	fixA	-0.335	0.095	-0.082	-0.484	0.084	0.2	-0.012	-0.041	0.078	0.166	-0.011	-0.149	-0.579	0.305679	0.975472	0.915707	0.153763	0.905176	0.99991	0.974293	0.919968	0.999662	0.814246	0.99267	0.862397	0.076768	0	0	0	0	0	0	0	0	0	0	0	0	0
b0042	fixB	0.333	0.228	-0.074	0.377	0.756	-0.065	-0.461	-0.679	-0.165	0.83	0.527	0.045	0.149	0.316704	0.967006	0.935057	0.271986	0.092009	0.99991	0.17044	0.038012	0.999662	0.113282	0.233068	0.963755	0.658206	0	0	0	0	0	0	0	0	0	0	0	0	0
b0043	fixC	0.904	-0.066	0.361	0.296	0.051	0.334	-0.414	-0.256	0.077	-0.309	0.117	-0.609	0.361	0.016811	0.992298	0.608548	0.483844	0.958591	0.99991	0.306639	0.591081	0.999662	0.685465	0.91765	0.421662	0.362737	0	0	0	0	0	0	0	0	0	0	0	0	0
b0044	fixX	0.837	-1.051	-0.339	0.06	0.503	0.354	-0.955	-0.381	-0.479	0.842	1.554	-0.777	1.111	0.218346	0.952478	0.825373	0.947672	0.698361	0.99991	0.236893	0.64051	0.999662	0.534914	0.145923	0.579666	0.164261	0	0	0	0	0	0	0	0	0	0	0	0	0
b0045	yaaU	0.304	-0.447	0.406	-0.148	-0.019	0.338	0.062	-0.087	-0.57	-0.425	0.429	-0.452	0.299	0.448531	0.967006	0.564718	0.754667	0.983045	0.99991	0.894979	0.870327	0.999662	0.558639	0.567883	0.584684	0.497166	0	0	0	0	0	0	0	0	0	0	0	0	0
b0048	folA	-0.476	-0.198	-0.423	-0.177	-0.157	-0.223	-0.101	-0.142	0.071	0.267	0.042	0.299	0.021	0.082114	0.967006	0.382033	0.540768	0.773155	0.99991	0.729841	0.662533	0.999662	0.617671	0.960366	0.601943	0.94633	0	0	0	0	0	0	0	0	0	0	0	0	0
b0049	apaH	0.512	-0.147	0.043	0.562	-0.019	-0.082	-0.49	-0.011	0.06	-0.062	0.129	0.049	0.709	0.00691	0.967006	0.929164	0.003588	0.96775	0.99991	0.008634	0.963409	0.999662	0.896564	0.751613	0.919789	0.000423	0	0	0	0	0	0	0	0	0	0	0	0	0
b0050	apaG	0.265	-0.098	-0.168	0.353	-0.203	-0.069	-0.483	0.293	0.155	-0.035	-0.105	0.087	0.451	0.174311	0.967006	0.64781	0.073368	0.552435	0.99991	0.015281	0.163233	0.999662	0.944062	0.832832	0.854637	0.022413	0	0	0	0	0	0	0	0	0	0	0	0	0
b0051	rsmA	0.03	-0.049	-0.209	0.203	-0.183	-0.104	-0.329	0.242	0.168	0.026	-0.134	0.173	0.252	0.895232	0.98222	0.55061	0.305104	0.592317	0.99991	0.08773	0.244851	0.999662	0.958418	0.749505	0.68024	0.18803	0	0	0	0	0	0	0	0	0	0	0	0	0
b0052	pdxA	0.147	0.052	-0.281	0.317	-0.246	0.016	-0.44	0.498	0.113	0.035	-0.298	0.17	0.264	0.423102	0.975472	0.383919	0.080721	0.392856	0.99991	0.016237	0.009517	0.999662	0.940403	0.271559	0.661234	0.138436	0	0	0	0	0	0	0	0	0	0	0	0	0
b0053	surA	0.253	0.079	-0.231	0.459	-0.187	-0.053	-0.543	0.504	-0.101	0.043	-0.266	0.206	0.38	0.085467	0.967006	0.383919	0.00303	0.433529	0.99991	0.000585	0.00167	0.999662	0.909506	0.211597	0.483972	0.010626	0	0	0	0	0	0	0	0	0	0	0	0	0
b0054	lptD	0.417	0.192	0.022	0.678	0.152	-0.14	-0.464	0.238	-0.134	0.13	-0.041	0.261	0.485	0.003261	0.896101	0.957498	1.9e-05	0.503707	0.99991	0.001047	0.091647	0.999662	0.628081	0.915178	0.392668	0.000729	0	0	0	0	0	0	0	0	0	0	0	0	0
b0055	djlA	-0.375	-0.2	0.002	0.006	-0.096	-0.166	0.018	-0.103	-0.041	-0.098	0.104	0.381	0.207	0.038571	0.967006	0.996757	0.978044	0.788702	0.99991	0.926259	0.626286	0.999662	0.808555	0.805101	0.37528	0.245825	0	0	0	0	0	0	0	0	0	0	0	0	0
b0058	rluA	-0.305	-0.135	-0.212	-0.043	0.12	0.015	-0.609	-0.523	0.197	0.332	0.255	0.262	0.092	0.45463	0.975472	0.785646	0.929296	0.893971	0.99991	0.135512	0.221146	0.999662	0.670327	0.772514	0.785081	0.83281	0	0	0	0	0	0	0	0	0	0	0	0	0
b0059	rapA	-0.575	-0.281	-0.266	-0.062	0.015	-0.233	-0.695	-0.603	0.103	0.282	0.296	0.513	0.219	0.122309	0.967006	0.697311	0.886839	0.983045	0.99991	0.063899	0.124325	0.999662	0.704165	0.69095	0.49622	0.565724	0	0	0	0	0	0	0	0	0	0	0	0	0
b0061	araD	0.31	-0.138	-0.384	0.288	-0.556	0.091	-1.246	0.833	0.324	-0.172	-0.418	-0.022	0.426	0.353416	0.971864	0.551111	0.41978	0.328269	0.99991	0.001589	0.025432	0.999662	0.846892	0.505254	0.982979	0.203513	0	0	0	0	0	0	-1	0	0	0	0	0	0
b0062	araA	0.656	-0.205	-0.202	0.486	-0.355	0.05	-0.845	0.429	-0.109	-0.153	-0.149	-0.17	0.691	0.014248	0.967006	0.692818	0.068785	0.418911	0.99991	0.002622	0.138168	0.999662	0.808555	0.827602	0.783105	0.010769	0	0	0	0	0	0	0	0	0	0	0	0	0
b0063	araB	0.899	0.29	0.037	0.94	-0.27	-0.145	-1.062	0.808	0.165	-0.307	-0.561	0.041	0.649	0.015474	0.967006	0.971325	0.012668	0.723815	0.99991	0.004924	0.042628	0.999662	0.698422	0.354419	0.969947	0.061395	0	0	0	0	0	0	-1	0	0	0	0	0	0
b0065	yabI	0.687	-0.031	-0.114	1.068	-0.289	-0.209	-0.817	1.024	0.364	-0.175	-0.258	0.38	1.099	0.012017	0.995472	0.837601	0.000275	0.535313	0.99991	0.002779	0.000592	0.999662	0.772113	0.616201	0.470158	0.000189	0	0	0	1	0	0	0	1	0	0	0	0	1
b0066	thiQ	0.225	0.105	-0.236	0.339	-0.255	0.002	-0.86	0.456	0.078	-0.019	-0.36	0.114	0.234	0.462152	0.975472	0.677394	0.269557	0.645548	0.99991	0.006411	0.157711	0.999662	0.982286	0.485435	0.879393	0.439321	0	0	0	0	0	0	0	0	0	0	0	0	0
b0067	thiP	0.317	0.268	-0.278	0.646	-0.186	-0.095	-1.065	0.627	0.02	0.092	-0.454	0.329	0.378	0.220307	0.967006	0.561754	0.014369	0.703211	0.99991	0.000216	0.021403	0.999662	0.891311	0.228462	0.528422	0.133794	0	0	0	0	0	0	-1	0	0	0	0	0	0
b0068	thiB	0.016	0.129	-0.397	0.678	0.02	-0.499	-0.513	0.613	-0.017	0.417	-0.109	0.663	0.549	0.971902	0.975472	0.542582	0.055217	0.981513	0.99991	0.140297	0.094103	0.999662	0.540277	0.915117	0.412804	0.110292	0	0	0	0	0	0	0	0	0	0	0	0	0
b0069	sgrR	0.306	0.093	0.307	0.134	0.181	0.011	0.01	-0.132	-0.167	-0.126	0.088	-0.172	0.041	0.077894	0.967006	0.315412	0.470076	0.540233	0.99991	0.958349	0.505871	0.999662	0.717623	0.839737	0.644059	0.829555	0	0	0	0	0	0	0	0	0	0	0	0	0
b0070	setA	0.05	0.06	0.126	0.44	0.121	-0.171	-0.165	0.205	-0.003	-0.005	0.062	0.39	0.38	0.849365	0.981966	0.782746	0.059298	0.797563	0.99991	0.486782	0.421999	0.999662	0.993519	0.92838	0.421009	0.094862	0	0	0	0	0	0	0	0	0	0	0	0	0
b0071	leuD	-0.039	0.278	-0.041	-0.03	-0.176	0.081	-0.217	0.975	-0.225	-0.135	-0.454	0.009	-0.308	0.884235	0.967006	0.947451	0.915009	0.672454	0.99991	0.364412	0.000137	0.999662	0.793259	0.149441	0.989017	0.171566	0	0	0	0	0	0	0	0	0	0	0	0	0
b0072	leuC	-0.129	0.23	0.06	-0.099	-0.095	0.156	-0.088	0.812	-0.417	-0.155	-0.326	0.03	-0.329	0.655676	0.967006	0.932992	0.749117	0.873252	0.99991	0.768131	0.004473	0.999662	0.800465	0.473528	0.971836	0.223917	0	0	0	0	0	0	0	0	0	0	0	0	0
b0073	leuB	-0.07	0.26	0.109	0.096	0.105	-0.007	-0.062	0.707	-0.547	-0.003	-0.154	0.166	-0.164	0.863063	0.967006	0.89246	0.811331	0.894865	0.99991	0.874174	0.046683	0.999662	0.996974	0.86122	0.847832	0.653639	0	0	0	0	0	0	0	0	0	0	0	0	0
b0074	leuA	0.118	0.445	0.303	0.395	0.515	-0.146	0.118	0.211	-0.462	0.212	0.07	0.277	-0.05	0.793259	0.967006	0.68657	0.343736	0.418263	0.99991	0.782158	0.643885	0.999662	0.813066	0.952017	0.774674	0.909757	0	0	0	0	0	0	0	0	0	0	0	0	0
b0075	leuL	-0.453	0.58	0.618	-0.374	0.462	-0.115	0.323	-0.481	-0.041	-0.156	-0.118	0.08	-0.954	0.254901	0.851852	0.364324	0.365474	0.463684	0.99991	0.434101	0.244868	0.999662	0.86508	0.913939	0.94109	0.015546	0	0	0	0	0	0	0	0	0	0	0	0	0
b0077	ilvI	-0.402	0.594	0.259	0.191	0.611	-0.006	0.531	0.432	-0.372	0.353	0.017	0.593	-0.403	0.237132	0.655883	0.674287	0.598184	0.208486	0.99991	0.105246	0.204834	0.999662	0.568884	0.98967	0.418144	0.217214	0	0	0	0	0	0	0	0	0	0	0	0	0
b0078	ilvH	-0.28	0.508	0.175	0.268	0.515	0.066	0.372	0.635	-0.401	0.34	0.006	0.548	-0.241	0.467326	0.915912	0.81687	0.498194	0.368374	0.99991	0.313008	0.082425	0.999662	0.637553	0.995809	0.473701	0.516509	0	0	0	0	0	0	0	0	0	0	0	0	0
b0080	cra	-0.303	0.249	0.46	-0.179	0.454	-0.077	0.585	-0.059	-0.079	-0.005	0.206	0.124	-0.428	0.215451	0.967006	0.268893	0.491583	0.198874	0.99991	0.017031	0.847872	0.999662	0.993049	0.661338	0.839561	0.075661	0	0	0	0	0	0	0	0	0	0	0	0	0
b0081	mraZ	0.175	0.278	0.36	0.466	0.481	-0.081	-0.045	-0.047	-0.061	0.121	0.203	0.292	0.189	0.250084	0.626719	0.15748	0.003296	0.015357	0.99991	0.776439	0.798167	0.999662	0.679605	0.392846	0.407777	0.202292	0	0	0	0	0	0	0	0	0	0	0	0	0
b0082	rsmH	0.514	0.311	0.233	0.901	0.471	-0.166	-0.274	0.21	-0.055	0.238	0.16	0.388	0.59	0.006765	0.764167	0.476724	2.4e-05	0.060439	0.99991	0.123751	0.275746	0.999662	0.468802	0.649428	0.373322	0.001883	0	0	0	0	0	0	0	0	0	0	0	0	0
b0083	ftsL	0.589	0.338	0.094	0.877	0.378	-0.104	-0.325	0.339	-0.14	0.283	0.04	0.288	0.539	0.006399	0.812632	0.826646	0.00016	0.227066	0.99991	0.107254	0.114143	0.999662	0.446149	0.948118	0.478584	0.009311	0	0	0	0	0	0	0	0	0	0	0	0	0
b0084	ftsI	0.495	0.297	0.03	0.778	0.135	-0.067	-0.62	0.437	0.037	0.105	-0.162	0.283	0.481	0.00289	0.595177	0.944659	2.5e-05	0.638167	0.99991	0.000292	0.008475	0.999662	0.757456	0.565135	0.412804	0.003096	0	0	0	0	0	0	0	0	0	0	0	0	0
b0085	murE	-0.108	0.158	-0.222	0.307	0.112	-0.103	-0.342	0.124	0.072	0.334	-0.046	0.415	0.149	0.432685	0.967006	0.3575	0.025196	0.646344	0.99991	0.012571	0.403796	0.999662	0.132209	0.907989	0.24827	0.267452	0	0	0	0	0	0	0	0	0	0	0	0	0
b0086	murF	0.15	0.345	0.086	0.363	0.112	0.084	-0.342	0.338	0.201	0.026	-0.233	0.213	0.018	0.432097	0.626719	0.823795	0.054975	0.763816	0.99991	0.067588	0.083327	0.999662	0.958418	0.454942	0.577635	0.930935	0	0	0	0	0	0	0	0	0	0	0	0	0
b0087	mraY	0.295	0.153	0.063	0.656	0.122	-0.039	-0.686	0.354	0.186	0.059	-0.03	0.362	0.504	0.142975	0.967006	0.891394	0.001999	0.757697	0.99991	0.001175	0.090114	0.999662	0.906171	0.960467	0.412804	0.012417	0	0	0	0	0	0	0	0	0	0	0	0	0
b0088	murD	0.32	0.183	0.047	0.586	0.242	-0.018	-0.473	0.312	0.06	0.195	0.059	0.265	0.403	0.061495	0.967006	0.909726	0.001315	0.363593	0.99991	0.006515	0.077243	0.999662	0.540958	0.906853	0.450073	0.018362	0	0	0	0	0	0	0	0	0	0	0	0	0
b0089	ftsW	0.498	0.138	0.016	0.87	0.281	-0.031	-0.699	0.427	-0.012	0.265	0.143	0.372	0.732	0.022708	0.967006	0.979609	0.00025	0.414875	0.99991	0.001728	0.054258	0.999662	0.506721	0.765718	0.417499	0.001232	0	0	0	0	0	0	0	0	0	0	0	0	0
b0090	murG	0.342	0.162	-0.169	0.756	0.177	-0.075	-0.503	0.545	0.039	0.346	0.015	0.414	0.594	0.082182	0.967006	0.646328	0.00041	0.61284	0.99991	0.010578	0.007896	0.999662	0.308379	0.983373	0.373322	0.003259	0	0	0	0	0	0	0	0	0	0	0	0	0
b0091	murC	0.142	0.113	-0.193	0.469	0.202	-0.063	-0.269	0.151	0.174	0.395	0.089	0.327	0.355	0.36528	0.967006	0.492861	0.003806	0.413094	0.99991	0.079563	0.368364	0.999662	0.120966	0.811197	0.373322	0.021989	0	0	0	0	0	0	0	0	0	0	0	0	0
b0092	ddlB	0.206	0.134	-0.114	0.33	0.041	0.04	-0.285	0.249	0.165	0.155	-0.093	0.124	0.196	0.086661	0.967006	0.607572	0.008033	0.875306	0.99991	0.018897	0.046935	0.999662	0.484519	0.703312	0.621195	0.098848	0	0	0	0	0	0	0	0	0	0	0	0	0
b0093	ftsQ	0.315	0.184	0.084	0.631	0.139	-0.08	-0.466	0.238	0.057	0.055	-0.045	0.316	0.448	0.019757	0.923737	0.739449	3.9e-05	0.540233	0.99991	0.000866	0.084761	0.999662	0.865238	0.908358	0.373322	0.00133	0	0	0	0	0	0	0	0	0	0	0	0	0
b0094	ftsA	0.283	0.161	-0.026	0.648	0.165	-0.078	-0.461	0.204	-0.029	0.191	0.004	0.365	0.487	0.061322	0.967006	0.95015	0.000123	0.517981	0.99991	0.002861	0.201365	0.999662	0.486902	0.995392	0.373322	0.001918	0	0	0	0	0	0	0	0	0	0	0	0	0
b0095	ftsZ	0.17	0.145	-0.039	0.249	0.048	-0.026	-0.318	0.079	-0.078	0.087	-0.097	0.079	0.104	0.103901	0.91969	0.863281	0.019946	0.82468	0.99991	0.003436	0.509367	0.999662	0.673496	0.620616	0.746047	0.319535	0	0	0	0	0	0	0	0	0	0	0	0	0
b0096	lpxC	0.169	-0.04	-0.04	0.168	-0.081	-0.088	-0.355	0.057	-0.034	-0.041	-0.041	-0.002	0.208	0.064251	0.967006	0.832198	0.069066	0.620059	0.99991	0.000387	0.59671	0.999662	0.847752	0.861181	0.993857	0.024368	0	0	0	0	0	0	0	0	0	0	0	0	0
b0097	secM	0.11	0.149	-0.104	0.395	-0.106	-0.143	-0.463	0.414	0.021	-0.001	-0.255	0.285	0.246	0.415794	0.967006	0.674498	0.004497	0.658947	0.99991	0.001069	0.003777	0.999662	0.996914	0.176049	0.373322	0.061058	0	0	0	0	0	0	0	0	0	0	0	0	0
b0098	secA	0.04	-0.084	-0.072	0.259	-0.178	-0.017	-0.511	0.389	-0.059	-0.106	-0.094	0.219	0.343	0.810072	0.967006	0.814602	0.085476	0.474394	0.99991	0.001371	0.014057	0.999662	0.738401	0.787027	0.472932	0.023537	0	0	0	0	0	0	0	0	0	0	0	0	0
b0099	mutT	-0.382	-0.16	-0.225	0.126	-0.459	0.011	-0.626	0.563	0.382	-0.234	-0.298	0.508	0.286	0.192142	0.967006	0.679344	0.693832	0.309367	0.99991	0.034031	0.066133	0.999662	0.690266	0.573499	0.418144	0.32827	0	0	0	0	0	0	0	0	0	0	0	0	0
b0101	yacG	-0.173	0.019	-0.14	0.012	0.025	-0.245	-0.163	-0.23	-0.052	0.165	0.006	0.184	-0.008	0.268585	0.99431	0.619634	0.951593	0.945416	0.99991	0.305016	0.164596	0.999662	0.572877	0.99267	0.566341	0.965377	0	0	0	0	0	0	0	0	0	0	0	0	0
b0102	zapD	-0.153	0.103	-0.07	0.234	0.225	-0.282	-0.035	-0.155	-0.112	0.295	0.122	0.387	0.132	0.487533	0.967006	0.882995	0.28307	0.53346	0.99991	0.881927	0.52347	0.999662	0.430479	0.809653	0.412804	0.545833	0	0	0	0	0	0	0	0	0	0	0	0	0
b0103	coaE	-0.153	0.158	0.108	0.483	0.336	-0.373	-0.07	-0.069	-0.08	0.228	0.178	0.636	0.325	0.54324	0.967006	0.826646	0.046654	0.372608	0.99991	0.785976	0.819231	0.999662	0.629763	0.717426	0.348164	0.168366	0	0	0	0	0	0	0	0	0	0	0	0	0
b0104	guaC	0.652	0.052	-0.21	0.427	0.07	-0.161	-0.509	-0.745	-0.166	0.28	0.018	-0.225	0.375	0.007927	0.988745	0.641155	0.076764	0.897978	0.99991	0.035207	0.00456	0.999662	0.538099	0.983373	0.658075	0.113475	0	0	0	0	0	0	0	0	0	0	0	0	0
b0106	hofC	0.26	-0.151	-0.063	0.126	-0.315	-0.011	-0.247	0.399	0.144	-0.252	-0.164	-0.134	0.277	0.186504	0.967006	0.890368	0.555233	0.315104	0.99991	0.221491	0.059585	0.999662	0.500865	0.691418	0.779135	0.16225	0	0	0	0	0	0	0	0	0	0	0	0	0
b0107	hofB	0.383	0.072	0.048	0.166	-0.247	0.171	-0.149	0.373	0.106	-0.295	-0.319	-0.216	0.094	0.091239	0.975472	0.936509	0.495101	0.531091	0.99991	0.534957	0.125649	0.999662	0.485497	0.386183	0.658017	0.697974	0	0	0	0	0	0	0	0	0	0	0	0	0
b0108	ppdD	1.182	0.115	0.562	1.601	0.941	-0.631	-0.774	-0.401	-0.926	0.378	0.826	0.419	1.486	0.111311	0.99431	0.697311	0.031475	0.444567	0.99991	0.249698	0.634559	0.999662	0.814414	0.515358	0.785081	0.036672	0	0	0	1	0	0	0	0	0	0	0	0	1
b0109	nadC	-0.347	0.051	0.274	-0.273	0.366	-0.053	0.475	-0.46	-0.238	0.091	0.315	0.074	-0.324	0.041523	0.975472	0.348584	0.108162	0.113591	0.99991	0.005954	0.008541	0.999662	0.804868	0.169842	0.864056	0.05427	0	0	0	0	0	0	0	0	0	0	0	0	0
b0112	aroP	0.157	0.214	0.154	0.595	0.306	-0.142	-0.505	0.156	-0.081	0.153	0.092	0.437	0.381	0.48638	0.967006	0.707133	0.008561	0.37428	0.99991	0.021191	0.527341	0.999662	0.73775	0.87087	0.38703	0.074978	0	0	0	0	0	0	0	0	0	0	0	0	0
b0113	pdhR	0.075	0.487	-0.27	0.236	-0.063	-0.05	-0.045	1.302	0.67	0.207	-0.55	0.161	-0.251	0.92672	0.967006	0.856262	0.76479	0.972217	0.99991	0.953131	0.066808	0.999662	0.906171	0.693592	0.935744	0.732517	0	0	0	0	0	0	0	0	0	0	0	0	0
b0114	aceE	0.117	0.862	0.758	-0.074	0.415	0.065	0.96	0.447	-0.091	-0.342	-0.447	-0.19	-0.936	0.830831	0.646143	0.367922	0.901335	0.63179	0.99991	0.045205	0.38363	0.999662	0.71982	0.606582	0.879393	0.049967	0	0	0	0	0	0	0	0	0	0	0	0	0
b0115	aceF	0.229	1.001	0.968	0.057	0.565	0.106	1.102	0.34	-0.399	-0.403	-0.436	-0.172	-0.944	0.676352	0.499697	0.267201	0.927024	0.503888	0.99991	0.027518	0.548853	0.999662	0.67383	0.643133	0.898021	0.057818	0	0	0	0	0	0	1	0	0	0	0	0	0
b0116	lpd	0.797	0.655	0.625	0.773	0.115	0.099	-0.114	0.634	-0.295	-0.51	-0.54	-0.024	0.119	0.066774	0.857323	0.418387	0.077766	0.907175	0.99991	0.804867	0.167619	0.999662	0.531842	0.455715	0.987109	0.79838	0	0	0	0	0	0	0	0	0	0	0	0	0
b0119	yacL	0.755	0.034	0.075	0.465	-0.211	0.127	-0.599	0.174	-0.146	-0.286	-0.245	-0.289	0.431	0.001593	0.99431	0.882388	0.043296	0.609588	0.99991	0.010093	0.51282	0.999662	0.500865	0.545074	0.522595	0.056037	0	0	0	0	0	0	0	0	0	0	0	0	0
b0120	speD	0.179	-0.063	0.2	0.093	-0.162	0.033	-0.456	-0.023	0.087	-0.362	-0.099	-0.086	0.156	0.482802	0.98222	0.668054	0.740823	0.739528	0.99991	0.071625	0.945452	0.999662	0.404814	0.886841	0.895372	0.545936	0	0	0	0	0	0	0	0	0	0	0	0	0
b0121	speE	0.344	0.022	0.192	0.214	-0.188	0.012	-0.542	0.056	0.082	-0.381	-0.21	-0.131	0.192	0.190132	0.995507	0.695248	0.444918	0.702745	0.99991	0.042917	0.871429	0.999662	0.407545	0.697665	0.839887	0.474749	0	0	0	0	0	0	0	0	0	0	0	0	0
b0122	yacC	-0.178	0.067	0.576	0.178	0.288	-0.138	0.112	-0.307	-0.04	-0.288	0.221	0.356	0.111	0.641614	0.988745	0.358586	0.651601	0.653291	0.99991	0.770583	0.443747	0.999662	0.675068	0.787292	0.646531	0.775771	0	0	0	0	0	0	0	0	0	0	0	0	0
b0125	hpt	-0.268	-0.227	0.165	-0.05	0.169	-0.1	0.011	-0.516	-0.012	0.004	0.396	0.218	0.177	0.148704	0.967006	0.620384	0.812666	0.602693	0.99991	0.957022	0.008573	0.999662	0.993049	0.113081	0.568837	0.346714	0	0	0	0	0	0	0	0	0	0	0	0	0
b0126	can	0.555	-0.305	0.514	0.716	0.348	-0.178	-0.661	-0.368	-0.056	-0.166	0.653	0.161	1.021	0.078915	0.967006	0.3575	0.025187	0.513983	0.99991	0.036035	0.279635	0.999662	0.814145	0.135774	0.833621	0.002206	0	0	0	0	0	0	0	0	0	0	0	0	1
b0127	yadG	-0.093	-0.114	0.271	0.195	0.114	-0.16	-0.082	-0.236	-0.091	-0.157	0.228	0.288	0.309	0.574673	0.967006	0.338628	0.229426	0.699552	0.99991	0.627403	0.166026	0.999662	0.607453	0.36717	0.412804	0.052971	0	0	0	0	0	0	0	0	0	0	0	0	0
b0128	yadH	-0.043	-0.144	0.173	0.056	-0.013	-0.014	-0.173	-0.139	-0.124	-0.185	0.131	0.099	0.2	0.702406	0.934684	0.349784	0.624691	0.962417	0.99991	0.101685	0.217914	0.999662	0.303918	0.455715	0.661234	0.057785	0	0	0	0	0	0	0	0	0	0	0	0	0
b0129	yadI	0.212	0.026	0.488	-0.039	-0.024	0.201	-0.075	-0.012	-0.132	-0.512	-0.05	-0.251	-0.065	0.518144	0.995507	0.383919	0.920804	0.977328	0.99991	0.834574	0.978116	0.999662	0.342727	0.960366	0.73348	0.855613	0	0	0	0	0	0	0	0	0	0	0	0	0
b0130	yadE	-0.028	0.066	0.253	0.117	0.078	-0.028	-0.027	-0.24	0.039	-0.176	0.012	0.145	0.051	0.906653	0.975472	0.481546	0.59701	0.858182	0.99991	0.904854	0.276189	0.999662	0.66107	0.986972	0.767669	0.816463	0	0	0	0	0	0	0	0	0	0	0	0	0
b0131	panD	-0.414	0.02	0.027	0.006	0.366	-0.218	0.14	-0.441	-0.104	0.339	0.346	0.42	-0.014	0.05693	0.995507	0.962219	0.985432	0.252522	0.99991	0.530992	0.047005	0.999662	0.346629	0.272242	0.412804	0.952888	0	0	0	0	0	0	0	0	0	0	0	0	0
b0133	panC	-0.238	0.154	0.127	-0.309	0.254	-0.044	0.423	-0.255	-0.148	0.127	0.1	-0.071	-0.463	0.062112	0.967006	0.576542	0.018162	0.158675	0.99991	0.001617	0.051858	0.999662	0.596444	0.691035	0.822538	0.000739	0	0	0	0	0	0	0	0	0	0	0	0	0
b0134	panB	-0.348	0.198	0.136	-0.596	0.245	0.092	0.657	-0.258	-0.151	0.109	0.047	-0.248	-0.793	0.030587	0.967006	0.640357	0.00066	0.309367	0.99991	0.000208	0.118173	0.999662	0.738835	0.915178	0.461335	2.4e-05	0	0	0	0	0	0	0	0	0	0	0	0	0
b0135	yadC	0.027	-0.29	0.11	-0.369	-0.223	0.032	0.345	-0.404	0.164	-0.332	0.067	-0.396	-0.079	0.934969	0.967006	0.856488	0.237467	0.681956	0.99991	0.26447	0.233583	0.999662	0.543648	0.943601	0.526074	0.815136	0	0	0	0	0	0	0	0	0	0	0	0	0
b0139	htrE	0.117	0.358	0.299	-0.339	0.317	0.359	0.557	0.089	-0.179	0.017	-0.042	-0.456	-0.697	0.675557	0.902362	0.519659	0.23606	0.45016	0.99991	0.042317	0.771243	0.999662	0.978865	0.954418	0.429383	0.010991	0	0	0	0	0	0	0	0	0	0	0	0	0
b0140	yadV	0.303	0.031	-1.626	0.268	-0.221	0.026	-0.726	0.761	-0.601	1.405	-0.253	-0.035	0.237	0.573457	0.995507	0.102423	0.644774	0.848784	0.99991	0.189902	0.168701	0.999662	0.175462	0.8507	0.982979	0.665994	0	0	0	0	0	0	0	0	0	0	0	0	0
b0142	folK	-0.013	-0.04	-0.115	-0.157	-0.272	-0.007	-0.443	-0.126	0.043	-0.157	-0.231	-0.144	-0.117	0.971225	0.99431	0.84952	0.616834	0.595239	0.99991	0.135512	0.724417	0.999662	0.813066	0.692587	0.840016	0.703317	0	0	0	0	0	0	0	0	0	0	0	0	0
b0143	pcnB	-0.212	-0.074	-0.293	-0.039	-0.045	-0.216	-0.21	-0.126	-0.081	0.248	0.029	0.173	0.035	0.440509	0.979651	0.545919	0.904604	0.943931	0.99991	0.457989	0.69838	0.999662	0.646653	0.975818	0.789459	0.90719	0	0	0	0	0	0	0	0	0	0	0	0	0
b0144	gluQ	0.17	-0.171	-0.396	0.763	-0.166	-0.344	-0.734	0.589	0.045	0.229	0.005	0.592	0.934	0.670535	0.967006	0.56711	0.040605	0.834086	0.99991	0.046394	0.135028	0.999662	0.78674	0.995809	0.438363	0.012802	0	0	0	0	0	0	0	0	0	0	0	0	0
b0146	sfsA	0.747	0.043	0.185	0.936	-0.013	0.015	-0.645	0.347	-0.071	-0.197	-0.055	0.189	0.893	0.002137	0.988745	0.672647	0.000243	0.982378	0.99991	0.005545	0.160889	0.999662	0.669263	0.93968	0.693252	0.000352	0	0	0	0	0	0	0	0	0	0	0	0	0
b0147	ligT	0.072	0.003	0.091	0.311	-0.017	-0.206	-0.158	-0.029	0.052	-0.108	-0.02	0.239	0.308	0.770878	0.999469	0.843156	0.162737	0.97669	0.99991	0.491285	0.920676	0.999662	0.832357	0.980206	0.601702	0.160919	0	0	0	0	0	0	0	0	0	0	0	0	0
b0148	hrpB	0.283	0.118	0.098	0.304	0.011	-0.035	-0.252	0.08	0.005	-0.087	-0.107	0.021	0.186	0.009791	0.967006	0.613661	0.006234	0.96543	0.99991	0.019665	0.512856	0.999662	0.683565	0.579717	0.94109	0.077228	0	0	0	0	0	0	0	0	0	0	0	0	0
b0149	mrcB	0.296	0.009	-0.068	0.366	-0.137	-0.052	-0.389	0.274	0.031	-0.069	-0.146	0.07	0.358	0.022676	0.995507	0.787243	0.006027	0.531879	0.99991	0.003408	0.042077	0.999662	0.813066	0.50868	0.822538	0.006592	0	0	0	0	0	0	0	0	0	0	0	0	0
b0151	fhuC	0.704	-0.548	-0.63	1.123	-0.501	0.092	-1.584	0.349	-0.081	0.13	0.048	0.419	1.671	0.126018	0.967006	0.457337	0.016124	0.537243	0.99991	0.001195	0.525758	0.999662	0.913147	0.979273	0.661234	0.000793	0	0	0	1	0	0	-1	0	0	0	0	0	1
b0152	fhuD	0.486	-0.326	-0.453	1.23	-0.503	-0.003	-1.635	0.495	-0.028	-0.049	-0.177	0.745	1.556	0.300921	0.967006	0.60607	0.009319	0.539627	0.99991	0.000943	0.34547	0.999662	0.970948	0.900925	0.430319	0.001515	0	0	0	1	0	0	-1	0	0	0	0	0	1
b0153	fhuB	0.265	-0.54	-0.508	0.741	-0.596	0.308	-1.372	0.361	-0.07	-0.088	-0.056	0.476	1.281	0.560267	0.967006	0.527409	0.090819	0.407292	0.99991	0.002921	0.483867	0.999662	0.940403	0.970701	0.589556	0.005083	0	0	0	0	0	0	-1	0	0	0	0	0	1
b0154	hemL	0.215	0.05	0.15	0.074	0.241	-0.072	-0.146	-0.706	-0.23	0.091	0.191	-0.141	0.024	0.171371	0.975472	0.604106	0.67089	0.317545	0.99991	0.369779	0.000109	0.999662	0.794921	0.464603	0.68024	0.889435	0	0	0	0	0	0	0	0	0	0	0	0	0
b0157	yadS	0.045	-0.193	-0.305	0.362	-0.171	-0.315	-0.614	0.086	0.084	0.134	0.022	0.318	0.555	0.875056	0.967006	0.490343	0.137213	0.708929	0.99991	0.013472	0.780517	0.999662	0.812806	0.980577	0.523236	0.023942	0	0	0	0	0	0	0	0	0	0	0	0	0
b0158	btuF	0.024	0.051	0.139	0.324	-0.068	-0.19	-0.359	0.004	0.057	-0.208	-0.119	0.3	0.273	0.895729	0.975472	0.631886	0.041983	0.837	0.99991	0.023492	0.987519	0.999662	0.465977	0.715477	0.412804	0.077859	0	0	0	0	0	0	0	0	0	0	0	0	0
b0159	mtn	-0.019	-0.109	0.141	-0.179	0.072	-0.016	0.017	-0.451	-0.012	-0.069	0.181	-0.16	-0.07	0.86177	0.967006	0.408636	0.068198	0.680116	0.99991	0.877561	7e-05	0.999662	0.72413	0.186029	0.433914	0.482932	0	0	0	0	0	0	0	0	0	0	0	0	0
b0160	dgt	0.541	0.284	0.62	0.544	0.552	0.015	0.054	-0.329	-0.287	-0.068	0.268	0.004	0.26	0.025026	0.967006	0.106632	0.025425	0.098327	0.99991	0.833862	0.18871	0.999662	0.906145	0.504404	0.995379	0.269709	0	0	0	0	0	0	0	0	0	0	0	0	0
b0161	degP	0.358	0.666	-0.742	0.686	-0.049	-0.073	-0.33	1.527	0.273	0.692	-0.715	0.328	0.021	0.083181	0.029625	0.023689	0.001741	0.917654	0.99991	0.105018	0	0.999662	0.047524	0.004728	0.44283	0.927792	0	0	0	0	0	0	0	1	0	0	0	0	0
b0162	cdaR	0.281	-0.04	0.293	0.479	0.197	0.122	-0.219	0.159	-0.047	-0.096	0.237	0.199	0.519	0.370451	0.99431	0.605476	0.122558	0.743839	0.99991	0.491117	0.66477	0.999662	0.901952	0.70974	0.785081	0.089343	0	0	0	0	0	0	0	0	0	0	0	0	0
b0166	dapD	-0.202	0.061	0.312	-0.198	0.412	-0.023	0.404	-0.555	-0.081	0.1	0.351	0.004	-0.259	0.091901	0.967006	0.102423	0.101552	0.007326	0.99991	0.001351	5.7e-05	0.999662	0.663428	0.016904	0.989017	0.031104	0	0	0	0	0	0	0	0	0	0	0	0	0
b0167	glnD	0.435	0.042	0.155	-0.029	-0.002	0.013	0.197	-0.168	-0.221	-0.158	-0.045	-0.464	-0.072	0.091861	0.992595	0.755231	0.926966	0.997404	0.99991	0.468318	0.583378	0.999662	0.780393	0.953264	0.413433	0.802631	0	0	0	0	0	0	0	0	0	0	0	0	0
b0168	map	0.365	-0.044	-0.129	0.323	-0.133	-0.004	-0.407	0.24	-0.015	-0.003	-0.089	-0.042	0.367	0.109845	0.988745	0.773638	0.160319	0.775793	0.99991	0.076227	0.338444	0.999662	0.995782	0.890317	0.944247	0.105872	0	0	0	0	0	0	0	0	0	0	0	0	0
b0169	rpsB	-0.232	0.164	0.001	-0.16	0.122	-0.005	0.118	-0.204	-0.031	0.121	-0.042	0.072	-0.324	0.086402	0.967006	0.999041	0.246705	0.609189	0.99991	0.401518	0.151894	0.999662	0.65308	0.913224	0.831486	0.017652	0	0	0	0	0	0	0	0	0	0	0	0	0
b0170	tsf	-0.258	0.287	0.037	-0.096	0.241	0.008	0.18	-0.283	-0.05	0.203	-0.046	0.162	-0.383	0.029227	0.198468	0.88636	0.435192	0.144419	0.99991	0.121508	0.019176	0.999662	0.303918	0.877313	0.49622	0.001753	0	0	0	0	0	0	0	0	0	0	0	0	0
b0171	pyrH	-0.036	0.361	-0.246	-0.073	0.007	0.052	0.076	-0.211	-0.038	0.253	-0.354	-0.037	-0.434	0.904434	0.898338	0.605476	0.805514	0.989461	0.99991	0.786277	0.469919	0.999662	0.616075	0.381624	0.962207	0.087242	0	0	0	0	0	0	0	0	0	0	0	0	0
b0172	frr	0.121	0.228	-0.105	0.153	0.033	-0.046	-0.145	-0.014	-0.087	0.138	-0.195	0.032	-0.075	0.4453	0.882121	0.719717	0.345665	0.92486	0.99991	0.367149	0.945452	0.999662	0.658632	0.452219	0.94109	0.645515	0	0	0	0	0	0	0	0	0	0	0	0	0
b0173	dxr	-0.414	-0.134	-0.099	0.379	0.177	-0.173	-0.077	0.018	-0.033	0.275	0.31	0.792	0.512	0.11353	0.967006	0.856488	0.139414	0.710531	0.99991	0.775986	0.95676	0.999662	0.571416	0.469193	0.24827	0.044603	0	0	0	0	0	0	0	0	0	0	0	0	0
b0174	ispU	-0.322	-0.122	-0.378	0.331	-0.036	-0.309	-0.364	0.266	0.003	0.342	0.086	0.653	0.453	0.31709	0.973841	0.513394	0.307893	0.962971	0.99991	0.255777	0.456472	0.999662	0.572877	0.92838	0.384826	0.149562	0	0	0	0	0	0	0	0	0	0	0	0	0
b0175	cdsA	0.031	-0.003	-0.208	0.422	-0.209	-0.144	-0.692	0.415	0.075	0	-0.206	0.391	0.424	0.890097	0.999469	0.537145	0.026421	0.512249	0.99991	0.000612	0.035575	0.999662	0.999566	0.531474	0.384071	0.024054	0	0	0	0	0	0	0	0	0	0	0	0	0
b0176	rseP	0.1	0.136	-0.265	0.506	-0.055	-0.142	-0.467	0.611	0.186	0.209	-0.191	0.406	0.371	0.55614	0.967006	0.367922	0.003287	0.877124	0.99991	0.005425	0.0007	0.999662	0.492916	0.496805	0.371991	0.023918	0	0	0	0	0	0	0	0	0	0	0	0	0
b0177	bamA	0.154	0.238	-0.061	0.328	0.085	-0.007	-0.18	0.469	0.106	0.146	-0.153	0.174	0.091	0.132464	0.279725	0.756073	0.002411	0.649033	0.99991	0.075447	6.4e-05	0.999662	0.412568	0.330559	0.418765	0.374435	0	0	0	0	0	0	0	0	0	0	0	0	0
b0178	skp	0.514	-0.008	-0.112	0.51	-0.122	0.057	-0.494	0.446	-0.006	-0.011	-0.115	-0.004	0.518	1e-06	0.995507	0.439673	1e-06	0.33163	0.99991	1e-06	7e-06	0.999662	0.958418	0.375145	0.989017	1e-06	0	0	0	0	0	0	0	0	0	0	0	0	0
b0179	lpxD	0.003	-0.016	-0.211	0.287	-0.151	-0.086	-0.262	0.49	0.09	0.06	-0.136	0.284	0.302	0.98658	0.995507	0.451491	0.06968	0.588636	0.99991	0.094698	0.003611	0.999662	0.878347	0.666604	0.412804	0.053116	0	0	0	0	0	0	0	0	0	0	0	0	0
b0180	fabZ	-0.499	-0.163	-0.127	-0.172	-0.087	-0.161	-0.016	-0.011	0.053	0.039	0.076	0.327	-0.009	0.002606	0.967006	0.662681	0.280418	0.780547	0.99991	0.925786	0.957525	0.999662	0.919179	0.844231	0.384826	0.960196	0	0	0	0	0	0	0	0	0	0	0	0	0
b0181	lpxA	-0.368	-0.114	-0.088	-0.221	-0.113	-0.053	-0.063	-0.008	0.044	-0.024	0.002	0.147	-0.107	0.003074	0.967006	0.68657	0.063402	0.583368	0.99991	0.619212	0.956375	0.999662	0.934423	0.995809	0.547038	0.371784	0	0	0	0	0	0	0	0	0	0	0	0	0
b0182	lpxB	-0.228	-0.13	-0.248	0.235	-0.324	-0.266	-0.511	0.435	0.088	-0.076	-0.194	0.463	0.365	0.260604	0.967006	0.493755	0.249579	0.299877	0.99991	0.012935	0.040088	0.999662	0.884191	0.607643	0.373322	0.067557	0	0	0	0	0	0	0	0	0	0	0	0	0
b0183	rnhB	-0.265	-0.091	-0.255	0.355	-0.218	-0.237	-0.533	0.467	0.09	0.037	-0.127	0.62	0.446	0.327891	0.975472	0.605476	0.183807	0.653255	0.99991	0.045556	0.095483	0.999662	0.958418	0.849785	0.373322	0.089034	0	0	0	0	0	0	0	0	0	0	0	0	0
b0184	dnaE	-0.092	-0.021	-0.152	0.212	-0.06	-0.055	-0.342	0.213	0.157	0.092	-0.039	0.304	0.233	0.628952	0.994571	0.652722	0.247898	0.877957	0.99991	0.059008	0.272794	0.999662	0.825888	0.94449	0.421662	0.193191	0	0	0	0	0	0	0	0	0	0	0	0	0
b0185	accA	-0.169	0.001	-0.153	0.183	0.1	-0.168	-0.119	-0.061	-0.045	0.253	0.099	0.352	0.182	0.344574	0.999469	0.642223	0.313853	0.777357	0.99991	0.518946	0.782937	0.999662	0.409949	0.814562	0.388667	0.303945	0	0	0	0	0	0	0	0	0	0	0	0	0
b0188	tilS	0.621	0.013	-0.193	0.801	-0.112	-0.148	-0.818	0.549	-0.127	0.081	-0.125	0.18	0.788	0.00098	0.995507	0.55211	6.2e-05	0.747628	0.99991	4.3e-05	0.003704	0.999662	0.850183	0.74511	0.61031	7.1e-05	0	0	0	0	0	0	0	0	0	0	0	0	0
b0190	yaeQ	-0.107	-0.02	0.126	0.089	0.066	-0.008	-0.141	-0.178	0.037	-0.06	0.086	0.196	0.109	0.514066	0.99431	0.67173	0.607428	0.841153	0.99991	0.394485	0.303349	0.999662	0.879018	0.826409	0.552954	0.506956	0	0	0	0	0	0	0	0	0	0	0	0	0
b0191	arfB	0.366	0.073	0.186	0.674	0.241	-0.172	-0.495	0.033	-0.214	0.055	0.168	0.308	0.601	0.017	0.967006	0.492861	7.8e-05	0.299877	0.99991	0.001506	0.863536	0.999662	0.884261	0.514191	0.384071	0.000253	0	0	0	0	0	0	0	0	0	0	0	0	0
b0192	nlpE	0.719	0.062	0.102	0.756	0.037	-0.067	-0.608	0.216	-0.202	-0.065	-0.025	0.037	0.694	6e-06	0.967006	0.68501	3e-06	0.902854	0.99991	4.7e-05	0.12349	0.999662	0.833423	0.94952	0.911843	1e-05	0	0	0	0	0	0	0	0	0	0	0	0	0
b0193	yaeF	0.227	0.274	-0.014	-0.216	-0.694	0.307	-0.207	2.072	0.248	-0.68	-0.968	-0.443	-0.49	0.31869	0.967006	0.982293	0.373752	0.030474	0.99991	0.400618	0	0.999662	0.084863	0.000966	0.412804	0.033562	0	0	0	0	0	0	0	1	0	0	0	0	0
b0194	proS	-0.277	0.053	-0.125	-0.3	0.156	-0.057	0.179	-0.426	-0.07	0.281	0.103	-0.023	-0.353	0.014488	0.967006	0.527409	0.009186	0.359796	0.99991	0.108322	0.000515	0.999662	0.118664	0.61331	0.94109	0.002471	0	0	0	0	0	0	0	0	0	0	0	0	0
b0195	tsaA	-0.31	-0.118	-0.132	0.274	0.088	-0.345	-0.105	-0.28	0.014	0.22	0.206	0.584	0.392	0.277065	0.967006	0.817487	0.344127	0.890227	0.99991	0.72293	0.364223	0.999662	0.693393	0.722932	0.384826	0.157378	0	0	0	0	0	0	0	0	0	0	0	0	0
b0196	rcsF	-0.043	0.001	0.068	0.102	0.127	-0.174	-0.065	-0.294	-0.051	0.059	0.125	0.145	0.1	0.790334	0.999469	0.818511	0.516923	0.627437	0.99991	0.677617	0.055465	0.999662	0.869133	0.663644	0.644714	0.504494	0	0	0	0	0	0	0	0	0	0	0	0	0
b0197	metQ	0.648	0.073	0.274	0.512	0.301	-0.054	-0.284	-0.503	-0.288	0.028	0.228	-0.136	0.439	0.00017	0.967006	0.319719	0.001937	0.187166	0.99991	0.065585	0.002826	0.999662	0.943353	0.346932	0.68196	0.005949	0	0	0	0	0	0	0	0	0	0	0	0	0
b0198	metI	0.672	0.137	0.311	0.499	0.504	0.004	-0.081	-0.823	-0.017	0.192	0.367	-0.172	0.362	0.003585	0.967006	0.431995	0.027251	0.105192	0.99991	0.728871	0.000846	0.999662	0.658219	0.25713	0.725142	0.096506	0	0	0	0	0	0	0	0	0	0	0	0	0
b0199	metN	0.569	0.192	0.157	0.418	0.581	-0.101	-0.11	-1.038	-0.002	0.424	0.389	-0.151	0.226	0.036791	0.967006	0.766524	0.126439	0.127612	0.99991	0.698711	0.000641	0.999662	0.35082	0.350213	0.816604	0.408927	0	0	0	0	0	0	0	-1	0	0	0	0	0
b0200	gmhB	-0.023	0.046	0.197	0.043	0.126	-0.008	0.115	-0.183	-0.114	-0.071	0.079	0.067	-0.003	0.883963	0.975472	0.410297	0.780767	0.602693	0.99991	0.41487	0.206846	0.999662	0.814698	0.805101	0.843768	0.985204	0	0	0	0	0	0	0	0	0	0	0	0	0
b0201	rrsH	0.414	0.398	-0.36	0.497	1.318	-0.438	-0.808	-1.517	-1.364	1.678	0.92	0.083	0.099	0.716285	0.974421	0.887604	0.670274	0.411455	0.99991	0.474997	0.160889	0.999662	0.343464	0.601468	0.979904	0.931636	0	0	0	0	0	0	0	0	0	0	0	0	0
b0203	alaV	-0.487	-0.164	-0.396	-0.479	-0.362	0.029	0.038	-0.11	-0.122	0.033	-0.198	0.008	-0.315	0.205509	0.967006	0.569955	0.221007	0.591852	0.99991	0.930682	0.823782	0.999662	0.975676	0.837114	0.993209	0.424015	0	0	0	0	0	0	0	0	0	0	0	0	0
b0204	rrlH	-0.207	-0.18	-0.633	-0.336	0.412	-0.065	-0.255	-0.497	-0.364	1.046	0.592	-0.128	-0.155	0.734094	0.975472	0.533819	0.582121	0.680168	0.99991	0.676268	0.419167	0.999662	0.280015	0.538488	0.935744	0.802631	0	0	0	0	0	0	0	0	0	0	0	0	0
b0206	aspU	0.348	0.13	-0.458	0.034	-0.591	0.367	-0.429	1.027	0.84	-0.133	-0.722	-0.315	-0.097	0.473143	0.979887	0.613512	0.955	0.479003	0.99991	0.406242	0.048055	0.999662	0.91868	0.360507	0.785081	0.855613	0	0	0	0	0	0	0	1	0	0	0	0	0
b0207	dkgB	0.098	0.145	0.251	-0.019	-0.282	-0.103	0.31	0.83	-0.048	-0.533	-0.427	-0.118	-0.164	0.769837	0.967006	0.655112	0.958811	0.60468	0.99991	0.317184	0.009615	0.999662	0.308298	0.379219	0.879393	0.602872	0	0	0	0	0	0	0	0	0	0	0	0	0
b0208	yafC	0.509	0.106	0.347	0.368	0.376	-0.117	-0.133	-0.377	-0.407	0.03	0.27	-0.141	0.261	0.0559	0.973353	0.459946	0.172358	0.363593	0.99991	0.635032	0.182804	0.999662	0.966528	0.567446	0.82599	0.328407	0	0	0	0	0	0	0	0	0	0	0	0	0
b0209	yafD	0.502	0.089	0.687	0.453	0.463	0.051	0.022	-0.112	-0.285	-0.224	0.374	-0.049	0.364	0.109594	0.977023	0.205624	0.153101	0.341547	0.99991	0.948684	0.771156	0.999662	0.718721	0.473603	0.955763	0.243985	0	0	0	0	0	0	0	0	0	0	0	0	0
b0210	yafE	0.123	0.149	0.802	-0.183	0.385	-0.026	0.843	-0.509	-0.007	-0.417	0.236	-0.306	-0.332	0.797604	0.975472	0.274209	0.705479	0.61284	0.99991	0.049072	0.271162	0.999662	0.60432	0.818914	0.769634	0.451603	0	0	0	0	0	0	0	0	0	0	0	0	0
b0211	mltD	0.377	-0.174	-0.789	0.779	-0.863	-0.474	-1.479	1.172	-0.207	-0.074	-0.689	0.402	0.952	0.308664	0.967006	0.234003	0.035286	0.106689	0.99991	0.000283	0.003767	0.999662	0.940403	0.208377	0.584684	0.010769	0	0	0	0	0	0	-1	1	0	0	0	0	0
b0212	gloB	0.502	-0.028	0.014	0.546	0.086	-0.043	-0.653	-0.088	-0.222	0.072	0.114	0.044	0.574	0.000323	0.988745	0.967657	0.000142	0.72503	0.99991	1.5e-05	0.555107	0.999662	0.804841	0.647144	0.894012	7.5e-05	0	0	0	0	0	0	0	0	0	0	0	0	0
b0213	yafS	0.463	0.067	0.366	0.337	-0.124	0.157	-0.387	0.079	-0.068	-0.49	-0.191	-0.126	0.27	0.06469	0.981072	0.408636	0.184738	0.810188	0.99991	0.124681	0.80537	0.999662	0.253385	0.715477	0.838816	0.282503	0	0	0	0	0	0	0	0	0	0	0	0	0
b0214	rnhA	-0.459	-0.097	0.167	0.053	0.069	-0.188	0.148	-0.027	0.027	-0.098	0.167	0.513	0.151	0.051365	0.967006	0.694549	0.840897	0.894865	0.99991	0.535869	0.929383	0.999662	0.857536	0.727817	0.373322	0.52551	0	0	0	0	0	0	0	0	0	0	0	0	0
b0215	dnaQ	0.385	-0.106	-0.031	0.315	-0.151	-0.066	-0.466	0.097	-0.057	-0.12	-0.045	-0.07	0.421	0.001711	0.967006	0.913266	0.008669	0.421063	0.99991	0.000267	0.463845	0.999662	0.595342	0.892814	0.798343	0.000761	0	0	0	0	0	0	0	0	0	0	0	0	0
b0216	aspV	-0.451	0.258	-0.63	-0.007	0.068	-0.279	-0.132	-0.021	0.221	0.698	-0.189	0.444	-0.265	0.218638	0.967006	0.339203	0.988419	0.935307	0.99991	0.73436	0.963409	0.999662	0.269472	0.830673	0.562625	0.467905	0	0	0	0	0	0	0	0	0	0	0	0	0
b0217	yafT	0.751	-0.019	-0.465	0.909	-0.242	-0.292	-1.124	0.648	-0.017	0.223	-0.224	0.158	0.928	0.004006	0.995507	0.331399	0.000763	0.60725	0.99991	7.8e-05	0.016725	0.999662	0.68037	0.671743	0.783001	0.000545	0	0	0	0	0	0	-1	0	0	0	0	0	0
b0219	yafV	0.822	0.086	0.519	0.785	0.215	0.052	-0.585	0.231	-0.367	-0.303	0.13	-0.038	0.699	0.005953	0.975472	0.312824	0.008807	0.690034	0.99991	0.041925	0.480555	0.999662	0.577207	0.862535	0.9657	0.016274	0	0	0	0	0	0	0	0	0	0	0	0	0
b0222	gmhA	0.342	0.07	0.213	0.275	0.12	-0.031	-0.232	-0.147	-0.176	-0.092	0.05	-0.067	0.205	0.023035	0.967006	0.42057	0.067105	0.653255	0.99991	0.118822	0.367977	0.999662	0.775274	0.908358	0.851854	0.164263	0	0	0	0	0	0	0	0	0	0	0	0	0
b0223	yafJ	0.333	0.029	0.25	0.478	0.299	-0.192	0.031	-0.141	-0.259	0.049	0.27	0.145	0.449	0.13842	0.99431	0.533819	0.035579	0.401996	0.99991	0.901515	0.589937	0.999662	0.930057	0.472588	0.785081	0.044525	0	0	0	0	0	0	0	0	0	0	0	0	0
b0224	yafK	-0.477	-0.207	-0.366	0.562	0.097	-0.528	-0.192	0.614	-0.079	0.463	0.304	1.039	0.769	0.336912	0.967006	0.691816	0.248166	0.928083	0.99991	0.702507	0.224975	0.999662	0.635709	0.785043	0.373322	0.106039	0	0	0	0	0	0	0	0	0	0	0	0	0
b0225	yafQ	0.532	-0.104	0.53	0.348	-0.011	0.009	-0.496	0.434	0.034	-0.541	0.092	-0.184	0.452	0.008907	0.967006	0.097408	0.083429	0.981204	0.99991	0.014838	0.036227	0.999662	0.092398	0.85613	0.661234	0.024794	0	0	0	0	0	0	0	0	0	0	0	0	0
b0226	dinJ	0.395	-0.008	0.831	0.022	0.288	0.151	-0.121	-0.259	0.129	-0.544	0.295	-0.373	0.03	0.023332	0.99709	0.000786	0.915698	0.275993	0.99991	0.510003	0.156656	0.999662	0.047524	0.238327	0.373322	0.876237	0	0	0	0	0	0	0	0	0	0	0	0	0
b0227	yafL	0.892	-0.098	0.33	0.747	-0.032	0.065	-0.588	-0.126	-0.003	-0.363	0.066	-0.145	0.845	0.002302	0.975472	0.52092	0.009993	0.964313	0.99991	0.033334	0.724519	0.999662	0.48667	0.943492	0.822538	0.003661	0	0	0	0	0	0	0	0	0	0	0	0	0
b0228	rayT	0.231	0.044	0.567	-0.037	0.298	0.249	0.502	-0.287	-0.131	-0.268	0.255	-0.269	-0.081	0.446234	0.99431	0.268893	0.918946	0.559534	0.99991	0.092329	0.378109	0.999662	0.644884	0.663189	0.68024	0.80615	0	0	0	0	0	0	0	0	0	0	0	0	0
b0229	lfhA'	0.689	-0.134	-0.114	0.689	-0.267	-0.206	-1.143	0.347	-0.559	-0.153	-0.134	0	0.823	0.040966	0.975472	0.887818	0.044498	0.692104	0.99991	0.002036	0.38363	0.999662	0.864999	0.900755	0.999654	0.016097	0	0	0	0	0	0	-1	0	0	0	0	0	0
b0230	lafU'	0.476	0.171	0.236	0.555	-0.217	-0.131	-0.384	0.04	0.176	-0.453	-0.388	0.08	0.385	0.169751	0.967006	0.720338	0.114071	0.773155	0.99991	0.264577	0.935442	0.999662	0.495856	0.536822	0.934365	0.25248	0	0	0	0	0	0	0	0	0	0	0	0	0
b0231	dinB	0.817	0.207	0.119	0.583	-0.089	0.104	-0.521	0.217	0.046	-0.208	-0.297	-0.234	0.375	0.000268	0.967006	0.767515	0.006513	0.838353	0.99991	0.01258	0.339046	0.999662	0.607199	0.366274	0.566774	0.063895	0	0	0	0	0	0	0	0	0	0	0	0	0
b0232	yafN	0.564	-0.004	0.042	0.385	-0.008	0.063	-0.325	-0.077	0.128	-0.05	-0.004	-0.179	0.388	0.003402	0.999469	0.929906	0.040224	0.983045	0.99991	0.07704	0.73798	0.999662	0.912328	0.995809	0.644616	0.035534	0	0	0	0	0	0	0	0	0	0	0	0	0
b0233	yafO	0.67	0.18	0.046	0.72	0.219	-0.105	-0.538	-0.096	-0.115	0.173	0.039	0.05	0.54	0.013669	0.967006	0.952312	0.008956	0.653255	0.99991	0.041177	0.772724	0.999662	0.76733	0.961419	0.94109	0.039257	0	0	0	0	0	0	0	0	0	0	0	0	0
b0234	yafP	0.474	0.17	0.179	0.742	-0.135	0.076	-0.144	0.536	0.487	-0.314	-0.305	0.268	0.572	0.278262	0.973841	0.848897	0.088431	0.897827	0.99991	0.740212	0.260693	0.999662	0.738933	0.756827	0.785081	0.168146	0	0	0	0	0	0	0	0	0	0	0	0	0
b0236	prfH'	-0.238	-0.062	0.131	0.443	-0.475	-0.634	-1.794	0.669	0.289	-0.606	-0.413	0.681	0.505	0.749629	0.995507	0.941128	0.524247	0.720826	0.99991	0.017	0.372226	0.999662	0.658219	0.803629	0.622648	0.440815	0	0	0	0	0	0	-1	0	0	0	0	0	0
b0237	pepD	0.073	0.147	0.211	0.13	0.37	-0.031	0.019	-0.432	-0.15	0.159	0.223	0.056	-0.017	0.444815	0.842108	0.196885	0.17294	0.002463	0.99991	0.859115	7e-05	0.999662	0.315768	0.066942	0.804275	0.867819	0	0	0	0	0	0	0	0	0	0	0	0	0
b0239	frsA	0.137	0.018	0.178	-0.123	-0.009	0.03	0.121	-0.262	-0.065	-0.187	-0.027	-0.259	-0.141	0.288325	0.99431	0.436126	0.364913	0.977956	0.99991	0.364042	0.05451	0.999662	0.398858	0.94574	0.387404	0.279787	0	0	0	0	0	0	0	0	0	0	0	0	0
b0241	phoE	-0.615	-0.866	0.064	-0.594	-0.066	-0.018	0.93	-0.439	-0.095	-0.13	0.799	0.021	0.272	0.160351	0.542992	0.957498	0.188469	0.947449	0.99991	0.03196	0.353696	0.999662	0.901761	0.213625	0.989017	0.581097	0	0	0	0	0	0	0	0	0	0	0	0	0
b0242	proB	-0.178	0.029	0.289	0.068	0.441	-0.236	0.424	-0.349	-0.237	0.153	0.413	0.246	0.039	0.465406	0.99431	0.493774	0.80237	0.203633	0.99991	0.070872	0.161327	0.999662	0.761743	0.221875	0.62408	0.880686	0	0	0	0	0	0	0	0	0	0	0	0	0
b0243	proA	-0.259	-0.049	0.248	-0.131	0.26	-0.12	0.299	-0.513	-0.196	0.012	0.31	0.128	-0.082	0.186696	0.98222	0.467555	0.529809	0.393153	0.99991	0.125314	0.012403	0.999662	0.981286	0.285971	0.785639	0.693782	0	0	0	0	0	0	0	0	0	0	0	0	0
b0244	thrW	0.285	0.176	0.214	-0.138	-0.227	0.213	-0.321	-0.044	0.447	-0.441	-0.403	-0.423	-0.314	0.476273	0.967006	0.781354	0.758388	0.775793	0.99991	0.443303	0.932981	0.999662	0.551221	0.567882	0.604654	0.433824	0	0	0	0	0	0	0	0	0	0	0	0	0
b0245	ykfI	0.258	-0.776	-0.696	0.347	-0.242	0.275	-1.628	0.445	-0.585	0.454	0.533	0.089	1.122	0.787434	0.967006	0.692818	0.717754	0.905176	0.99991	0.08531	0.671542	0.999662	0.838384	0.815381	0.972099	0.218669	0	0	0	0	0	0	0	0	0	0	0	0	0
b0251	yafY	0.856	-0.354	0.378	0.587	0.14	0.01	-0.462	-0.2	-0.377	-0.238	0.494	-0.269	0.941	0.003961	0.967006	0.459946	0.04563	0.817372	0.99991	0.105424	0.560486	0.999662	0.673408	0.273513	0.644616	0.002456	0	0	0	0	0	0	0	0	0	0	0	0	0
b0252	yafZ	-0.642	0.072	0.374	-0.204	0.202	0.092	-0.364	-0.372	-0.217	-0.172	0.13	0.439	-0.276	0.245986	0.99431	0.691606	0.734495	0.852425	0.99991	0.53596	0.529056	0.999662	0.889924	0.931047	0.736429	0.614143	0	0	0	0	0	0	0	0	0	0	0	0	0
b0253	ykfA	0.117	-0.01	0.31	0.652	0.019	-0.3	-0.15	0.572	0.221	-0.291	0.029	0.535	0.662	0.745472	0.998586	0.604735	0.045937	0.981204	0.99991	0.651036	0.089561	0.999662	0.65308	0.980577	0.422669	0.039161	0	0	0	0	0	0	0	0	0	0	0	0	0
b0254	perR	0.01	-0.044	-0.052	0.195	-0.21	-0.109	-0.271	0.362	-0.112	-0.158	-0.167	0.185	0.239	0.977917	0.99431	0.947451	0.526065	0.699552	0.99991	0.360054	0.246345	0.999662	0.814107	0.814357	0.785639	0.410914	0	0	0	0	0	0	0	0	0	0	0	0	0
b0256	insI1	0.048	0.122	0.285	0.307	0.088	-0.248	0.094	-0.12	0.138	-0.197	-0.034	0.259	0.185	0.883963	0.967006	0.574331	0.285387	0.890791	0.99991	0.747347	0.724791	0.999662	0.729574	0.970701	0.668393	0.513405	0	0	0	0	0	0	0	0	0	0	0	0	0
b0258	ykfC'	-0.004	-0.113	-0.035	0.217	-0.297	-0.177	-0.638	0.059	-0.083	-0.261	-0.183	0.222	0.331	0.988153	0.967006	0.959674	0.415635	0.484598	0.99991	0.014644	0.860682	0.999662	0.596444	0.737908	0.688001	0.190603	0	0	0	0	0	0	0	0	0	0	0	0	0
b0260	mmuP	0.969	-0.041	-0.136	1.007	-0.197	-0.058	-0.722	0.511	0.067	-0.061	-0.156	0.039	1.048	0.000578	0.99431	0.802465	0.000415	0.698634	0.99991	0.005551	0.070585	0.999662	0.930057	0.814357	0.955763	0.000239	0	0	0	1	0	0	0	0	0	0	0	0	1
b0262	afuC	-0.067	-0.217	-0.092	0.363	-0.213	-0.249	-0.921	-0.33	-0.149	-0.121	0.005	0.43	0.58	0.817312	0.967006	0.872617	0.156858	0.654751	0.99991	0.001195	0.269369	0.999662	0.846892	0.995809	0.421009	0.024562	0	0	0	0	0	0	0	0	0	0	0	0	0
b0263	afuB'	-0.208	-0.298	0.101	0.703	0.018	-0.715	-0.512	-0.411	-0.417	-0.083	0.316	0.911	1.001	0.705291	0.967006	0.93895	0.142523	0.986507	0.99991	0.27595	0.483938	0.999662	0.947044	0.787292	0.412804	0.03897	0	0	0	0	0	0	0	0	0	0	0	0	1
b0266	yagB'	0.501	0.046	0.317	0.395	0.064	-0.029	-0.21	0.103	-0.2	-0.253	0.018	-0.106	0.349	0.025002	0.988745	0.419801	0.076346	0.897978	0.99991	0.354241	0.699747	0.999662	0.540958	0.983105	0.843869	0.110784	0	0	0	0	0	0	0	0	0	0	0	0	0
b0267	yagA	0.795	-0.158	0.515	0.443	0.233	0.259	0.224	-0.038	-0.542	-0.281	0.391	-0.352	0.601	0.066415	0.975472	0.519261	0.342395	0.801879	0.99991	0.613053	0.947271	0.999662	0.761859	0.664525	0.696854	0.179231	0	0	0	0	0	0	0	0	0	0	0	0	0
b0268	yagE	0.791	-0.147	-0.121	1.08	0.068	-0.131	-1.567	-0.085	-0.283	0.189	0.215	0.289	1.227	0.05701	0.975472	0.904994	0.010885	0.94769	0.99991	0.000576	0.878217	0.999662	0.852912	0.840606	0.752114	0.004075	0	0	0	1	0	0	-1	0	0	0	0	0	1
b0269	yagF	0.524	-0.112	-0.257	0.648	-0.076	-0.021	-1.322	0.085	-0.158	0.181	0.036	0.124	0.76	0.082819	0.975472	0.654471	0.034144	0.912263	0.99991	0.00012	0.829529	0.999662	0.792788	0.971813	0.866986	0.013269	0	0	0	0	0	0	-1	0	0	0	0	0	0
b0270	yagG	0.809	0.071	0.002	0.603	-0.061	-0.1	-0.832	0.236	-0.354	-0.063	-0.132	-0.206	0.532	0.02345	0.988745	0.999433	0.095393	0.945416	0.99991	0.023607	0.582336	0.999662	0.947044	0.902441	0.798971	0.128335	0	0	0	0	0	0	0	0	0	0	0	0	0
b0272	yagI	-0.085	0.037	-0.105	0.267	0.088	-0.298	-0.166	0.142	-0.038	0.193	0.051	0.353	0.23	0.763987	0.99431	0.841669	0.305117	0.873622	0.99991	0.528748	0.634559	0.999662	0.706685	0.947221	0.490255	0.366355	0	0	0	0	0	0	0	0	0	0	0	0	0
b0273	argF	0.399	0.262	-0.01	0.752	0.085	-0.108	-0.522	0.203	0.246	0.095	-0.176	0.353	0.491	0.017906	0.835662	0.984324	6.4e-05	0.801879	0.99991	0.002181	0.252884	0.999662	0.800201	0.541943	0.373322	0.003718	0	0	0	0	0	0	0	0	0	0	0	0	0
b0276	yagJ'	0.35	-0.023	0.394	0.007	-0.052	-0.032	-0.056	0.091	-0.088	-0.446	-0.03	-0.343	0.03	0.250949	0.995507	0.460004	0.987499	0.943931	0.99991	0.871201	0.815964	0.999662	0.39588	0.979838	0.583974	0.932385	0	0	0	0	0	0	0	0	0	0	0	0	0
b0277	yagK	0.304	0.528	0.444	-0.026	0.007	0.121	0.264	0.223	0.166	-0.437	-0.521	-0.33	-0.554	0.280274	0.563762	0.367922	0.941797	0.991582	0.99991	0.368718	0.485305	0.999662	0.353871	0.181501	0.570286	0.047473	0	0	0	0	0	0	0	0	0	0	0	0	0
b0278	yagL	-0.399	-0.475	-0.173	-0.562	-0.118	0.05	0.592	0.022	0.05	0.055	0.356	-0.163	-0.088	0.188145	0.841164	0.763953	0.077609	0.851212	0.99991	0.059676	0.955284	0.999662	0.942087	0.495529	0.839392	0.80472	0	0	0	0	0	0	0	0	0	0	0	0	0
b0279	yagM	0.313	-0.429	-0.059	0.006	0.007	0.431	0.081	-0.027	-0.382	0.067	0.436	-0.308	0.434	0.501219	0.967006	0.96287	0.993912	0.994404	0.99991	0.876982	0.963858	0.999662	0.957937	0.63692	0.781502	0.379601	0	0	0	0	0	0	0	0	0	0	0	0	0
b0280	yagN	0.338	0.13	0.311	0.028	0.061	0.044	-0.218	-0.156	-0.241	-0.251	-0.069	-0.31	-0.102	0.205247	0.967006	0.519261	0.932739	0.921241	0.99991	0.443936	0.626393	0.999662	0.636612	0.931047	0.572196	0.722713	0	0	0	0	0	0	0	0	0	0	0	0	0
b0281	intF	0.72	0.239	0.439	0.374	0.329	-0.121	0.013	-0.06	-0.353	-0.11	0.09	-0.346	0.135	0.0913	0.967006	0.575513	0.412414	0.673686	0.99991	0.976793	0.914915	0.999662	0.916655	0.946204	0.714938	0.771306	0	0	0	0	0	0	0	0	0	0	0	0	0
b0287	yagU	-0.959	-0.657	0.517	-1.499	0.099	-0.045	1.225	-1.481	-0.282	-0.418	0.756	-0.54	-0.842	1.4e-05	0.012108	0.0675	0	0.78418	0.99991	1e-06	0	0.999662	0.158513	0.000948	0.348164	0.000127	0	0	0	-1	0	0	1	-1	0	0	0	0	0
b0288	ykgJ	0.339	-0.205	-0.112	0.086	-0.228	-0.394	-0.477	-0.235	0.013	-0.116	-0.023	-0.253	0.291	0.277953	0.967006	0.874637	0.813944	0.707445	0.99991	0.148265	0.545393	0.999662	0.888718	0.983373	0.720381	0.372946	0	0	0	0	0	0	0	0	0	0	0	0	0
b0289	ecpE	0.883	-0.137	0.121	0.562	-0.089	0.148	-0.482	0.399	-0.211	-0.21	0.049	-0.322	0.699	3.2e-05	0.967006	0.732212	0.003985	0.820406	0.99991	0.010333	0.042002	0.999662	0.554345	0.932582	0.412804	0.000546	0	0	0	0	0	0	0	0	0	0	0	0	0
b0290	ecpD	0.857	0.031	0.116	0.714	-0.139	-0.132	-0.59	0.454	-0.183	-0.255	-0.17	-0.143	0.683	0.000293	0.99431	0.785646	0.001913	0.746602	0.99991	0.007346	0.047496	0.999662	0.536861	0.706179	0.779135	0.002495	0	0	0	0	0	0	0	0	0	0	0	0	0
b0293	ecpA	0.854	0.046	-0.808	0.838	-0.62	-0.055	-1.254	0.892	-0.162	0.189	-0.665	-0.015	0.793	3.6e-05	0.98222	0.003944	5e-05	0.011897	0.99991	0	4.5e-05	0.999662	0.616075	0.003973	0.978119	9.2e-05	0	0	0	0	0	0	-1	0	0	0	0	0	0
b0295	ykgL	0.471	0.07	0.259	0.72	0.257	-0.053	-0.892	0.269	-0.462	-0.001	0.187	0.248	0.65	0.137066	0.988745	0.668744	0.025187	0.658515	0.99991	0.006353	0.428119	0.999662	0.99924	0.804411	0.699839	0.034543	0	0	0	0	0	0	0	0	0	0	0	0	0
b0296	ykgM	0.116	-0.205	0.303	0.18	0.32	-0.483	-0.168	-0.102	-0.687	0.016	0.524	0.064	0.384	0.832345	0.969098	0.740345	0.748529	0.730803	0.99991	0.750155	0.866462	0.999662	0.991671	0.53351	0.966738	0.449495	0	0	0	0	0	0	0	0	0	0	0	0	0
b0300	ykgA'	0.802	-0.117	0.268	0.78	-0.157	-0.148	-0.848	0.317	-0.067	-0.425	-0.04	-0.022	0.897	0.000347	0.967006	0.465589	0.000513	0.687589	0.99991	0.000185	0.157103	0.999662	0.234532	0.949604	0.971836	0.000108	0	0	0	0	0	0	0	0	0	0	0	0	0
b0301	rclC	0.651	-1.077	0.394	0.221	-0.252	0.185	-0.341	0.141	-0.203	-0.645	0.825	-0.43	1.298	0.094947	0.279725	0.589258	0.62191	0.770772	0.99991	0.42794	0.794367	0.999662	0.353871	0.224698	0.584684	0.005846	0	0	0	0	0	0	0	0	0	0	0	0	1
b0303	rclB	0.752	0.025	0.417	0.353	0.01	0.345	-0.534	0.574	0.644	-0.408	-0.015	-0.399	0.329	0.326307	0.998001	0.785646	0.689159	0.996373	0.99991	0.5276	0.516112	0.999662	0.818169	0.995809	0.826898	0.693782	0	0	0	0	0	0	0	0	0	0	0	0	0
b0305	rclR	0.738	-0.298	-0.239	1.012	0.084	-0.614	-0.79	0.589	-0.22	0.323	0.382	0.274	1.31	0.02767	0.967006	0.720338	0.003485	0.91576	0.99991	0.014402	0.08717	0.999662	0.651094	0.534518	0.68024	0.000355	0	0	0	1	0	0	0	0	0	0	0	0	1
b0307	ykgF	-0.666	-0.251	0.611	-0.632	0.24	-0.047	0.87	-0.477	0.114	-0.371	0.492	0.034	-0.381	0.326794	0.974421	0.605118	0.370401	0.866226	0.99991	0.197206	0.52644	0.999662	0.792788	0.717346	0.989017	0.589255	0	0	0	0	0	0	0	0	0	0	0	0	0
b0308	ykgG	-0.803	-0.473	0.185	-0.726	-0.218	-0.096	0.31	-0.207	0.286	-0.403	0.255	0.077	-0.253	0.19278	0.967006	0.89246	0.248002	0.868945	0.99991	0.640383	0.788551	0.999662	0.75341	0.875067	0.970059	0.702956	0	0	0	0	0	0	0	0	0	0	0	0	0
b0310	ykgH	1.024	0.407	-0.169	1.596	0.346	-0.244	-1.465	0.814	-0.522	0.515	-0.061	0.572	1.189	0.183366	0.967006	0.942626	0.03552	0.838446	0.99991	0.045954	0.305988	0.999662	0.776614	0.983105	0.690694	0.088508	0	0	0	1	0	0	-1	0	0	0	0	0	0
b0315	yahA	-0.505	-0.187	-0.154	-0.065	0.059	-0.485	0.217	0.234	-0.147	0.213	0.246	0.439	0.122	0.079024	0.967006	0.781722	0.84015	0.924921	0.99991	0.461841	0.459229	0.999662	0.70902	0.659459	0.461335	0.686073	0	0	0	0	0	0	0	0	0	0	0	0	0
b0316	yahB	0.054	0.132	0.466	0.285	0.321	-0.125	-0.324	-0.386	-0.242	-0.145	0.189	0.231	0.153	0.890483	0.972511	0.423271	0.411763	0.572934	0.99991	0.338126	0.275472	0.999662	0.850183	0.808528	0.770006	0.65611	0	0	0	0	0	0	0	0	0	0	0	0	0
b0317	yahC	0.513	0.008	-0.97	0.822	-0.618	-0.321	-0.803	0.661	0.558	0.353	-0.626	0.309	0.814	0.319618	0.999469	0.355392	0.107211	0.527991	0.99991	0.110444	0.281818	0.999662	0.802832	0.524626	0.785639	0.099571	0	0	0	0	0	0	0	0	0	0	0	0	0
b0318	yahD	-0.188	-0.175	0.412	-0.572	0.045	0.083	0.754	-0.33	-0.047	-0.367	0.22	-0.384	-0.397	0.409863	0.967006	0.277213	0.016915	0.926359	0.99991	0.001892	0.168188	0.999662	0.32929	0.588037	0.434176	0.08776	0	0	0	0	0	0	0	0	0	0	0	0	0
b0319	yahE	-0.585	-0.662	0.323	-0.528	0.127	0.104	0.817	-0.451	-0.265	-0.196	0.789	0.056	0.134	0.061036	0.402174	0.523163	0.096429	0.833908	0.99991	0.008853	0.1507	0.999662	0.73352	0.046011	0.950075	0.704018	0	0	0	0	0	0	0	0	0	0	0	0	0
b0320	yahF	0.017	-0.146	0.273	-0.228	0.065	-0.081	-0.025	-0.215	-0.112	-0.209	0.21	-0.245	-0.082	0.958142	0.967006	0.5495	0.422701	0.911625	0.99991	0.934382	0.465421	0.999662	0.673408	0.687189	0.676165	0.77731	0	0	0	0	0	0	0	0	0	0	0	0	0
b0321	yahG	-0.071	-0.171	0.184	-0.466	-0.335	0.283	0.217	-0.026	-0.132	-0.519	-0.164	-0.395	-0.296	0.850691	0.967006	0.77215	0.192362	0.573913	0.99991	0.565999	0.955365	0.999662	0.366572	0.84781	0.584684	0.41224	0	0	0	0	0	0	0	0	0	0	0	0	0
b0323	yahI	0.413	0.108	0.335	0.553	0.174	-0.13	-0.772	0.139	-0.631	-0.161	0.066	0.14	0.445	0.191514	0.975472	0.561818	0.083957	0.791692	0.99991	0.017993	0.71344	0.999662	0.820254	0.946997	0.849195	0.146747	0	0	0	0	0	0	0	0	0	0	0	0	0
b0324	yahJ	0.416	0.003	0.206	0.288	0.122	-0.019	-0.128	-0.049	-0.189	-0.084	0.119	-0.128	0.286	0.007601	0.999469	0.442097	0.0609	0.656125	0.99991	0.414737	0.797596	0.999662	0.805541	0.700861	0.692031	0.058887	0	0	0	0	0	0	0	0	0	0	0	0	0
b0326	yahL	0.573	-0.286	-0.299	0.758	-0.17	-0.352	-0.992	0.917	0.152	0.129	0.117	0.185	1.044	0.364901	0.967006	0.827567	0.233145	0.909095	0.99991	0.118431	0.169756	0.999662	0.940403	0.95399	0.904153	0.096312	0	0	0	0	0	0	0	0	0	0	0	0	0
b0327	yahM	-0.906	-0.237	-0.132	-0.703	-0.138	-0.182	0.491	-0.482	0.203	-0.006	0.099	0.203	-0.465	9.9e-05	0.967006	0.719053	0.001419	0.70688	0.99991	0.01892	0.023365	0.999662	0.991671	0.840606	0.661221	0.025283	0	0	0	0	0	0	0	0	0	0	0	0	0
b0328	yahN	0.354	0.344	0.704	-0.009	0.552	-0.197	0.024	-0.7	-0.385	-0.152	0.208	-0.363	-0.353	0.57655	0.967006	0.513394	0.993196	0.608195	0.99991	0.971358	0.28355	0.999662	0.911302	0.902114	0.806673	0.579338	0	0	0	0	0	0	0	0	0	0	0	0	0
b0331	prpB	1.408	0.695	1.045	2.275	0.697	-0.392	-1.168	0.565	0.112	-0.348	0.002	0.867	1.58	0.114077	0.967006	0.524557	0.009815	0.685381	0.99991	0.117426	0.560545	0.999662	0.868088	0.99968	0.562625	0.041479	0	0	0	1	0	0	0	0	0	0	0	0	1
b0334	prpD	0.505	-1.075	-0.48	0.442	-0.283	-0.396	-1.231	-0.289	-0.592	0.197	0.792	-0.063	1.517	0.285014	0.521139	0.608565	0.378006	0.78255	0.99991	0.018915	0.646389	0.999662	0.882493	0.367304	0.963887	0.005631	0	0	0	0	0	0	-1	0	0	0	0	0	1
b0335	prpE	0.342	-0.205	0.198	0.366	-0.356	0.145	-0.499	0.474	0.16	-0.554	-0.151	0.024	0.571	0.236111	0.967006	0.713717	0.214959	0.482829	0.99991	0.087982	0.138168	0.999662	0.285388	0.843459	0.979066	0.050903	0	0	0	0	0	0	0	0	0	0	0	0	0
b0338	cynR	0.587	-0.091	0.071	0.652	0.134	-0.146	-0.411	0.017	-0.229	0.063	0.224	0.065	0.743	0.05891	0.975472	0.929906	0.037641	0.837736	0.99991	0.182512	0.964144	0.999662	0.934924	0.734488	0.939563	0.017828	0	0	0	0	0	0	0	0	0	0	0	0	0
b0339	cynT	0.155	-0.325	0.16	0.09	0.092	-0.086	-0.155	0.025	-0.439	-0.068	0.418	-0.064	0.416	0.608802	0.967006	0.775166	0.788146	0.888231	0.99991	0.619695	0.946555	0.999662	0.924525	0.373536	0.935744	0.164057	0	0	0	0	0	0	0	0	0	0	0	0	0
b0340	cynS	-0.103	-0.126	-0.285	-0.14	-0.311	0.011	-0.146	0.388	0.309	-0.027	-0.185	-0.038	-0.014	0.631152	0.967006	0.437316	0.524895	0.33163	0.99991	0.505012	0.071279	0.999662	0.960459	0.643966	0.945256	0.952888	0	0	0	0	0	0	0	0	0	0	0	0	0
b0341	cynX	0.269	0.229	0.296	0.505	0.24	-0.109	-0.315	-0.041	-0.095	-0.056	0.011	0.236	0.275	0.188145	0.967006	0.410297	0.015685	0.477695	0.99991	0.114443	0.877554	0.999662	0.909506	0.98967	0.565947	0.1614	0	0	0	0	0	0	0	0	0	0	0	0	0
b0342	lacA	-0.017	0.153	-0.044	0.104	0.105	-0.078	-0.228	0.069	-0.178	0.149	-0.048	0.121	-0.049	0.956229	0.967006	0.950191	0.713731	0.84085	0.99991	0.386925	0.823501	0.999662	0.787895	0.947221	0.847316	0.856748	0	0	0	0	0	0	0	0	0	0	0	0	0
b0343	lacY	0.529	-0.362	-0.473	0.561	-0.36	-0.379	-0.757	0.383	0.099	0.112	0.001	0.032	0.922	0.095708	0.967006	0.445584	0.084377	0.544363	0.99991	0.021564	0.305336	0.999662	0.90349	0.999412	0.972099	0.006495	0	0	0	0	0	0	0	0	0	0	0	0	0
b0344	lacZ	-0.001	-0.105	-0.079	0.072	-0.285	-0.094	-0.565	0.529	0.112	-0.207	-0.18	0.073	0.177	0.997676	0.975472	0.930002	0.859506	0.653255	0.99991	0.114372	0.153989	0.999662	0.79415	0.840074	0.94109	0.627326	0	0	0	0	0	0	0	0	0	0	0	0	0
b0345	lacI	0.695	-0.067	-0.069	0.623	-0.061	0.045	-0.606	0.429	-0.084	0.008	0.006	-0.072	0.69	0.000251	0.974421	0.852216	0.00086	0.873622	0.99991	0.000955	0.018667	0.999662	0.987412	0.993797	0.864547	0.00029	0	0	0	0	0	0	0	0	0	0	0	0	0
b0353	mhpT	0.512	-0.269	0.314	0.781	-0.089	-0.198	-0.507	0.315	-0.107	-0.403	0.18	0.268	1.05	0.079584	0.967006	0.555802	0.009169	0.897049	0.99991	0.072	0.329731	0.999662	0.445598	0.805101	0.65467	0.000856	0	0	0	0	0	0	0	0	0	0	0	0	1
b0354	yaiL	-0.273	-0.164	0.128	-0.159	-0.005	-0.033	0.137	-0.265	-0.159	-0.133	0.159	0.115	0.005	0.045472	0.967006	0.600421	0.251248	0.986854	0.99991	0.324935	0.061973	0.999662	0.607325	0.486399	0.702237	0.976086	0	0	0	0	0	0	0	0	0	0	0	0	0
b0355	frmB	0.607	0.173	-0.242	0.705	-0.065	-0.157	-0.89	-0.169	0.145	0.177	-0.238	0.097	0.531	0.017113	0.967006	0.606373	0.006748	0.90903	0.99991	0.000901	0.575398	0.999662	0.745495	0.616201	0.875321	0.032254	0	0	0	0	0	0	0	0	0	0	0	0	0
b0356	frmA	0.78	0.232	-0.216	0.678	0.039	-0.015	-0.792	-0.164	-0.167	0.255	-0.193	-0.102	0.446	0.001024	0.967006	0.605351	0.003612	0.943846	0.99991	0.000838	0.527341	0.999662	0.54858	0.661338	0.847521	0.041978	0	0	0	0	0	0	0	0	0	0	0	0	0
b0357	frmR	0.661	0.115	-0.256	0.611	-0.026	0.029	-0.778	-0.091	-0.172	0.23	-0.141	-0.05	0.496	0.004331	0.967006	0.530487	0.008194	0.962971	0.99991	0.001079	0.746042	0.999662	0.603455	0.786144	0.935744	0.026073	0	0	0	0	0	0	0	0	0	0	0	0	0
b0363	yaiP	-0.163	-0.645	-0.488	0.441	-0.438	-0.433	-0.367	0.595	0.007	0.051	0.207	0.603	1.085	0.700922	0.841164	0.507482	0.252539	0.527991	0.99991	0.334133	0.161109	0.999662	0.964835	0.84584	0.448655	0.008021	0	0	0	0	0	0	0	0	0	0	0	0	1
b0364	yaiS	0.098	-0.509	-0.23	-0.942	0.162	0.66	0.664	0.3	-0.875	0.392	0.671	-1.04	-0.433	0.922979	0.967006	0.91742	0.337756	0.937881	0.99991	0.509336	0.772258	0.999662	0.852513	0.720475	0.586409	0.673758	0	0	0	0	0	0	0	0	0	0	0	0	0
b0365	tauA	1.566	0.676	0.057	1.738	0.642	-0.76	-0.95	-0.453	1.188	0.584	-0.034	0.172	1.062	0.110976	0.967006	0.986903	0.07887	0.757135	0.99991	0.28516	0.713772	0.999662	0.804709	0.99267	0.939563	0.224913	0	0	0	0	0	0	0	0	0	0	0	0	0
b0366	tauB	1.099	0.319	0.21	1.317	0.408	-0.801	-1.192	-0.767	1.238	0.198	0.089	0.218	0.998	0.173497	0.975472	0.924649	0.10355	0.815569	0.99991	0.1275	0.439479	0.999662	0.924525	0.974863	0.904577	0.184521	0	0	0	0	0	0	0	0	0	0	0	0	0
b0367	tauC	1.227	0.694	0.313	1.969	1.081	-0.935	-1.277	-0.713	0.971	0.769	0.388	0.741	1.275	0.173497	0.967006	0.88636	0.025614	0.470818	0.99991	0.10288	0.465502	0.999662	0.658219	0.8507	0.63303	0.096396	0	0	0	1	0	0	0	0	0	0	0	0	0
b0368	tauD	0.823	0.341	0.041	0.7	0.301	-0.141	-0.628	-0.186	0.63	0.26	-0.041	-0.122	0.359	0.04539	0.967006	0.971325	0.09294	0.699552	0.99991	0.123751	0.710133	0.999662	0.776614	0.977893	0.904153	0.371907	0	0	0	0	0	0	0	0	0	0	0	0	0
b0369	hemB	-0.014	0.071	0.037	-0.136	0.008	0.009	0.02	-0.286	-0.121	-0.029	-0.063	-0.122	-0.207	0.935057	0.967006	0.915958	0.367314	0.981204	0.99991	0.902712	0.059417	0.999662	0.934924	0.863775	0.698632	0.149352	0	0	0	0	0	0	0	0	0	0	0	0	0
b0372	insF2	0.148	-0.221	0.618	0.001	-0.38	0.51	0.625	0.922	-0.195	-0.998	-0.159	-0.147	0.222	0.86561	0.976202	0.651104	0.999326	0.815546	0.99991	0.415427	0.259808	0.999662	0.465977	0.947221	0.942548	0.798186	0	0	0	0	0	0	0	0	0	0	0	0	0
b0375	yaiV	0.891	0.694	0.898	-0.387	-0.469	0.318	0.76	1.323	-0.217	-1.367	-1.163	-1.278	-1.081	0.464045	0.967006	0.68657	0.802064	0.873656	0.99991	0.579004	0.333798	0.999662	0.563836	0.626599	0.62961	0.398418	0	0	0	0	0	0	0	0	0	0	0	0	0
b0376	ampH	-0.02	0.149	0.09	0.451	0.372	-0.243	-0.055	0.396	-0.079	0.282	0.223	0.472	0.302	0.946614	0.967006	0.867871	0.069974	0.329323	0.99991	0.835817	0.116059	0.999662	0.540394	0.631079	0.412804	0.215065	0	0	0	0	0	0	0	0	0	0	0	0	0
b0377	sbmA	0.067	0.14	0.054	0.673	0.063	-0.284	-0.462	1.084	0.167	0.008	-0.077	0.607	0.533	0.830831	0.967006	0.943066	0.016194	0.920639	0.99991	0.087593	0.000298	0.999662	0.991671	0.925284	0.373322	0.04895	0	0	0	0	0	0	0	1	0	0	0	0	0
b0378	yaiW	0.253	0.076	0.088	0.434	0.012	-0.104	-0.419	0.435	0.005	-0.076	-0.064	0.181	0.358	0.051673	0.967006	0.714433	0.001647	0.972217	0.99991	0.001879	0.001775	0.999662	0.792788	0.842433	0.483972	0.006592	0	0	0	0	0	0	0	0	0	0	0	0	0
b0380	yaiZ	0.125	-0.275	0.147	0.284	-0.383	-0.049	-0.704	0.294	0.167	-0.53	-0.109	0.159	0.559	0.632223	0.967006	0.759429	0.260584	0.32901	0.99991	0.006515	0.282444	0.999662	0.209854	0.87087	0.785639	0.026134	0	0	0	0	0	0	0	0	0	0	0	0	0
b0381	ddlA	0.735	0.25	-0.399	0.817	-0.213	0	-0.756	1.172	-0.187	0.187	-0.462	0.082	0.568	2e-06	0.487818	0.03827	0	0.259291	0.99991	1e-06	0	0.999662	0.390051	0.002536	0.776177	4.7e-05	0	0	0	0	0	0	0	1	0	0	0	0	0
b0382	iraP	0.439	0.29	0.08	0.432	0.135	-0.169	-0.165	0.531	-0.345	0.055	-0.155	-0.007	0.141	0.029227	0.892623	0.850539	0.033538	0.725395	0.99991	0.420204	0.010422	0.999662	0.91077	0.700861	0.989017	0.480626	0	0	0	0	0	0	0	0	0	0	0	0	0
b0383	phoA	0.415	0.267	-0.007	0.591	-0.059	-0.204	-0.149	0.852	-0.212	-0.051	-0.326	0.176	0.323	0.065494	0.967006	0.991902	0.010629	0.908216	0.99991	0.515394	0.000545	0.999662	0.929241	0.358507	0.725135	0.139994	0	0	0	0	0	0	0	0	0	0	0	0	0
b0385	yaiC	0.372	-0.548	-0.048	0.21	-0.165	-0.151	-0.862	0.114	-0.11	-0.117	0.383	-0.162	0.758	0.224524	0.796552	0.957784	0.532888	0.803996	0.99991	0.012048	0.776449	0.999662	0.888718	0.507916	0.82696	0.022718	0	0	0	0	0	0	0	0	0	0	0	0	0
b0386	proC	0.8	-0.052	0.1	0.588	-0.199	-0.015	-0.647	0.451	-0.266	-0.299	-0.147	-0.212	0.64	2e-06	0.973841	0.692818	0.000105	0.347446	0.99991	3.1e-05	0.002141	0.999662	0.185877	0.533912	0.440023	3.7e-05	0	0	0	0	0	0	0	0	0	0	0	0	0
b0387	yaiI	-0.217	0.041	0.37	-0.028	0.089	-0.067	0.336	0.012	-0.052	-0.281	0.048	0.189	-0.07	0.379029	0.990305	0.383919	0.924029	0.866226	0.99991	0.164759	0.967087	0.999662	0.532271	0.947221	0.73903	0.793436	0	0	0	0	0	0	0	0	0	0	0	0	0
b0388	aroL	-0.174	0.052	0.336	0.179	0.216	-0.184	0.061	-0.155	-0.106	-0.119	0.164	0.353	0.127	0.390081	0.981072	0.337214	0.386687	0.514378	0.99991	0.770583	0.483938	0.999662	0.7777	0.676903	0.416108	0.530072	0	0	0	0	0	0	0	0	0	0	0	0	0
b0389	yaiA	0.133	-0.113	0.159	0.364	-0.052	-0.086	-0.336	0.007	-0.141	-0.211	0.061	0.231	0.477	0.560087	0.967006	0.69777	0.101036	0.919017	0.99991	0.1275	0.980446	0.999662	0.631363	0.92838	0.614552	0.031601	0	0	0	0	0	0	0	0	0	0	0	0	0
b0390	aroM	-0.611	-0.356	0.254	0.393	0.235	-0.487	-0.239	-0.07	0.035	-0.019	0.591	1.004	0.749	0.166418	0.967006	0.761084	0.38156	0.787363	0.99991	0.596716	0.901043	0.999662	0.987412	0.39828	0.373322	0.081999	0	0	0	0	0	0	0	0	0	0	0	0	0
b0391	yaiE	0.757	0.139	0.663	0.593	0.345	-0.057	-0.418	-0.231	-0.329	-0.318	0.205	-0.164	0.454	0.00039	0.967006	0.027087	0.00408	0.24821	0.99991	0.032939	0.275472	0.999662	0.333531	0.551598	0.690809	0.021109	0	0	0	0	0	0	0	0	0	0	0	0	0
b0392	ykiA'	-0.285	0.152	0.762	-0.096	0.667	-0.325	0.621	-0.302	-0.365	-0.094	0.515	0.189	-0.248	0.460085	0.967799	0.214544	0.824102	0.201673	0.99991	0.08677	0.426636	0.999662	0.909506	0.333685	0.84109	0.513332	0	0	0	0	0	0	0	0	0	0	0	0	0
b0393	rdgC	-0.21	-0.159	-0.331	-0.018	-0.307	-0.186	-0.315	0.052	-0.001	0.024	-0.148	0.192	0.142	0.342349	0.967006	0.395576	0.948661	0.37428	0.99991	0.154992	0.854779	0.999662	0.968548	0.763155	0.688001	0.530015	0	0	0	0	0	0	0	0	0	0	0	0	0
b0394	mak	0.555	0.038	-0.022	0.662	-0.039	-0.008	-0.617	0.22	-0.244	-0.017	-0.077	0.108	0.624	0.009415	0.988745	0.968491	0.002613	0.938681	0.99991	0.003933	0.337058	0.999662	0.975676	0.900755	0.829854	0.003681	0	0	0	0	0	0	0	0	0	0	0	0	0
b0396	araJ	0.696	0.142	0.352	0.652	0.063	-0.005	-0.233	0.134	0.084	-0.289	-0.079	-0.045	0.51	0.000391	0.967006	0.265019	0.000822	0.873622	0.99991	0.192162	0.519429	0.999662	0.346629	0.866503	0.93279	0.00576	0	0	0	0	0	0	0	0	0	0	0	0	0
b0397	sbcC	0.219	0.083	-0.039	0.053	-0.035	0.009	-0.286	-0.149	-0.037	0.004	-0.118	-0.166	-0.03	0.077984	0.967006	0.891348	0.703101	0.899723	0.99991	0.02424	0.270892	0.999662	0.991671	0.611617	0.51128	0.826961	0	0	0	0	0	0	0	0	0	0	0	0	0
b0398	sbcD	-0.227	-0.144	-0.235	-0.048	-0.096	-0.308	-0.112	-0.238	-0.036	0.139	0.048	0.179	0.096	0.317055	0.967006	0.566466	0.853394	0.837736	0.99991	0.641773	0.336804	0.999662	0.778446	0.94574	0.729986	0.687669	0	0	0	0	0	0	0	0	0	0	0	0	0
b0399	phoB	0.91	-0.053	0.152	0.934	-0.02	-0.246	-0.766	0.293	0.076	-0.173	0.033	0.023	0.986	6.1e-05	0.981525	0.687532	4.9e-05	0.967907	0.99991	0.000377	0.173723	0.999662	0.667995	0.959058	0.970059	2.4e-05	0	0	0	0	0	0	0	0	0	0	0	0	0
b0400	phoR	0.982	-0.231	0.023	1.038	-0.098	-0.231	-0.882	0.236	0.15	-0.122	0.133	0.055	1.269	8.6e-05	0.967006	0.968184	4.8e-05	0.837	0.99991	0.000254	0.338444	0.999662	0.813066	0.807436	0.93028	4e-06	0	0	0	1	0	0	0	0	0	0	0	0	1
b0401	brnQ	-0.657	-0.154	0.066	-0.36	-0.064	-0.217	0.32	-0.156	0.016	-0.13	0.09	0.297	-0.206	0.026276	0.967006	0.929248	0.221007	0.921959	0.99991	0.278122	0.647217	0.999662	0.846923	0.915056	0.635262	0.487367	0	0	0	0	0	0	0	0	0	0	0	0	0
b0402	proY	-0.838	-0.434	-0.28	-0.287	-0.18	-0.321	0.158	-0.093	0.077	0.1	0.254	0.551	0.147	0.030875	0.967006	0.691606	0.473989	0.811923	0.99991	0.693406	0.848969	0.999662	0.914734	0.763155	0.483972	0.719014	0	0	0	0	0	0	0	0	0	0	0	0	0
b0403	malZ	0.335	-0.038	0.156	0.482	0.05	-0.052	-0.484	0.111	0.042	-0.106	0.088	0.146	0.52	0.061107	0.988745	0.638238	0.009018	0.902704	0.99991	0.00793	0.598339	0.999662	0.789726	0.843642	0.703817	0.004783	0	0	0	0	0	0	0	0	0	0	0	0	0
b0404	acpH	0.578	-0.022	-0.313	0.586	-0.183	0.024	-0.681	0.184	-0.01	0.129	-0.161	0.008	0.608	0.002613	0.994571	0.345937	0.002402	0.566384	0.99991	0.000538	0.366101	0.999662	0.743819	0.659216	0.989017	0.001619	0	0	0	0	0	0	0	0	0	0	0	0	0
b0405	queA	-0.747	-0.464	-0.318	0.206	0.163	-0.499	0.017	-0.155	-0.106	0.481	0.627	0.953	0.671	0.181359	0.967006	0.76603	0.731779	0.894865	0.99991	0.976271	0.820538	0.999662	0.658219	0.502268	0.418765	0.219185	0	0	0	0	0	0	0	0	0	0	0	0	0
b0406	tgt	-0.139	-0.068	-0.091	0.074	-0.117	-0.071	-0.416	0.105	0.035	-0.025	-0.049	0.214	0.142	0.484352	0.975472	0.81687	0.731592	0.759907	0.99991	0.034444	0.647279	0.999662	0.958661	0.932861	0.593098	0.473761	0	0	0	0	0	0	0	0	0	0	0	0	0
b0407	yajC	-0.139	-0.112	-0.104	0.047	-0.107	-0.127	-0.225	0.147	-0.041	-0.003	0.005	0.186	0.158	0.249948	0.967006	0.640357	0.727558	0.618074	0.99991	0.062944	0.254401	0.999662	0.993297	0.99267	0.458523	0.186276	0	0	0	0	0	0	0	0	0	0	0	0	0
b0408	secD	-0.194	-0.158	-0.127	0.164	-0.188	-0.177	-0.275	0.331	0.041	-0.061	-0.031	0.359	0.322	0.350131	0.967006	0.745189	0.449598	0.608195	0.99991	0.18267	0.127899	0.999662	0.905883	0.961419	0.418144	0.114445	0	0	0	0	0	0	0	0	0	0	0	0	0
b0409	secF	-0.091	-0.187	-0.015	0.125	-0.202	-0.011	-0.451	0.274	0.074	-0.187	-0.014	0.216	0.312	0.561062	0.967006	0.971325	0.435192	0.406106	0.99991	0.004367	0.085998	0.999662	0.509485	0.980206	0.483972	0.040682	0	0	0	0	0	0	0	0	0	0	0	0	0
b0410	yajD	0.337	0.07	0.382	0.28	0.256	-0.047	-0.157	-0.268	-0.091	-0.127	0.186	-0.057	0.21	0.077661	0.975472	0.248884	0.146404	0.39704	0.99991	0.426429	0.185943	0.999662	0.749996	0.591817	0.909071	0.270528	0	0	0	0	0	0	0	0	0	0	0	0	0
b0413	nrdR	0.442	-0.031	0.025	0.366	-0.222	-0.024	-0.456	0.22	-0.012	-0.247	-0.191	-0.075	0.397	0.000623	0.98222	0.936509	0.003575	0.220587	0.99991	0.00044	0.083998	0.999662	0.234203	0.300198	0.787948	0.001688	0	0	0	0	0	0	0	0	0	0	0	0	0
b0414	ribD	0.32	-0.006	0.003	0.361	-0.191	-0.027	-0.46	0.176	-0.03	-0.194	-0.185	0.041	0.367	0.004257	0.995507	0.992772	0.00159	0.241555	0.99991	0.000124	0.122981	0.999662	0.301475	0.242945	0.878185	0.001269	0	0	0	0	0	0	0	0	0	0	0	0	0
b0415	ribE	-0.315	0.032	-0.194	0.037	-0.128	-0.231	-0.104	0.163	-0.073	0.067	-0.16	0.351	0.004	0.04429	0.988745	0.479088	0.835188	0.648804	0.99991	0.518758	0.329527	0.999662	0.857536	0.559189	0.373322	0.98054	0	0	0	0	0	0	0	0	0	0	0	0	0
b0416	nusB	-0.597	0.019	-0.271	-0.161	-0.119	-0.211	0.022	0.024	-0.048	0.152	-0.138	0.436	-0.18	0.004545	0.995507	0.442097	0.44628	0.759907	0.99991	0.921242	0.926955	0.999662	0.706685	0.746899	0.373322	0.371723	0	0	0	0	0	0	0	0	0	0	0	0	0
b0417	thiL	-0.384	-0.246	-0.171	0.16	-0.23	-0.271	-0.406	-0.053	0.021	-0.059	0.016	0.543	0.406	0.076416	0.967006	0.668744	0.480136	0.527991	0.99991	0.058382	0.850786	0.999662	0.91077	0.983373	0.364539	0.056874	0	0	0	0	0	0	0	0	0	0	0	0	0
b0418	pgpA	0.17	-0.126	0.28	-0.078	-0.225	0.145	-0.178	-0.039	0.05	-0.506	-0.1	-0.248	0.048	0.455921	0.967006	0.478826	0.762241	0.56528	0.99991	0.457369	0.896649	0.999662	0.175462	0.863939	0.590907	0.849708	0	0	0	0	0	0	0	0	0	0	0	0	0
b0420	dxs	0.178	-0.13	0.023	0.371	-0.036	-0.173	-0.471	-0.008	-0.126	-0.059	0.094	0.193	0.502	0.372867	0.967006	0.966017	0.061614	0.939551	0.99991	0.018297	0.975463	0.999662	0.905883	0.848528	0.644714	0.01243	0	0	0	0	0	0	0	0	0	0	0	0	0
b0421	ispA	-0.029	-0.119	0.069	0.366	0.04	-0.248	-0.276	-0.046	-0.067	-0.029	0.159	0.395	0.485	0.91938	0.967006	0.908654	0.142501	0.946913	0.99991	0.272026	0.887749	0.999662	0.966232	0.779799	0.445068	0.050997	0	0	0	0	0	0	0	0	0	0	0	0	0
b0422	xseB	0.034	-0.103	0.117	0.302	-0.005	-0.185	-0.259	0.071	0.006	-0.122	0.098	0.268	0.405	0.900716	0.967006	0.796986	0.193829	0.993351	0.99991	0.265715	0.808389	0.999662	0.814246	0.871638	0.56906	0.076133	0	0	0	0	0	0	0	0	0	0	0	0	0
b0423	thiI	-0.515	-0.047	-0.334	-0.186	-0.012	-0.206	-0.133	-0.263	-0.035	0.322	0.034	0.329	-0.14	0.051569	0.988745	0.471502	0.50248	0.982784	0.99991	0.633947	0.357407	0.999662	0.506465	0.968309	0.546728	0.606764	0	0	0	0	0	0	0	0	0	0	0	0	0
b0424	yajL	0.708	0.169	-0.181	0.734	-0.431	-0.06	-0.71	0.729	-0.076	-0.249	-0.6	0.026	0.565	2e-06	0.904987	0.401486	1e-06	0.007896	0.99991	2e-06	2e-06	0.999662	0.244003	0.000133	0.935744	3.6e-05	0	0	0	0	0	0	0	0	0	0	0	0	0
b0425	panE	0.583	0.108	0.015	0.43	-0.27	0.04	-0.324	0.448	-0.2	-0.286	-0.378	-0.153	0.322	0.001746	0.967006	0.974113	0.017118	0.33163	0.99991	0.06466	0.017126	0.999662	0.350293	0.12104	0.682768	0.063966	0	0	0	0	0	0	0	0	0	0	0	0	0
b0426	yajQ	-0.08	0.038	-0.051	-0.25	0.011	-0.01	0.127	-0.151	-0.046	0.062	-0.027	-0.17	-0.288	0.559124	0.975472	0.85355	0.062939	0.97438	0.99991	0.354896	0.290686	0.999662	0.840299	0.946997	0.534567	0.030865	0	0	0	0	0	0	0	0	0	0	0	0	0
b0427	yajR	0.879	-0.007	-0.339	1.036	-0.313	-0.053	-0.839	1.15	0.045	0.026	-0.306	0.156	1.042	0.005617	0.999469	0.558188	0.001506	0.570816	0.99991	0.00673	0.000743	0.999662	0.975676	0.602984	0.828117	0.001286	0	0	0	1	0	0	0	1	0	0	0	0	1
b0433	ampG	-0.41	-0.234	-0.102	0.196	0.018	-0.4	-0.246	-0.121	0.032	0.12	0.251	0.606	0.43	0.256864	0.967006	0.903225	0.608026	0.982784	0.99991	0.506424	0.788357	0.999662	0.895323	0.744275	0.421662	0.226279	0	0	0	0	0	0	0	0	0	0	0	0	0
b0434	yajG	-0.396	-0.093	0.114	0.234	0.226	-0.339	-0.236	-0.32	-0.115	0.112	0.318	0.631	0.327	0.191841	0.975472	0.857083	0.459283	0.674912	0.99991	0.448648	0.324822	0.999662	0.878347	0.541777	0.384071	0.275938	0	0	0	0	0	0	0	0	0	0	0	0	0
b0436	tig	-0.063	0.272	-0.166	-0.01	0.072	-0.03	-0.094	0.07	-0.088	0.239	-0.199	0.053	-0.282	0.690736	0.608923	0.530852	0.956917	0.809789	0.99991	0.545964	0.687547	0.999662	0.343464	0.393899	0.891536	0.054487	0	0	0	0	0	0	0	0	0	0	0	0	0
b0437	clpP	0.829	0.239	0.123	0.774	0.002	-0.007	-0.68	0.287	-0.237	-0.122	-0.238	-0.055	0.535	4e-06	0.808745	0.654849	1e-05	0.996373	0.99991	4.6e-05	0.063663	0.999662	0.676492	0.284275	0.879393	0.000657	0	0	0	0	0	0	0	0	0	0	0	0	0
b0438	clpX	0.733	0.195	-0.04	0.865	-0.067	-0.104	-0.715	0.459	-0.143	-0.027	-0.261	0.133	0.671	1e-06	0.764167	0.876258	0	0.775793	0.99991	1e-06	0.000359	0.999662	0.925946	0.089851	0.563916	2e-06	0	0	0	0	0	0	0	0	0	0	0	0	0
b0439	lon	0.373	0.007	0.157	0.522	0.089	-0.083	-0.527	-0.085	-0.063	-0.068	0.082	0.149	0.515	0.011425	0.99709	0.545919	0.000786	0.752606	0.99991	0.000624	0.620251	0.999662	0.840473	0.81428	0.614552	0.000826	0	0	0	0	0	0	0	0	0	0	0	0	0
b0440	hupB	-0.237	-0.242	0.1	-0.37	0.001	-0.006	0.073	-0.304	-0.034	-0.099	0.243	-0.133	-0.127	0.062854	0.561505	0.669482	0.005579	0.997831	0.99991	0.589133	0.022245	0.999662	0.690266	0.169842	0.623714	0.32639	0	0	0	0	0	0	0	0	0	0	0	0	0
b0441	ppiD	-0.073	-0.075	-0.157	0.382	-0.138	-0.257	-0.317	0.41	-0.151	0.019	-0.063	0.455	0.457	0.773972	0.975472	0.712852	0.093432	0.75897	0.99991	0.161596	0.085936	0.999662	0.975676	0.92789	0.387404	0.043802	0	0	0	0	0	0	0	0	0	0	0	0	0
b0444	queC	-0.492	-0.202	0.139	0.024	0.183	-0.111	0.09	-0.369	-0.054	0.043	0.385	0.516	0.226	0.010762	0.967006	0.682279	0.915527	0.560061	0.99991	0.6442	0.05451	0.999662	0.924525	0.125103	0.348164	0.221414	0	0	0	0	0	0	0	0	0	0	0	0	0
b0445	ybaE	0.841	0.301	0.912	0.393	0.658	0.361	0.277	-0.802	-0.147	-0.254	0.358	-0.449	0.092	0.213185	0.967006	0.443463	0.598607	0.577289	0.99991	0.697033	0.27444	0.999662	0.874465	0.82843	0.781164	0.903454	0	0	0	0	0	0	0	0	0	0	0	0	0
b0446	cof	0.343	0.085	0.552	0.352	0.295	-0.069	-0.092	-0.321	-0.074	-0.256	0.21	0.008	0.266	0.032427	0.967006	0.023406	0.029931	0.209267	0.99991	0.580855	0.053673	0.999662	0.334903	0.416435	0.987646	0.090157	0	0	0	0	0	0	0	0	0	0	0	0	0
b0447	ybaO	0.761	0.104	0.127	0.604	-0.302	0.135	-0.775	0.469	-0.182	-0.43	-0.406	-0.157	0.5	0.001305	0.967006	0.77028	0.008779	0.402892	0.99991	0.001095	0.047869	0.999662	0.269472	0.213192	0.757133	0.025216	0	0	0	0	0	0	0	0	0	0	0	0	0
b0448	mdlA	0.501	-0.093	-0.09	0.658	-0.224	-0.092	-0.619	0.35	-0.144	-0.133	-0.131	0.157	0.751	0.007285	0.967006	0.807676	0.000761	0.459741	0.99991	0.001161	0.069774	0.999662	0.726851	0.744275	0.68139	0.000184	0	0	0	0	0	0	0	0	0	0	0	0	0
b0449	mdlB	0.419	-0.216	-0.065	0.577	-0.372	-0.183	-0.88	0.204	-0.179	-0.307	-0.156	0.159	0.793	0.033377	0.967006	0.884341	0.004566	0.210827	0.99991	7.6e-05	0.354721	0.999662	0.36988	0.705575	0.704293	0.000248	0	0	0	0	0	0	0	0	0	0	0	0	0
b0454	ybaZ	0.323	0.229	0.62	0.411	0.264	-0.003	0.339	0.055	-0.31	-0.356	0.035	0.089	0.182	0.433976	0.967006	0.383919	0.326472	0.737189	0.99991	0.406242	0.916468	0.999662	0.65308	0.98099	0.935744	0.664051	0	0	0	0	0	0	0	0	0	0	0	0	0
b0455	ffs	0.73	0.242	0.292	0.199	-0.124	0.305	-0.808	0.06	0.46	-0.415	-0.366	-0.531	-0.043	0.086801	0.967006	0.714433	0.676307	0.898774	0.99991	0.066463	0.916454	0.999662	0.625474	0.67369	0.541411	0.930139	0	0	0	0	0	0	0	0	0	0	0	0	0
b0459	maa	0.255	0.014	0.053	0.671	0.138	-0.192	-0.44	0.102	0.053	0.085	0.123	0.416	0.656	0.295551	0.995507	0.935057	0.007159	0.780547	0.99991	0.063718	0.726594	0.999662	0.889924	0.840606	0.418144	0.007403	0	0	0	0	0	0	0	0	0	0	0	0	0
b0460	hha	0.381	0.056	0.243	0.262	0.16	0.032	-0.002	0.05	0.009	-0.083	0.104	-0.119	0.206	0.039686	0.975472	0.457206	0.159678	0.630237	0.99991	0.993372	0.830383	0.999662	0.846923	0.81476	0.785081	0.264027	0	0	0	0	0	0	0	0	0	0	0	0	0
b0462	acrB	0.034	-0.093	-0.117	0.018	-0.293	0.081	-0.414	0.35	0.024	-0.177	-0.201	-0.016	0.111	0.731503	0.967006	0.47456	0.864763	0.016127	0.99991	7.9e-05	0.000615	0.999662	0.264594	0.107372	0.948232	0.226321	0	0	0	0	0	0	0	0	0	0	0	0	0
b0463	acrA	-0.192	-0.183	-0.221	0.156	-0.13	-0.167	-0.21	0.228	-0.13	0.091	0.054	0.348	0.339	0.302388	0.967006	0.508255	0.422701	0.7055	0.99991	0.261412	0.249592	0.999662	0.831514	0.920566	0.412804	0.06522	0	0	0	0	0	0	0	0	0	0	0	0	0
b0464	acrR	0.147	0.083	0.215	0.715	0.157	-0.48	-0.629	0.285	-0.143	-0.058	0.075	0.569	0.633	0.626839	0.975472	0.68657	0.013802	0.784786	0.99991	0.026363	0.356034	0.999662	0.934783	0.930293	0.386122	0.025296	0	0	0	0	0	0	0	0	0	0	0	0	0
b0465	mscK	-0.082	-0.126	0.004	0.163	0.012	-0.254	-0.109	0.009	-0.103	0.008	0.139	0.245	0.289	0.618411	0.967006	0.993597	0.312324	0.975412	0.99991	0.502101	0.964038	0.999662	0.986399	0.652159	0.452201	0.06411	0	0	0	0	0	0	0	0	0	0	0	0	0
b0466	ybaM	0.217	0.007	0.16	0.371	0.013	-0.242	-0.136	0.121	-0.095	-0.147	0.006	0.154	0.364	0.287231	0.997415	0.672647	0.069379	0.981204	0.99991	0.518123	0.613501	0.999662	0.723292	0.995107	0.743013	0.069823	0	0	0	0	0	0	0	0	0	0	0	0	0
b0467	priC	0.131	-0.082	0.29	0.263	-0.023	-0.217	-0.191	0.073	-0.02	-0.313	0.059	0.132	0.345	0.483808	0.967006	0.367922	0.153178	0.960348	0.99991	0.303645	0.749271	0.999662	0.316621	0.912341	0.757133	0.058888	0	0	0	0	0	0	0	0	0	0	0	0	0
b0469	apt	-0.804	-0.348	-0.424	-0.128	-0.05	-0.374	-0.021	-0.275	0.018	0.373	0.298	0.676	0.22	0.039479	0.967006	0.535366	0.766365	0.957306	0.99991	0.960777	0.529161	0.999662	0.616075	0.70236	0.418144	0.579153	0	0	0	0	0	0	0	0	0	0	0	0	0
b0470	dnaX	-0.215	-0.194	-0.034	0.241	-0.036	-0.272	-0.231	0.042	-0.033	-0.002	0.158	0.457	0.435	0.357117	0.967006	0.958307	0.307201	0.947839	0.99991	0.325635	0.891623	0.999662	0.997333	0.755227	0.392668	0.058616	0	0	0	0	0	0	0	0	0	0	0	0	0
b0471	ybaB	-0.292	-0.023	-0.025	-0.174	0.1	-0.021	0.063	-0.155	-0.026	0.125	0.123	0.118	-0.151	0.005346	0.988267	0.917686	0.085403	0.559324	0.99991	0.551446	0.140578	0.999662	0.492751	0.459351	0.569515	0.130162	0	0	0	0	0	0	0	0	0	0	0	0	0
b0472	recR	-0.401	0.136	-0.036	-0.229	0.13	-0.015	0.113	-0.157	0.023	0.165	-0.006	0.171	-0.365	0.000614	0.967006	0.879839	0.035186	0.450043	0.99991	0.304226	0.163233	0.999662	0.357536	0.988451	0.449236	0.001339	0	0	0	0	0	0	0	0	0	0	0	0	0
b0474	adk	-0.207	-0.004	-0.17	0.044	0.202	-0.176	-0.162	-0.253	-0.286	0.372	0.206	0.252	0.048	0.41758	0.999469	0.71532	0.880142	0.653255	0.99991	0.539091	0.353696	0.999662	0.389105	0.680263	0.642996	0.86241	0	0	0	0	0	0	0	0	0	0	0	0	0
b0475	hemH	0.888	0.098	0.147	0.679	0.025	0.093	-0.692	0.038	-0.005	-0.123	-0.073	-0.209	0.581	1e-06	0.967006	0.582707	5e-05	0.944972	0.99991	3.5e-05	0.839196	0.999662	0.671661	0.842126	0.469159	0.000259	0	0	0	0	0	0	0	0	0	0	0	0	0
b0476	aes	-0.301	0.064	0.006	-0.146	-0.003	-0.281	-0.06	0.134	0.088	-0.009	-0.067	0.155	-0.21	0.395515	0.988745	0.99415	0.706753	0.997831	0.99991	0.879726	0.749623	0.999662	0.992392	0.947221	0.862397	0.55543	0	0	0	0	0	0	0	0	0	0	0	0	0
b0477	gsk	-0.727	-0.406	-0.526	-0.297	-0.108	-0.339	0.015	-0.139	0.027	0.418	0.298	0.43	0.109	0.106448	0.967006	0.513394	0.531484	0.91359	0.99991	0.974903	0.804429	0.999662	0.63954	0.763155	0.661234	0.824911	0	0	0	0	0	0	0	0	0	0	0	0	0
b0479	fsr	0.267	-0.366	1.046	0.149	0.512	0.014	0.206	-1.039	-0.313	-0.534	0.878	-0.118	0.514	0.270072	0.871167	0.002535	0.56916	0.130926	0.99991	0.407114	0.000177	0.999662	0.159613	0.003289	0.84109	0.036892	0	0	1	0	0	0	0	-1	0	0	0	0	0
b0481	ybaK	-0.654	-0.33	0.073	-0.496	0.051	-0.205	0.435	-0.613	-0.201	-0.021	0.382	0.158	-0.166	0.000219	0.420615	0.81687	0.003161	0.87881	0.99991	0.007781	0.000506	0.999662	0.958418	0.062592	0.653369	0.304887	0	0	0	0	0	0	0	0	0	0	0	0	0
b0482	ybaP	0.059	0.015	0.54	-0.186	0.005	0.112	0.408	-0.26	-0.13	-0.535	-0.01	-0.244	-0.201	0.853198	0.995507	0.260063	0.541337	0.994404	0.99991	0.147723	0.405577	0.999662	0.253385	0.99267	0.690677	0.486366	0	0	0	0	0	0	0	0	0	0	0	0	0
b0484	copA	0.182	0.022	-0.183	0.106	-0.274	-0.003	-0.205	0.943	-0.028	-0.091	-0.296	-0.076	0.084	0.334249	0.994571	0.596711	0.601147	0.351039	0.99991	0.283395	2.2e-05	0.999662	0.835338	0.300808	0.873447	0.67089	0	0	0	0	0	0	0	0	0	0	0	0	0
b0491	fetB	0.949	0.308	-0.187	0.901	-0.507	-0.041	-0.753	1.212	-0.097	-0.32	-0.815	-0.048	0.594	6.4e-05	0.894943	0.641208	0.000134	0.09994	0.99991	0.0007	5e-06	0.999662	0.404794	0.00238	0.935744	0.005207	0	0	0	0	0	0	0	1	0	0	0	0	0
b0492	ybbN	0.222	0.019	0.025	0.423	0.057	-0.153	-0.386	0	-0.097	0.032	0.038	0.202	0.404	0.090639	0.99431	0.943384	0.002253	0.83543	0.99991	0.004234	0.997866	0.999662	0.922714	0.919908	0.452201	0.003053	0	0	0	0	0	0	0	0	0	0	0	0	0
b0493	ybbO	0.431	0.002	0.337	0.861	0.265	-0.381	-0.267	0.207	-0.296	-0.072	0.263	0.43	0.859	0.123413	0.999469	0.505293	0.003162	0.59248	0.99991	0.332003	0.511429	0.999662	0.916655	0.616201	0.447401	0.002884	0	0	0	0	0	0	0	0	0	0	0	0	0
b0494	tesA	0.612	-0.002	0.74	0.978	0.469	-0.321	-0.188	-0.042	-0.273	-0.272	0.471	0.365	0.98	0.056099	0.999469	0.168437	0.003308	0.345229	0.99991	0.560923	0.919968	0.999662	0.660854	0.345949	0.566293	0.003012	0	0	0	0	0	0	0	0	0	0	0	0	0
b0495	ybbA	0.805	-0.019	0.111	1.145	-0.059	-0.136	-0.813	0.806	-0.187	-0.171	-0.04	0.34	1.164	0.001779	0.995507	0.825373	4e-05	0.916559	0.99991	0.001221	0.002166	0.999662	0.742344	0.957734	0.473701	3.1e-05	0	0	0	1	0	0	0	0	0	0	0	0	1
b0497	rhsD	0.101	-0.114	0.099	0.205	-0.083	-0.223	-0.05	0.162	-0.143	-0.181	0.032	0.104	0.319	0.707839	0.967006	0.84952	0.436898	0.880586	0.99991	0.855955	0.581056	0.999662	0.72148	0.970251	0.866801	0.198751	0	0	0	0	0	0	0	0	0	0	0	0	0
b0498	ybbC	-0.605	-0.28	-0.154	-0.036	-0.352	-0.144	-0.012	0.086	-0.072	-0.198	-0.072	0.569	0.244	0.202674	0.967006	0.877712	0.950602	0.675265	0.99991	0.979992	0.890738	0.999662	0.861454	0.960366	0.565947	0.610788	0	0	0	0	0	0	0	0	0	0	0	0	0
b0499	rhsH'	-0.408	-0.067	0.376	0.292	-0.137	-0.098	0.312	0.168	0.094	-0.512	-0.07	0.7	0.359	0.317776	0.990305	0.582707	0.476302	0.873656	0.99991	0.403378	0.724417	0.999662	0.45281	0.952017	0.418144	0.35342	0	0	0	0	0	0	0	0	0	0	0	0	0
b0501	ybbD'	-0.072	-0.818	0.013	0.751	-0.283	-1.405	-0.094	0.637	0.455	-0.295	0.535	0.823	1.569	0.930178	0.967006	0.99415	0.274263	0.854365	0.99991	0.893726	0.409512	0.999662	0.866234	0.747882	0.548478	0.029891	0	0	0	0	0	0	0	0	0	0	0	0	1
b0502	ylbG'	0.13	-0.017	0.187	-0.176	-0.102	0.067	0.169	-0.063	-0.021	-0.289	-0.085	-0.306	-0.159	0.635219	0.995507	0.697311	0.531639	0.854365	0.99991	0.539129	0.851636	0.999662	0.552925	0.912341	0.569515	0.558281	0	0	0	0	0	0	0	0	0	0	0	0	0
b0503	mnmH	-0.833	-0.027	-0.157	-0.77	0.004	-0.021	0.769	-0.552	-0.049	0.161	0.031	0.063	-0.743	0.000148	0.99431	0.658227	0.000369	0.993666	0.99991	0.000325	0.007304	0.999662	0.669175	0.957734	0.904153	0.000499	0	0	0	0	0	0	0	0	0	0	0	0	0
b0504	allS	0.428	-0.373	0.121	0.421	-0.161	-0.087	-0.829	0.33	0.347	-0.282	0.212	-0.007	0.794	0.326229	0.967006	0.909726	0.359244	0.873596	0.99991	0.070148	0.522129	0.999662	0.776614	0.861181	0.995379	0.076476	0	0	0	0	0	0	0	0	0	0	0	0	0
b0505	allA	0.327	-0.098	0.229	0.304	-0.09	-0.062	-0.285	0.312	0.08	-0.32	0.007	-0.023	0.402	0.237815	0.975472	0.660095	0.291025	0.889766	0.99991	0.315272	0.304097	0.999662	0.542658	0.995809	0.979066	0.147769	0	0	0	0	0	0	0	0	0	0	0	0	0
b0506	allR	0.631	0.095	-0.023	0.69	-0.072	-0.056	-0.55	0.501	-0.15	-0.049	-0.167	0.059	0.595	0.000279	0.967006	0.959218	0.000108	0.827259	0.99991	0.000972	0.003233	0.999662	0.90349	0.551598	0.879393	0.000495	0	0	0	0	0	0	0	0	0	0	0	0	0
b0507	gcl	0.839	-0.194	0.127	0.73	-0.211	0.015	-0.823	0.411	0.086	-0.338	-0.017	-0.109	0.924	0.002892	0.967006	0.823916	0.0091	0.686498	0.99991	0.003408	0.168791	0.999662	0.522632	0.987359	0.865046	0.001378	0	0	0	0	0	0	0	0	0	0	0	0	0
b0508	hyi	0.219	-0.522	-0.454	0.34	-0.082	-0.324	-0.953	-0.272	-1.076	0.372	0.44	0.121	0.862	0.658604	0.967006	0.616655	0.497051	0.943931	0.99991	0.0562	0.643375	0.999662	0.71617	0.655382	0.926219	0.075914	0	0	0	0	0	0	0	0	0	0	0	0	0
b0509	glxR	0.478	-0.401	-0.238	0.271	-0.492	0.515	-0.735	0.384	0.191	-0.254	-0.091	-0.207	0.672	0.14308	0.967006	0.713374	0.449789	0.389606	0.99991	0.037937	0.330756	0.999662	0.742344	0.936137	0.785639	0.052659	0	0	0	0	0	0	0	0	0	0	0	0	0
b0511	ybbW	0.729	-0.212	0.935	1.49	0.13	-0.528	-0.949	-0.489	0.232	-0.805	0.342	0.761	1.702	0.350131	0.98222	0.493774	0.047913	0.94769	0.99991	0.174981	0.621731	0.999662	0.571903	0.875055	0.584684	0.024327	0	0	0	1	0	0	0	0	0	0	0	0	1
b0514	glxK	0.884	0.138	-0.416	1.12	-0.313	-0.035	-1.362	0.695	-0.097	0.103	-0.451	0.236	0.983	0.00183	0.967006	0.402854	0.00017	0.503888	0.99991	1.6e-05	0.016408	0.999662	0.888718	0.278352	0.670025	0.000561	0	0	0	1	0	0	-1	0	0	0	0	0	0
b0515	allE	-0.124	0.037	-0.21	-0.077	-0.15	0.018	-0.01	0.358	-0.214	0.06	-0.188	0.047	-0.115	0.450694	0.988267	0.461067	0.664131	0.601322	0.99991	0.953423	0.033292	0.999662	0.885645	0.495929	0.913962	0.486732	0	0	0	0	0	0	0	0	0	0	0	0	0
b0516	allC	0.003	-0.113	-0.076	0.306	0.163	-0.428	-0.185	-0.045	-0.423	0.239	0.276	0.303	0.419	0.987703	0.967006	0.825373	0.069783	0.574795	0.99991	0.273456	0.83209	0.999662	0.412568	0.269742	0.412804	0.013869	0	0	0	0	0	0	0	0	0	0	0	0	0
b0517	allD	0.072	0.035	-0.6	0.578	-0.35	-0.499	-0.538	0.582	0.138	0.25	-0.384	0.506	0.544	0.892127	0.995507	0.492861	0.195825	0.690603	0.99991	0.221476	0.244051	0.999662	0.829766	0.685833	0.569515	0.206069	0	0	0	0	0	0	0	0	0	0	0	0	0
b0518	fdrA	-0.062	-0.116	0.052	0.112	0.22	0.349	-0.327	-0.285	-0.517	0.168	0.336	0.174	0.228	0.907794	0.982877	0.966017	0.835447	0.814854	0.99991	0.511921	0.599892	0.999662	0.884296	0.726226	0.885938	0.643669	0	0	0	0	0	0	0	0	0	0	0	0	0
b0520	ylbF	0.354	-0.01	0.223	0.437	-0.358	-0.109	-0.683	0.758	-0.505	-0.581	-0.348	0.083	0.447	0.425887	0.999467	0.797929	0.338499	0.674824	0.99991	0.128591	0.110549	0.999662	0.48667	0.717426	0.94109	0.304953	0	0	0	0	0	0	0	0	0	0	0	0	0
b0524	lpxH	0.019	-0.067	-0.112	0.271	-0.222	-0.182	-0.456	0.167	-0.006	-0.11	-0.156	0.252	0.337	0.943911	0.975472	0.798132	0.227134	0.564467	0.99991	0.040916	0.516112	0.999662	0.831924	0.747512	0.576657	0.123617	0	0	0	0	0	0	0	0	0	0	0	0	0
b0525	ppiB	-0.054	0.122	-0.177	-0.018	-0.098	-0.103	-0.048	0.113	-0.081	0.079	-0.22	0.036	-0.139	0.675359	0.967006	0.402041	0.902881	0.65032	0.99991	0.709283	0.38698	0.999662	0.760462	0.19349	0.909071	0.240577	0	0	0	0	0	0	0	0	0	0	0	0	0
b0526	cysS	-0.46	-0.047	-0.344	-0.055	0.042	-0.292	-0.206	-0.212	-0.147	0.386	0.089	0.405	-0.008	0.076308	0.988745	0.451063	0.852285	0.945416	0.99991	0.444614	0.465025	0.999662	0.383036	0.906853	0.452201	0.979645	0	0	0	0	0	0	0	0	0	0	0	0	0
b0527	ybcI	-0.169	-0.033	0.339	0.09	0.217	-0.135	-0.008	-0.182	-0.088	-0.123	0.25	0.259	0.123	0.637039	0.995507	0.563179	0.815555	0.732919	0.99991	0.983321	0.636531	0.999662	0.874348	0.706179	0.745316	0.730474	0	0	0	0	0	0	0	0	0	0	0	0	0
b0532	sfmD	-0.265	-0.245	0.107	-0.365	0.092	0.06	0.522	-0.482	0.045	-0.015	0.337	-0.101	-0.12	0.391409	0.967006	0.868688	0.253903	0.893115	0.99991	0.091084	0.136428	0.999662	0.986851	0.511853	0.904153	0.722623	0	0	0	0	0	0	0	0	0	0	0	0	0
b0533	sfmH	0.609	0.037	-0.122	0.416	1.289	-0.299	-0.007	-0.866	-1.144	1.41	1.251	-0.193	0.379	0.270072	0.995507	0.936882	0.492358	0.077811	0.99991	0.989362	0.097455	0.999662	0.101085	0.063847	0.890018	0.508569	0	0	0	0	0	0	0	0	0	0	0	0	0
b0534	sfmF	-0.206	-0.435	0.204	-0.617	-0.067	0.168	0.468	-0.219	-0.184	-0.272	0.367	-0.411	-0.182	0.757873	0.967006	0.872896	0.353344	0.964313	0.99991	0.485731	0.772352	0.999662	0.844413	0.802159	0.790632	0.799392	0	0	0	0	0	0	0	0	0	0	0	0	0
b0535	sfmZ	-0.243	-0.299	0.045	-0.661	0.653	0.23	0.93	-0.352	-0.481	0.608	0.952	-0.418	-0.362	0.790334	0.975472	0.985207	0.473879	0.63781	0.99991	0.278648	0.689512	0.999662	0.686359	0.464068	0.847521	0.697996	0	0	0	0	0	0	0	0	0	0	0	0	0
b0536	argU	0.293	0.02	-0.419	0.147	-0.452	-0.073	-0.495	0.237	0.389	-0.034	-0.472	-0.146	0.128	0.352714	0.995507	0.469284	0.673954	0.383405	0.99991	0.127389	0.535538	0.999662	0.97127	0.35858	0.849195	0.703317	0	0	0	0	0	0	0	0	0	0	0	0	0
b0537	intD	-0.075	0.005	0.447	0.09	0.162	-0.137	0.408	0.066	-0.146	-0.285	0.157	0.166	0.085	0.785787	0.999469	0.300636	0.747464	0.733232	0.99991	0.093881	0.83249	0.999662	0.531842	0.779127	0.783105	0.748439	0	0	0	0	0	0	0	0	0	0	0	0	0
b0539	exoD'	-0.22	0.348	0.663	-0.25	-0.152	0.002	0.855	0.829	0.128	-0.815	-0.499	-0.03	-0.598	0.690163	0.967006	0.436615	0.666983	0.897028	0.99991	0.086583	0.101524	0.999662	0.32929	0.572332	0.987109	0.236745	0	0	0	0	0	0	0	0	0	0	0	0	0
b0542	renD'	-0.675	-0.139	-0.208	0.009	-0.219	-0.391	0.255	0.067	-0.007	-0.011	-0.08	0.684	0.148	0.13447	0.975472	0.810657	0.987608	0.804045	0.99991	0.566889	0.907102	0.999662	0.992546	0.95041	0.465922	0.747959	0	0	0	0	0	0	0	0	0	0	0	0	0
b0543	emrE	-0.174	-0.475	-0.38	0.005	-0.446	-0.329	-0.36	0.127	0.052	-0.065	0.029	0.179	0.48	0.472203	0.508771	0.367922	0.98838	0.206259	0.99991	0.13142	0.655706	0.999662	0.911141	0.970701	0.747239	0.044845	0	0	0	0	0	0	0	0	0	0	0	0	0
b0544	ybcK	-0.357	-0.744	-0.45	0.252	-0.547	-0.272	-0.298	0.016	0.552	-0.097	0.197	0.609	0.996	0.457736	0.847307	0.605476	0.603755	0.496955	0.99991	0.524269	0.981212	0.999662	0.93936	0.890317	0.522595	0.038199	0	0	0	0	0	0	0	0	0	0	0	0	0
b0545	ybcL	0.388	-0.137	-4.861	-0.259	-4.404	0.03	0.333	-0.124	0.685	0.457	-4.267	-0.648	-0.122	0.24099	0.972454	0	0.496195	1e-06	0.99991	0.357963	0.899311	0.999662	0.778446	1e-06	0.412804	0.74878	0	0	-1	0	-1	0	0	0	0	0	-1	0	0
b0546	ybcM	0.401	-0.036	-8.571	0.21	-8.481	-0.283	-0.136	0.404	-0.177	0.09	-8.445	-0.19	0.246	0.045472	0.988745	0	0.307051	0	0.99991	0.513092	0.539399	0.999662	0.951004	0	0.657349	0.216924	0	0	-1	0	-1	0	0	0	0	0	-1	0	0
b0551	quuD	-0.228	-0.79	-4.73	0.216	-4.639	-0.737	-0.906	-0.124	-0.177	0.09	-3.849	0.444	1.006	0.558976	0.508771	0	0.590877	0	0.99991	0.022556	0.870327	0.999662	0.953815	1e-06	0.565947	0.012165	0	0	-1	0	-1	0	0	0	0	0	-1	0	1
b0553	nmpC'	0.96	-0.004	-0.651	0.726	-0.679	-0.018	-1.073	0.18	0.014	-0.028	-0.675	-0.234	0.731	0.082578	0.999469	0.527409	0.197309	0.471993	0.99991	0.056842	0.807548	0.999662	0.987197	0.493007	0.863118	0.186545	0	0	0	0	0	0	0	0	0	0	0	0	0
b0554	essD	-0.324	-0.429	0.296	0.154	-0.207	-0.293	0.155	0.847	-0.167	-0.504	0.221	0.478	0.583	0.670742	0.967006	0.829781	0.846346	0.897781	0.99991	0.832273	0.234832	0.999662	0.717623	0.915178	0.780553	0.419357	0	0	0	0	0	0	0	0	0	0	0	0	0
b0555	rrrD	0.312	0.433	0.146	0.586	0.421	0.042	-0.035	0.388	0.048	0.275	-0.012	0.274	0.153	0.292936	0.865982	0.808615	0.047913	0.359796	0.99991	0.908394	0.171145	0.999662	0.628	0.99267	0.650061	0.589335	0	0	0	0	0	0	0	0	0	0	0	0	0
b0556	rzpD	0.761	0.674	0.293	0.376	-0.178	0.533	0.583	1.046	0.829	-0.471	-0.852	-0.386	-0.299	0.227192	0.967006	0.825377	0.598515	0.907175	0.99991	0.342648	0.118165	0.999662	0.731761	0.41383	0.79149	0.63995	0	0	0	0	0	0	0	0	0	0	0	0	0
b0558	ybcV	0.276	1.047	1.133	-0.723	1.075	0.225	2.13	-2.355	-0.767	-0.058	0.028	-0.999	-1.77	0.830831	0.967006	0.561818	0.600251	0.565539	0.99991	0.063852	0.059808	0.999662	0.982949	0.994831	0.721452	0.127004	0	0	0	0	0	0	0	0	0	0	0	0	0
b0559	ybcW	-0.059	0.678	0.278	-0.387	0.001	-0.309	0.957	0.267	-0.297	-0.277	-0.677	-0.328	-1.066	0.951183	0.967006	0.872795	0.681739	0.998698	0.99991	0.24866	0.787826	0.999662	0.889924	0.649428	0.879393	0.187189	0	0	0	0	0	0	0	0	0	0	0	0	0
b0560	nohD	-0.016	0.008	0.258	-0.093	0.057	0.235	0.515	-0.374	0.004	-0.201	0.048	-0.077	-0.101	0.984024	0.999469	0.84952	0.909073	0.974222	0.99991	0.448648	0.640705	0.999662	0.902282	0.983373	0.971815	0.891039	0	0	0	0	0	0	0	0	0	0	0	0	0
b0561	tfaD'	-0.176	0.174	-0.195	-0.405	-0.685	-0.409	0.273	-0.381	-0.219	-0.49	-0.86	-0.229	-0.579	0.815046	0.981072	0.90241	0.595589	0.584237	0.99991	0.717362	0.682702	0.999662	0.747502	0.459351	0.901525	0.404466	0	0	0	0	0	0	0	0	0	0	0	0	0
b0562	ybcY'	-0.057	-0.008	0.702	0.178	0.279	0.229	0.017	-0.458	0.065	-0.423	0.286	0.236	0.186	0.893099	0.999467	0.234003	0.651096	0.658515	0.99991	0.963681	0.22832	0.999662	0.472115	0.680263	0.785081	0.612551	0	0	0	0	0	0	0	0	0	0	0	0	0
b0563	tfaX'	0.69	-1.125	0.898	0.126	-0.212	-0.66	-0.533	-0.659	-0.027	-1.11	0.912	-0.564	1.25	0.242939	0.808745	0.383919	0.863472	0.880586	0.99991	0.430325	0.38719	0.999662	0.278513	0.435295	0.657487	0.06959	0	0	0	0	0	0	0	0	0	0	0	0	0
b0565	ompT	-0.597	-0.324	-0.337	-0.771	-0.175	-0.044	0.345	-0.853	-0.1	0.161	0.149	-0.175	-0.447	0.008907	0.871167	0.383919	0.001324	0.653952	0.99991	0.12786	0.000657	0.999662	0.717623	0.75906	0.743013	0.047326	0	0	0	0	0	0	0	0	0	0	0	0	0
b0566	envY	0.046	-0.143	0.47	-0.186	0.259	-0.079	0.292	-1.469	0.114	-0.212	0.402	-0.232	-0.042	0.933066	0.975472	0.569361	0.737004	0.782477	0.99991	0.567537	0.009121	0.999662	0.835225	0.660789	0.847521	0.940846	0	0	0	0	0	0	0	-1	0	0	0	0	0
b0567	ybcH	0.532	-0.038	0.355	0.289	0.034	-0.111	-0.296	-0.001	0.169	-0.321	0.072	-0.244	0.327	0.040982	0.99431	0.439673	0.28114	0.958591	0.99991	0.264284	0.997866	0.999662	0.500192	0.92789	0.659507	0.207445	0	0	0	0	0	0	0	0	0	0	0	0	0
b0568	nfrA	0.273	0.061	0.277	0.131	-0.006	-0.134	-0.368	-0.259	0.011	-0.282	-0.066	-0.142	0.071	0.234716	0.981072	0.503441	0.601147	0.990665	0.99991	0.11643	0.308989	0.999662	0.504311	0.921484	0.795493	0.77731	0	0	0	0	0	0	0	0	0	0	0	0	0
b0569	nfrB	0.058	-0.238	0.12	0.065	0.036	-0.235	-0.237	-0.425	0.048	-0.083	0.274	0.007	0.303	0.747486	0.895532	0.694549	0.721839	0.922553	0.99991	0.151374	0.014893	0.999662	0.823605	0.260931	0.989017	0.064863	0	0	0	0	0	0	0	0	0	0	0	0	0
b0570	cusS	0.413	-0.173	-0.313	0.49	-0.389	-0.234	-0.797	0.517	-0.02	-0.076	-0.216	0.078	0.664	0.049391	0.967006	0.408636	0.021671	0.222097	0.99991	0.000477	0.020819	0.999662	0.889379	0.577867	0.883222	0.002595	0	0	0	0	0	0	0	0	0	0	0	0	0
b0571	cusR	0.266	-0.033	-0.259	0.524	-0.001	-0.165	-0.534	0.265	-0.071	0.259	0.033	0.258	0.558	0.261136	0.99431	0.548379	0.028301	0.998452	0.99991	0.024219	0.299699	0.999662	0.569238	0.964472	0.587426	0.019029	0	0	0	0	0	0	0	0	0	0	0	0	0
b0572	cusC	0.323	0.411	0.357	0.42	0.237	-0.352	-0.228	-0.301	-0.185	-0.12	-0.174	0.097	0.009	0.516651	0.967006	0.693763	0.41545	0.811822	0.99991	0.652452	0.601334	0.999662	0.919039	0.895921	0.94109	0.985204	0	0	0	0	0	0	0	0	0	0	0	0	0
b0573	cusF	-0.909	0.537	0.503	-0.004	0.576	-0.09	0.315	-0.296	0.236	0.073	0.039	0.905	-0.541	0.101951	0.967006	0.567617	0.996586	0.465274	0.99991	0.545964	0.586715	0.999662	0.950082	0.98099	0.44283	0.266164	0	0	0	0	0	0	0	0	0	0	0	0	0
b0574	cusB	-0.395	-0.011	-0.132	-0.004	0.349	-0.342	0.134	0.059	-0.148	0.482	0.361	0.391	0.007	0.194309	0.997156	0.826646	0.993345	0.450043	0.99991	0.666095	0.866799	0.999662	0.330736	0.438679	0.534567	0.982178	0	0	0	0	0	0	0	0	0	0	0	0	0
b0575	cusA	0.539	0.186	0.152	0.569	0.224	-0.055	-0.308	0.273	-0.113	0.071	0.038	0.031	0.384	0.010618	0.967006	0.694549	0.007703	0.52661	0.99991	0.128969	0.206846	0.999662	0.890817	0.95041	0.958074	0.057935	0	0	0	0	0	0	0	0	0	0	0	0	0
b0576	pheP	-0.326	-0.342	-0.699	0.214	-0.44	-0.472	-0.41	0.571	-0.002	0.259	-0.097	0.54	0.556	0.498739	0.967006	0.408636	0.673878	0.600503	0.99991	0.394375	0.257895	0.999662	0.814145	0.947221	0.574503	0.232004	0	0	0	0	0	0	0	0	0	0	0	0	0
b0577	ybdG	0.603	-0.212	-0.01	0.513	-0.413	-0.094	-0.646	0.619	-0.169	-0.403	-0.202	-0.089	0.725	0.000886	0.967006	0.984324	0.003806	0.091206	0.99991	0.000435	0.001097	0.999662	0.162226	0.501788	0.825747	0.000143	0	0	0	0	0	0	0	0	0	0	0	0	0
b0578	nfsB	0.003	0.141	-0.034	-0.115	0.082	0.015	0.119	0.047	-0.053	0.116	-0.059	-0.118	-0.256	0.983455	0.900245	0.876213	0.260816	0.65032	0.99991	0.242591	0.690803	0.999662	0.534914	0.804273	0.568837	0.012002	0	0	0	0	0	0	0	0	0	0	0	0	0
b0583	entD	0.634	-0.332	0.048	1.397	-0.044	0.511	-1.637	0.273	0.04	-0.093	0.288	0.763	1.728	0.357215	0.967006	0.980633	0.035827	0.981204	0.99991	0.016015	0.756776	0.999662	0.959216	0.890317	0.534567	0.011558	0	0	0	1	0	0	-1	0	0	0	0	0	1
b0584	fepA	1.284	-0.789	-0.196	2.371	-0.562	0.715	-2.876	0.785	-0.191	-0.365	0.227	1.087	3.16	0.143931	0.967006	0.935057	0.007188	0.759802	0.99991	0.001638	0.45285	0.999662	0.874348	0.939403	0.51128	0.000848	0	0	0	1	0	0	-1	0	0	0	0	0	1
b0587	fepE	-1.011	-0.407	-1.078	0.775	-0.471	0.076	-1.295	0.511	-0.292	0.607	-0.064	1.787	1.182	0.334852	0.969098	0.5758	0.416615	0.81758	0.99991	0.174022	0.665967	0.999662	0.807682	0.985917	0.412804	0.201263	0	0	0	0	0	0	0	0	0	0	0	0	0
b0597	entH	1.063	-0.364	-0.596	2.374	-0.341	0.812	-2.54	0.439	-0.3	0.255	0.023	1.311	2.738	0.145206	0.967006	0.697311	0.001641	0.838553	0.99991	0.000833	0.641073	0.999662	0.905706	0.995107	0.386122	0.000499	0	0	0	1	0	0	-1	0	0	0	0	0	1
b0599	ybdH	0.96	0.09	0.083	0.671	0.019	0.14	-0.639	0.114	-0.057	-0.064	-0.071	-0.289	0.581	8e-06	0.967006	0.825373	0.000653	0.967448	0.99991	0.000895	0.595636	0.999662	0.889924	0.889492	0.430319	0.0022	0	0	0	0	0	0	0	0	0	0	0	0	0
b0601	ybdM	0.661	0.112	-0.142	0.629	-0.14	-0.147	-0.69	0.581	-0.307	0.002	-0.253	-0.032	0.517	0.004289	0.967006	0.745189	0.006683	0.756784	0.99991	0.002861	0.014281	0.999662	0.997572	0.520624	0.958393	0.019899	0	0	0	0	0	0	0	0	0	0	0	0	0
b0602	ybdN	0.392	-0.319	-0.286	0.536	-0.169	-0.002	-0.362	0.367	0.24	0.117	0.15	0.144	0.855	0.196913	0.967006	0.634512	0.08169	0.797563	0.99991	0.226481	0.277914	0.999662	0.888718	0.856242	0.840016	0.007394	0	0	0	0	0	0	0	0	0	0	0	0	0
b0604	dsbG	0.468	0.011	-0.159	0.867	-0.139	-0.186	-0.989	0.623	-0.177	0.019	-0.15	0.4	0.856	0.064753	0.99709	0.746129	0.001243	0.789233	0.99991	0.000309	0.019361	0.999662	0.977115	0.806422	0.434176	0.001248	0	0	0	0	0	0	0	0	0	0	0	0	0
b0605	ahpC	0.842	0.171	-0.035	0.866	-0.103	-0.033	-0.922	0.675	-0.029	-0.068	-0.274	0.023	0.695	0	0.895827	0.902004	0	0.637509	0.99991	0	4e-06	0.999662	0.803404	0.086244	0.94109	2e-06	0	0	0	0	0	0	0	0	0	0	0	0	0
b0606	ahpF	0.592	0.146	-0.123	0.751	0.003	-0.068	-0.696	1.058	-0.187	0.126	-0.143	0.159	0.606	7e-06	0.948321	0.535904	0	0.989461	0.99991	1e-06	0	0.999662	0.543467	0.432713	0.469503	5e-06	0	0	0	0	0	0	0	1	0	0	0	0	0
b0610	rnk	0.007	0.04	0.056	0.319	-0.073	-0.158	-0.397	0.372	0.056	-0.129	-0.113	0.311	0.279	0.980443	0.991626	0.929248	0.190217	0.895759	0.99991	0.100536	0.144442	0.999662	0.814246	0.8507	0.529189	0.244921	0	0	0	0	0	0	0	0	0	0	0	0	0
b0611	rna	-0.044	0.123	0.295	0.019	0.19	-0.048	0.162	-0.379	-0.142	-0.105	0.066	0.064	-0.104	0.773552	0.967006	0.217896	0.906749	0.381149	0.99991	0.245529	0.009543	0.999662	0.698415	0.845377	0.851854	0.458557	0	0	0	0	0	0	0	0	0	0	0	0	0
b0612	citT	-0.214	-0.254	-0.12	-0.378	-0.614	0.093	-0.085	0.605	0.7	-0.494	-0.36	-0.164	-0.125	0.422958	0.967006	0.821495	0.166928	0.112153	0.99991	0.778398	0.034795	0.999662	0.301475	0.431821	0.804275	0.664729	0	0	0	0	0	0	0	0	0	0	0	0	0
b0614	citX	-1.306	-0.129	-0.239	-1.149	-0.407	-0.389	0.706	-0.37	0.507	-0.168	-0.278	0.157	-1.02	0.104994	0.988745	0.879839	0.15564	0.782477	0.99991	0.408343	0.692341	0.999662	0.927939	0.892316	0.948154	0.200196	0	0	0	0	0	0	0	0	0	0	0	0	0
b0617	citD	-2.107	-0.033	0.692	-0.279	1.415	-0.438	1.085	-1.086	-0.545	0.723	1.448	1.829	-0.246	0.096455	0.999024	0.755231	0.84739	0.418554	0.99991	0.36887	0.337058	0.999662	0.724618	0.400555	0.483972	0.857042	0	0	0	0	0	0	0	0	0	0	0	0	0
b0618	citC	0.8	1.658	1.043	-0.909	0.747	-0.158	1.761	-1.143	-0.698	-0.296	-0.911	-1.709	-2.566	0.520315	0.882121	0.634512	0.506096	0.753081	0.99991	0.143558	0.394626	0.999662	0.913492	0.659572	0.484418	0.024347	0	0	0	0	0	0	0	0	0	0	0	0	-1
b0619	citA	0.04	-0.037	-0.021	0.372	-0.056	-0.193	-0.157	0.154	-0.16	-0.035	-0.019	0.332	0.409	0.865039	0.988745	0.968184	0.068142	0.902854	0.99991	0.453586	0.509591	0.999662	0.946341	0.980206	0.431775	0.04305	0	0	0	0	0	0	0	0	0	0	0	0	0
b0620	citB	-0.32	0.035	-0.166	0.173	0.038	-0.309	0.064	-0.244	-0.057	0.204	0.003	0.493	0.138	0.162552	0.99431	0.695322	0.470427	0.943931	0.99991	0.792432	0.325554	0.999662	0.65308	0.995809	0.373322	0.552435	0	0	0	0	0	0	0	0	0	0	0	0	0
b0622	pagP	-0.063	-0.809	0.287	-0.156	-0.349	0.034	0.324	-0.499	0.072	-0.636	0.46	-0.093	0.653	0.918762	0.894943	0.77584	0.799724	0.74104	0.99991	0.563539	0.439555	0.999662	0.523487	0.690142	0.949242	0.249509	0	0	0	0	0	0	0	0	0	0	0	0	0
b0623	cspE	-0.687	-0.368	0.078	-0.284	-0.065	-0.036	-0.022	-0.212	0.279	-0.143	0.303	0.402	0.083	0.124546	0.967006	0.947451	0.548891	0.951411	0.99991	0.963681	0.687715	0.999662	0.898491	0.753544	0.68196	0.865583	0	0	0	0	0	0	0	0	0	0	0	0	0
b0624	flc	0.08	-0.443	0.028	0.312	-0.289	-0.147	-0.435	0.053	0.118	-0.317	0.154	0.232	0.755	0.6777	0.230567	0.957498	0.082754	0.299877	0.99991	0.016351	0.81794	0.999662	0.308298	0.675885	0.525382	0.000178	0	0	0	0	0	0	0	0	0	0	0	0	0
b0627	tatE	-0.215	-0.127	0.125	-0.103	0.272	-0.13	0.098	-0.466	0.048	0.147	0.399	0.112	0.024	0.142995	0.967006	0.642753	0.509989	0.203	0.99991	0.524269	0.002957	0.999662	0.594275	0.030724	0.745447	0.884327	0	0	0	0	0	0	0	0	0	0	0	0	0
b0628	lipA	-0.355	0.035	0.075	-0.352	-0.031	-0.122	0.187	-0.005	-0.008	-0.106	-0.066	0.003	-0.387	0.025372	0.988348	0.809823	0.027702	0.928225	0.99991	0.242436	0.981212	0.999662	0.746127	0.870368	0.993209	0.014919	0	0	0	0	0	0	0	0	0	0	0	0	0
b0629	ybeF	-0.14	0.03	0.13	0.184	0.354	-0.18	-0.194	-0.268	-0.17	0.225	0.324	0.324	0.154	0.700922	0.995507	0.851648	0.611686	0.520661	0.99991	0.579697	0.456544	0.999662	0.733654	0.572332	0.656977	0.656028	0	0	0	0	0	0	0	0	0	0	0	0	0
b0630	lipB	-0.551	-0.342	-0.304	0.029	-0.118	-0.385	-0.162	-0.141	0.038	0.186	0.224	0.58	0.371	0.093257	0.967006	0.608247	0.941797	0.867297	0.99991	0.636345	0.720295	0.999662	0.800465	0.752188	0.418144	0.25559	0	0	0	0	0	0	0	0	0	0	0	0	0
b0631	ybeD	-0.129	-0.32	-0.374	0.392	-0.188	-0.31	-0.644	0.221	0.101	0.187	0.132	0.521	0.712	0.54041	0.846643	0.309287	0.055623	0.608394	0.99991	0.002555	0.324727	0.999662	0.655266	0.78024	0.348804	0.001137	0	0	0	0	0	0	0	0	0	0	0	0	0
b0632	dacA	-0.034	0.07	-0.324	0.326	-0.008	-0.262	-0.282	0.482	-0.145	0.317	-0.078	0.36	0.257	0.902166	0.975472	0.441598	0.167938	0.987345	0.99991	0.235287	0.049097	0.999662	0.460726	0.911062	0.461335	0.275834	0	0	0	0	0	0	0	0	0	0	0	0	0
b0633	rlpA	0.452	0.208	0.026	0.529	0.049	-0.055	-0.276	0.594	0.061	0.023	-0.16	0.077	0.321	0.007058	0.967006	0.957498	0.002112	0.896516	0.99991	0.086402	0.000805	0.999662	0.958418	0.591817	0.843869	0.046141	0	0	0	0	0	0	0	0	0	0	0	0	0
b0634	mrdB	0.207	-0.105	-0.312	0.118	-0.455	0.095	-0.791	0.607	0.267	-0.142	-0.35	-0.089	0.223	0.192387	0.967006	0.268893	0.488789	0.039721	0.99991	3.1e-05	0.0007	0.999662	0.66276	0.113208	0.820188	0.160919	0	0	0	0	0	0	0	0	0	0	0	0	0
b0635	mrdA	0.126	-0.168	-0.35	0.526	-0.361	-0.283	-0.909	0.636	0.216	-0.011	-0.193	0.4	0.693	0.708351	0.967006	0.536081	0.091487	0.493861	0.99991	0.004919	0.053735	0.999662	0.991671	0.796313	0.528422	0.026621	0	0	0	0	0	0	0	0	0	0	0	0	0
b0636	rlmH	-0.437	-0.213	-0.2	0.204	-0.224	-0.331	-0.426	0.257	0.172	-0.024	-0.011	0.641	0.416	0.218112	0.967006	0.768027	0.589168	0.743839	0.99991	0.229121	0.522508	0.999662	0.980485	0.994256	0.412804	0.232454	0	0	0	0	0	0	0	0	0	0	0	0	0
b0637	rsfS	-0.465	-0.34	-0.335	0.176	-0.226	-0.333	-0.427	0.259	0.175	0.11	0.114	0.641	0.516	0.206705	0.967006	0.614476	0.655965	0.752006	0.99991	0.24712	0.536693	0.999662	0.905706	0.915056	0.418144	0.154386	0	0	0	0	0	0	0	0	0	0	0	0	0
b0638	cobC	0.269	-0.075	-0.14	0.474	-0.276	-0.084	-0.602	0.514	0.252	-0.136	-0.201	0.205	0.548	0.266252	0.975472	0.768027	0.051326	0.501875	0.99991	0.014205	0.043665	0.999662	0.809593	0.685635	0.691083	0.024016	0	0	0	0	0	0	0	0	0	0	0	0	0
b0639	nadD	0.042	-0.158	-0.265	0.44	-0.288	-0.244	-0.583	0.385	0.184	-0.023	-0.13	0.398	0.598	0.8686	0.967006	0.50491	0.043877	0.413349	0.99991	0.008427	0.095461	0.999662	0.970948	0.805101	0.412804	0.0071	0	0	0	0	0	0	0	0	0	0	0	0	0
b0640	holA	-0.009	-0.126	-0.255	0.437	-0.233	-0.207	-0.663	0.318	0.172	0.023	-0.106	0.446	0.563	0.974021	0.967006	0.520092	0.045855	0.535313	0.99991	0.003354	0.172915	0.999662	0.970948	0.84584	0.384826	0.010769	0	0	0	0	0	0	0	0	0	0	0	0	0
b0641	lptE	-0.073	0.028	-0.119	0.02	-0.02	-0.017	-0.322	0.009	0.08	0.099	-0.049	0.094	-0.008	0.45979	0.975472	0.493755	0.853394	0.924257	0.99991	0.001721	0.945355	0.999662	0.596444	0.840606	0.655542	0.9453	0	0	0	0	0	0	0	0	0	0	0	0	0
b0642	leuS	-0.146	-0.005	-0.221	0.025	-0.044	-0.063	-0.261	0.087	-0.012	0.177	-0.039	0.171	0.03	0.193759	0.997156	0.260063	0.842398	0.854365	0.99991	0.022132	0.496037	0.999662	0.353341	0.906853	0.462295	0.80615	0	0	0	0	0	0	0	0	0	0	0	0	0
b0645	ybeR	-0.045	0.721	-0.196	0.949	-0.396	-0.498	-0.695	2.228	0.036	-0.2	-1.117	0.994	0.228	0.959967	0.967006	0.915707	0.173933	0.801879	0.99991	0.307887	0.002257	0.999662	0.91868	0.310384	0.474792	0.736979	0	0	0	0	0	0	0	1	0	0	0	0	0
b0646	djlB	0.329	0.307	-0.347	0.236	-0.567	-0.333	-0.227	1.356	0.196	-0.22	-0.874	-0.093	-0.071	0.385241	0.967006	0.639686	0.56844	0.384903	0.99991	0.570973	0.001257	0.999662	0.81922	0.101521	0.932671	0.859427	0	0	0	0	0	0	0	1	0	0	0	0	0
b0647	ybeT	0.912	1.118	1.23	0.225	1.61	0.602	0.9	-0.704	-0.191	0.38	0.492	-0.686	-0.893	0.254928	0.896101	0.376239	0.814408	0.137706	0.99991	0.25783	0.364189	0.999662	0.808555	0.737324	0.691083	0.253135	0	0	0	0	0	0	0	0	0	0	0	0	0
b0649	djlC	0.701	-0.001	0.298	0.914	0.081	-0.229	-0.51	0.64	-0.328	-0.218	0.081	0.214	0.915	0.006388	0.999837	0.508773	0.000662	0.888211	0.99991	0.03533	0.013532	0.999662	0.66044	0.912341	0.68024	0.000583	0	0	0	0	0	0	0	0	0	0	0	0	0
b0650	hscC	0.109	0.168	-0.077	0.499	-0.217	-0.162	-0.376	1.608	-0.184	-0.14	-0.385	0.39	0.332	0.761092	0.967006	0.926828	0.120661	0.732919	0.99991	0.240955	2e-05	0.999662	0.86189	0.48712	0.548478	0.295637	0	0	0	0	0	0	0	1	0	0	0	0	0
b0651	rihA	0.12	-0.143	-0.457	0.281	-0.906	0.082	-0.907	1.531	0.046	-0.45	-0.763	0.161	0.424	0.785787	0.975472	0.528037	0.505665	0.119965	0.99991	0.026563	0.000678	0.999662	0.571903	0.198025	0.872767	0.28864	0	0	0	0	0	0	0	1	0	0	0	0	0
b0652	gltL	-0.121	0.093	0.319	0.132	-0.011	0.026	-0.191	0.328	-0.08	-0.33	-0.104	0.254	0.039	0.770088	0.98222	0.64043	0.753366	0.98893	0.99991	0.630186	0.426257	0.999662	0.65308	0.925284	0.780023	0.926354	0	0	0	0	0	0	0	0	0	0	0	0	0
b0653	gltK	-0.16	-0.018	-0.01	0.356	-0.231	-0.195	-0.51	0.705	0.068	-0.221	-0.213	0.516	0.374	0.722616	0.99709	0.993704	0.407531	0.783925	0.99991	0.219962	0.10203	0.999662	0.814246	0.839448	0.541146	0.365497	0	0	0	0	0	0	0	0	0	0	0	0	0
b0654	gltJ	-0.141	-0.092	0.039	0.324	-0.332	-0.236	-0.508	0.865	-0.073	-0.37	-0.24	0.466	0.417	0.729387	0.982877	0.968184	0.403394	0.62391	0.99991	0.173658	0.025819	0.999662	0.613916	0.781898	0.541146	0.260814	0	0	0	0	0	0	0	0	0	0	0	0	0
b0655	gltI	0.217	0.073	0.278	0.187	-0.281	0.054	-0.288	0.839	-0.305	-0.559	-0.354	-0.03	0.114	0.578093	0.988745	0.693121	0.651326	0.685381	0.99991	0.46565	0.033185	0.999662	0.392899	0.620189	0.980099	0.780374	0	0	0	0	0	0	0	0	0	0	0	0	0
b0657	lnt	0.086	-0.323	-0.414	0.609	-0.379	-0.416	-0.849	0.664	0.212	0.036	-0.055	0.523	0.933	0.829368	0.967006	0.523163	0.084919	0.538073	0.99991	0.017811	0.077282	0.999662	0.972222	0.960467	0.469159	0.009983	0	0	0	0	0	0	0	0	0	0	0	0	0
b0658	ybeX	0.22	-0.138	-0.121	0.398	-0.269	-0.182	-0.631	0.487	0.135	-0.147	-0.131	0.178	0.536	0.12887	0.967006	0.655558	0.008012	0.217378	0.99991	0.000109	0.00211	0.999662	0.606709	0.647645	0.547721	0.000654	0	0	0	0	0	0	0	0	0	0	0	0	0
b0659	ybeY	0.601	-0.023	0.068	0.682	-0.159	-0.156	-0.787	0.212	-0.019	-0.228	-0.137	0.081	0.705	2.9e-05	0.988745	0.781294	6e-06	0.43363	0.99991	1e-06	0.111159	0.999662	0.2984	0.533159	0.781164	4e-06	0	0	0	0	0	0	0	0	0	0	0	0	0
b0660	ybeZ	0.719	-0.032	0.107	0.71	-0.085	-0.058	-0.737	0.146	0.007	-0.192	-0.054	-0.009	0.741	1.1e-05	0.988745	0.679659	1.4e-05	0.755172	0.99991	8e-06	0.337058	0.999662	0.433556	0.890317	0.983259	8e-06	0	0	0	0	0	0	0	0	0	0	0	0	0
b0661	miaB	-0.19	-0.149	-0.289	0.085	-0.049	-0.208	-0.453	-0.219	-0.009	0.239	0.1	0.275	0.234	0.517528	0.967006	0.58068	0.793171	0.943931	0.99991	0.115179	0.504295	0.999662	0.673016	0.906853	0.657349	0.420767	0	0	0	0	0	0	0	0	0	0	0	0	0
b0662	ubiF	0.568	0.088	-0.078	0.405	-0.306	0.074	-0.511	0.498	-0.104	-0.228	-0.393	-0.162	0.318	0.002846	0.967006	0.836415	0.028216	0.281242	0.99991	0.006334	0.01065	0.999662	0.506814	0.117029	0.677717	0.076263	0	0	0	0	0	0	0	0	0	0	0	0	0
b0664	glnX	-0.476	-0.22	-0.424	-0.277	-0.195	-0.179	0.187	-0.092	0.163	0.229	0.025	0.199	-0.057	0.05746	0.967006	0.338628	0.275634	0.658515	0.99991	0.471251	0.767518	0.999662	0.646653	0.977272	0.730956	0.83632	0	0	0	0	0	0	0	0	0	0	0	0	0
b0665	glnV	-0.781	-0.3	-0.769	-0.143	-0.228	-0.538	0.063	-0.091	0.179	0.541	0.072	0.638	0.157	0.083556	0.967006	0.338628	0.77681	0.800239	0.99991	0.899775	0.875871	0.999662	0.525953	0.958451	0.485817	0.741207	0	0	0	0	0	0	0	0	0	0	0	0	0
b0666	metU	-0.813	-0.408	-0.989	-0.02	-0.295	-0.585	-0.14	-0.06	0.187	0.693	0.112	0.793	0.388	0.110684	0.967006	0.268893	0.975989	0.765425	0.99991	0.796278	0.929011	0.999662	0.456856	0.943601	0.455702	0.447849	0	0	0	0	0	0	0	0	0	0	0	0	0
b0668	glnW	-0.65	-0.232	-0.688	-0.11	-0.255	-0.378	0.003	0.065	0.157	0.433	-0.023	0.54	0.122	0.106448	0.967006	0.338628	0.807696	0.741611	0.99991	0.993372	0.901043	0.999662	0.571903	0.988451	0.513564	0.77731	0	0	0	0	0	0	0	0	0	0	0	0	0
b0670	glnU	-0.689	-0.252	-0.668	-0.033	-0.174	-0.465	-0.05	0.045	0.122	0.494	0.078	0.656	0.219	0.124663	0.967006	0.398971	0.951533	0.852425	0.99991	0.919538	0.939712	0.999662	0.556514	0.95296	0.473701	0.638395	0	0	0	0	0	0	0	0	0	0	0	0	0
b0672	leuW	-0.557	-0.177	-0.618	-0.062	-0.176	-0.38	-0.211	0.077	0.186	0.442	0.001	0.496	0.115	0.208922	0.971778	0.43563	0.906749	0.850372	0.99991	0.653672	0.894108	0.999662	0.61102	0.99968	0.585496	0.81088	0	0	0	0	0	0	0	0	0	0	0	0	0
b0673	metT	0.135	0.183	-0.102	0.157	-0.654	-0.187	-0.233	0.444	0.762	-0.552	-0.836	0.022	-0.026	0.81731	0.975472	0.943815	0.793194	0.488626	0.99991	0.676497	0.499423	0.999662	0.624115	0.333685	0.989017	0.964956	0	0	0	0	0	0	0	0	0	0	0	0	0
b0674	asnB	-0.036	0.375	0.656	0.001	0.63	0.074	0.773	-0.116	-0.096	-0.025	0.255	0.038	-0.374	0.941098	0.967006	0.364324	0.997714	0.315031	0.99991	0.05831	0.821227	0.999662	0.982041	0.782433	0.977025	0.368459	0	0	0	0	0	0	0	0	0	0	0	0	0
b0675	umpH	-0.143	-0.039	0.357	0.073	0.216	-0.149	0.216	-0.35	-0.086	-0.141	0.255	0.217	0.112	0.352713	0.98222	0.160463	0.661505	0.360037	0.99991	0.155153	0.028092	0.999662	0.636368	0.253241	0.483972	0.471153	0	0	0	0	0	0	0	0	0	0	0	0	0
b0676	nagC	0.396	-0.03	0.269	0.436	0.079	-0.054	-0.218	0.006	-0.083	-0.19	0.109	0.04	0.466	0.021928	0.989902	0.374853	0.012869	0.821849	0.99991	0.199607	0.978316	0.999662	0.551221	0.78024	0.935744	0.007605	0	0	0	0	0	0	0	0	0	0	0	0	0
b0677	nagA	0.958	0.033	0.055	0.933	-0.162	-0.05	-0.871	0.349	-0.113	-0.217	-0.195	-0.025	0.9	1e-06	0.988745	0.869187	1e-06	0.539216	0.99991	3e-06	0.030857	0.999662	0.422749	0.45086	0.950075	2e-06	0	0	0	0	0	0	0	0	0	0	0	0	0
b0679	nagE	0.726	-0.172	0.034	0.652	-0.268	0.046	-0.911	0.083	-0.013	-0.302	-0.095	-0.074	0.824	0.000176	0.967006	0.943384	0.000599	0.330325	0.99991	1.2e-05	0.699307	0.999662	0.323906	0.830279	0.862397	4.4e-05	0	0	0	0	0	0	0	0	0	0	0	0	0
b0680	glnS	-0.502	0.056	0.01	-0.444	0.105	-0.046	0.355	-0.263	-0.034	0.095	0.049	0.058	-0.5	3.4e-05	0.967006	0.971325	0.000156	0.549989	0.99991	0.001335	0.014866	0.999662	0.643019	0.846475	0.822538	3.6e-05	0	0	0	0	0	0	0	0	0	0	0	0	0
b0681	chiP	0.362	0.354	-0.017	0.208	-0.449	0.255	-0.566	-0.05	0.534	-0.432	-0.803	-0.155	-0.146	0.364369	0.967006	0.989301	0.638662	0.53346	0.99991	0.173559	0.931062	0.999662	0.594815	0.161183	0.876812	0.727061	0	0	0	0	0	0	0	0	0	0	0	0	0
b0682	chiQ	0.845	0.123	0.697	0.004	0.162	-0.042	0.158	-0.107	0.064	-0.535	0.039	-0.84	-0.118	0.068993	0.98222	0.398966	0.995986	0.881995	0.99991	0.76717	0.866462	0.999662	0.534914	0.983105	0.413433	0.826999	0	0	0	0	0	0	0	0	0	0	0	0	0
b0683	fur	0.052	-0.083	0.046	0.328	-0.086	-0.216	-0.454	0.098	0.036	-0.131	-0.002	0.276	0.411	0.812871	0.967006	0.929248	0.096749	0.837	0.99991	0.022508	0.679531	0.999662	0.75636	0.996433	0.485817	0.036892	0	0	0	0	0	0	0	0	0	0	0	0	0
b0684	fldA	-0.342	0.006	0.118	-0.133	0.126	-0.168	0.072	-0.522	-0.094	0.008	0.119	0.209	-0.139	0.02513	0.997156	0.671105	0.397049	0.639562	0.99991	0.650096	0.001446	0.999662	0.986851	0.69095	0.496203	0.358948	0	0	0	0	0	0	0	0	0	0	0	0	0
b0685	ybfE	-0.625	-0.364	-0.283	0.296	-0.097	-0.496	-0.106	0.09	0.125	0.187	0.267	0.922	0.66	0.162156	0.967006	0.733625	0.524788	0.923797	0.99991	0.823442	0.8761	0.999662	0.863217	0.799634	0.384826	0.131205	0	0	0	0	0	0	0	0	0	0	0	0	0
b0686	ybfF	0.118	0.065	0.336	0.218	0.206	-0.123	-0.161	-0.403	-0.28	-0.13	0.141	0.1	0.153	0.417258	0.967006	0.161856	0.13213	0.356592	0.99991	0.266976	0.008325	0.999662	0.644665	0.582951	0.771997	0.285423	0	0	0	0	0	0	0	0	0	0	0	0	0
b0687	seqA	0.678	0.057	0.116	0.959	0.057	-0.238	-0.685	0.439	0.032	-0.06	-0.001	0.28	0.901	0.000901	0.975472	0.748655	1.7e-05	0.897028	0.99991	0.000628	0.02697	0.999662	0.901996	0.99963	0.463081	3.5e-05	0	0	0	0	0	0	0	0	0	0	0	0	0
b0689	ybfP	0.375	-0.304	-0.74	0.966	-0.501	-0.212	-1.296	1.242	0.049	0.239	-0.197	0.591	1.27	0.375004	0.967006	0.356168	0.021002	0.496955	0.99991	0.002871	0.006411	0.999662	0.822606	0.863775	0.469503	0.003353	0	0	0	0	0	0	-1	1	0	0	0	0	1
b0691	ybfG'	0.29	0.588	-0.593	0.596	-0.067	0.228	-0.473	1.632	0.427	0.526	-0.655	0.305	0.008	0.640748	0.967006	0.61113	0.32189	0.964386	0.99991	0.422505	0.004197	0.999662	0.68037	0.503325	0.822538	0.987652	0	0	0	0	0	0	0	1	0	0	0	0	0
b0692	potE	0.953	0.165	0.347	0.945	0.029	-0.198	-0.72	0.465	-0.059	-0.319	-0.136	-0.008	0.78	0.000175	0.967006	0.398189	0.00021	0.961601	0.99991	0.002181	0.053458	0.999662	0.436927	0.805101	0.989017	0.00116	0	0	0	0	0	0	0	0	0	0	0	0	0
b0693	speF	0.773	-0.348	0.188	0.432	-0.491	-0.352	-0.759	0.491	0.208	-0.679	-0.143	-0.34	0.78	0.007129	0.967006	0.728923	0.137471	0.311162	0.99991	0.012154	0.137319	0.999662	0.183013	0.861181	0.534567	0.009655	0	0	0	0	0	0	0	0	0	0	0	0	0
b0694	kdpE	0.614	-0.098	-0.137	0.669	-0.197	0.036	-0.981	0.338	-0.042	-0.06	-0.099	0.055	0.766	0.000232	0.967006	0.622494	9.3e-05	0.422843	0.99991	1e-06	0.035468	0.999662	0.876946	0.77452	0.885509	1.7e-05	0	0	0	0	0	0	0	0	0	0	0	0	0
b0695	kdpD	0.914	0.035	-0.027	0.789	-0.217	-0.079	-0.819	0.503	-0.039	-0.191	-0.252	-0.125	0.754	1.2e-05	0.988745	0.958307	9e-05	0.469217	0.99991	5.1e-05	0.008784	0.999662	0.584344	0.388634	0.750857	0.000136	0	0	0	0	0	0	0	0	0	0	0	0	0
b0698	kdpA	0.991	0.154	0.24	1.272	-0.33	-0.164	-1.573	0.634	0.341	-0.569	-0.483	0.282	1.119	0.04129	0.975472	0.818867	0.009868	0.757135	0.99991	0.00211	0.260925	0.999662	0.569821	0.628918	0.782537	0.016346	0	0	0	1	0	0	-1	0	0	0	0	0	1
b0699	ybfA	0.195	-0.116	0.232	-0.725	-0.318	0.089	0.515	-0.465	-0.347	-0.55	-0.201	-0.921	-0.609	0.676352	0.981072	0.785646	0.11381	0.699552	0.99991	0.268684	0.354368	0.999662	0.497861	0.859159	0.386122	0.179544	0	0	0	0	0	0	0	0	0	0	0	0	0
b0700	rhsC	0.08	-0.007	-0.168	-0.172	-0.619	-0.008	-0.235	0.522	-0.013	-0.451	-0.612	-0.252	-0.165	0.728831	0.997415	0.672647	0.448008	0.034999	0.99991	0.286017	0.021885	0.999662	0.218573	0.025329	0.566216	0.446974	0	0	0	0	0	0	0	0	0	0	0	0	0
b0702	ybfB	0.459	-0.325	0.187	-0.004	-0.348	-0.371	-0.005	0.357	-0.498	-0.535	-0.024	-0.463	0.32	0.08019	0.967006	0.706985	0.992261	0.45317	0.99991	0.985317	0.240353	0.999662	0.262785	0.982434	0.418144	0.258923	0	0	0	0	0	0	0	0	0	0	0	0	0
b0703	rhsO'	0.011	-0.344	0.133	-0.037	-0.198	-0.096	-0.087	-0.109	-0.286	-0.332	0.146	-0.048	0.308	0.967778	0.860968	0.752977	0.89249	0.628179	0.99991	0.721985	0.698765	0.999662	0.394472	0.785043	0.940762	0.182187	0	0	0	0	0	0	0	0	0	0	0	0	0
b0704	ybfC	0.268	-0.535	-0.044	-0.199	-0.965	-0.255	-0.531	0.023	0.157	-0.921	-0.43	-0.467	0.336	0.487318	0.9467	0.965381	0.643157	0.102501	0.99991	0.203335	0.967901	0.999662	0.186591	0.581587	0.56008	0.414207	0	0	0	0	0	0	0	0	0	0	0	0	0
b0705	ybfL'	-0.382	-0.284	-0.194	-0.549	-0.093	-0.242	0.255	-0.728	-0.277	0.101	0.191	-0.168	-0.265	0.367645	0.967006	0.81687	0.214959	0.920639	0.99991	0.585959	0.120318	0.999662	0.922714	0.854699	0.885434	0.559981	0	0	0	0	0	0	0	0	0	0	0	0	0
b0706	ybfD	0.791	-0.229	0.372	0.131	-0.109	-0.466	-0.372	-0.416	-0.4	-0.481	0.119	-0.66	0.36	0.043983	0.967006	0.609638	0.783925	0.908216	0.99991	0.399801	0.397487	0.999662	0.531315	0.926427	0.421009	0.401833	0	0	0	0	0	0	0	0	0	0	0	0	0
b0709	dtpD	-0.611	0.386	-0.541	0.003	-0.145	-0.071	-0.108	0.51	0.263	0.397	-0.531	0.614	-0.384	0.10191	0.967006	0.409787	0.996586	0.852425	0.99991	0.788061	0.1889	0.999662	0.57354	0.350045	0.433914	0.292489	0	0	0	0	0	0	0	0	0	0	0	0	0
b0710	ybgI	0.732	-0.032	0.473	0.666	0.168	-0.038	-0.434	0.051	-0.215	-0.304	0.2	-0.066	0.698	0.001404	0.99431	0.205624	0.003256	0.666748	0.99991	0.042156	0.856471	0.999662	0.412568	0.623329	0.904153	0.002055	0	0	0	0	0	0	0	0	0	0	0	0	0
b0711	ybgJ	0.778	-0.083	0.349	0.813	0.049	-0.095	-0.597	0.312	-0.24	-0.3	0.132	0.035	0.897	0.001464	0.975472	0.39459	0.000986	0.924921	0.99991	0.009856	0.204979	0.999662	0.472115	0.814562	0.955763	0.000357	0	0	0	0	0	0	0	0	0	0	0	0	0
b0712	ybgK	0.875	-0.083	0.243	0.927	-0.015	-0.147	-0.778	0.396	-0.275	-0.257	0.069	0.053	1.011	0.000696	0.975472	0.58068	0.000395	0.981204	0.99991	0.001722	0.118913	0.999662	0.572877	0.92467	0.935744	0.00015	0	0	0	0	0	0	0	0	0	0	0	0	1
b0713	ybgL	0.611	-0.191	-0.021	0.681	-0.337	-0.183	-0.806	0.537	-0.134	-0.315	-0.146	0.07	0.872	0.006885	0.967006	0.971325	0.003162	0.338914	0.99991	0.000624	0.022301	0.999662	0.428861	0.777675	0.901172	0.000311	0	0	0	0	0	0	0	0	0	0	0	0	0
b0714	nei	0.276	-0.21	-0.385	0.476	-0.699	-0.163	-0.859	0.903	0.07	-0.314	-0.489	0.2	0.686	0.235827	0.967006	0.364324	0.042753	0.032394	0.99991	0.000659	0.000684	0.999662	0.483979	0.146462	0.688001	0.004543	0	0	0	0	0	0	0	0	0	0	0	0	0
b0715	abrB	-0.02	0.398	0.941	-1.801	0.097	1.091	1.761	-1.123	-0.311	-0.843	-0.301	-1.781	-2.199	0.985714	0.967006	0.567617	0.077273	0.966706	0.99991	0.081938	0.280031	0.999662	0.638855	0.912341	0.418144	0.028162	0	0	0	0	0	0	0	0	0	0	0	0	-1
b0716	ybgO	0.859	0.034	0.207	0.83	-0.055	-0.499	-1.383	0.676	-0.042	-0.262	-0.089	-0.029	0.796	0.1306	0.995507	0.876213	0.154016	0.972986	0.99991	0.024381	0.283368	0.999662	0.85719	0.962552	0.987109	0.156997	0	0	0	0	0	0	-1	0	0	0	0	0	0
b0718	ybgQ	0.733	-0.003	0.224	0.862	-1.607	-0.317	-0.669	1.738	0.878	-1.831	-1.604	0.129	0.865	0.233212	0.999469	0.874013	0.16436	0.153935	0.99991	0.268899	0.032153	0.999662	0.150854	0.13287	0.935744	0.149714	0	0	0	0	0	0	0	1	0	0	0	0	0
b0730	mngR	-0.139	0.006	0.277	0.085	0.148	-0.183	0.108	-0.22	-0.199	-0.129	0.142	0.224	0.079	0.605296	0.999467	0.542582	0.76867	0.773087	0.99991	0.688683	0.440924	0.999662	0.823605	0.816649	0.687826	0.775267	0	0	0	0	0	0	0	0	0	0	0	0	0
b0731	mngA	0.358	-0.381	0.155	0.614	-0.035	-0.08	-0.539	-0.04	-0.766	-0.19	0.346	0.257	0.995	0.504759	0.967006	0.902004	0.244744	0.981204	0.99991	0.298038	0.955284	0.999662	0.888718	0.787056	0.835484	0.059339	0	0	0	0	0	0	0	0	0	0	0	0	0
b0732	mngB	-0.199	-0.026	0.189	-0.193	-0.138	-0.133	0.242	0.031	-0.028	-0.327	-0.112	0.006	-0.167	0.409863	0.995507	0.666495	0.444987	0.773155	0.99991	0.319738	0.920379	0.999662	0.430479	0.849785	0.992327	0.493624	0	0	0	0	0	0	0	0	0	0	0	0	0
b0736	ybgC	-0.527	-0.304	-0.249	0.104	-0.276	-0.415	-0.095	0.229	0.103	-0.027	0.027	0.631	0.407	0.11281	0.967006	0.685346	0.780044	0.642641	0.99991	0.789043	0.547479	0.999662	0.975676	0.982434	0.412804	0.213017	0	0	0	0	0	0	0	0	0	0	0	0	0
b0737	tolQ	-0.626	-0.366	-0.475	0.051	-0.363	-0.465	-0.069	0.201	0.122	0.113	0.003	0.677	0.416	0.088267	0.967006	0.459946	0.906675	0.562136	0.99991	0.863229	0.641073	0.999662	0.905612	0.997438	0.412804	0.25228	0	0	0	0	0	0	0	0	0	0	0	0	0
b0738	tolR	-0.437	-0.31	-0.312	-0.112	-0.285	-0.296	-0.157	-0.001	0.044	0.026	0.025	0.325	0.198	0.108337	0.967006	0.521971	0.708207	0.535313	0.99991	0.583826	0.997268	0.999662	0.972222	0.980206	0.565947	0.474744	0	0	0	0	0	0	0	0	0	0	0	0	0
b0739	tolA	-0.27	-0.264	-0.145	-0.076	-0.356	-0.118	-0.359	0.073	0.098	-0.211	-0.092	0.193	0.187	0.084183	0.764167	0.608565	0.654452	0.105192	0.99991	0.023704	0.699088	0.999662	0.45281	0.805101	0.548133	0.229555	0	0	0	0	0	0	0	0	0	0	0	0	0
b0740	tolB	0.423	-0.164	-0.094	0.306	-0.286	-0.026	-0.512	0.373	0.058	-0.192	-0.122	-0.118	0.47	0.000117	0.793153	0.604735	0.003177	0.033338	0.99991	1.2e-05	0.000688	0.999662	0.262785	0.465005	0.555371	3.9e-05	0	0	0	0	0	0	0	0	0	0	0	0	0
b0741	pal	0.441	-0.223	0.17	0.149	-0.183	0.071	-0.486	0.004	-0.076	-0.353	0.04	-0.292	0.372	0.000327	0.528342	0.39459	0.191837	0.295918	0.99991	0.000133	0.980697	0.999662	0.056801	0.906853	0.348164	0.001935	0	0	0	0	0	0	0	0	0	0	0	0	0
b0742	ybgF	0.079	-0.099	0.023	0.06	-0.066	-0.007	-0.241	-0.029	0.02	-0.089	0.033	-0.019	0.159	0.56941	0.967006	0.952312	0.687843	0.809789	0.99991	0.076799	0.869015	0.999662	0.759214	0.938437	0.962207	0.240289	0	0	0	0	0	0	0	0	0	0	0	0	0
b0743	lysT	-0.448	-0.408	-0.671	0.006	-0.398	-0.319	-0.234	0.267	0.245	0.273	0.01	0.454	0.413	0.382007	0.967006	0.457206	0.994211	0.658947	0.99991	0.662652	0.657703	0.999662	0.814246	0.995809	0.68024	0.421435	0	0	0	0	0	0	0	0	0	0	0	0	0
b0744	valT	-0.672	-0.403	-0.773	0.068	-0.217	-0.595	-0.053	0.079	0.099	0.556	0.187	0.741	0.471	0.252118	0.967006	0.457206	0.922023	0.863139	0.99991	0.933712	0.916808	0.999662	0.636368	0.912341	0.53758	0.424578	0	0	0	0	0	0	0	0	0	0	0	0	0
b0745	lysW	-0.693	-0.325	-0.808	0.065	-0.244	-0.572	-0.049	0.101	0.063	0.564	0.081	0.758	0.391	0.231119	0.967006	0.433851	0.924029	0.837736	0.99991	0.93672	0.893427	0.999662	0.622644	0.964002	0.523615	0.503924	0	0	0	0	0	0	0	0	0	0	0	0	0
b0746	valZ	-0.581	-0.405	-0.858	0.081	-0.179	-0.572	-0.073	0.002	0.054	0.68	0.226	0.662	0.486	0.302279	0.967006	0.394136	0.902758	0.884554	0.99991	0.905254	0.997485	0.999662	0.521075	0.877778	0.566216	0.38916	0	0	0	0	0	0	0	0	0	0	0	0	0
b0747	lysY	-0.68	-0.368	-0.97	0.086	-0.279	-0.639	-0.048	0.184	0.041	0.691	0.089	0.766	0.454	0.268481	0.967006	0.378118	0.90442	0.820865	0.99991	0.940179	0.810251	0.999662	0.554952	0.962552	0.541411	0.460776	0	0	0	0	0	0	0	0	0	0	0	0	0
b0748	lysZ	-0.785	-0.364	-0.951	-0.096	-0.266	-0.57	-0.028	-0.04	-0.047	0.684	0.097	0.689	0.268	0.174938	0.967006	0.357899	0.885609	0.81758	0.99991	0.963681	0.95749	0.999662	0.534914	0.954418	0.565947	0.655242	0	0	0	0	0	0	0	0	0	0	0	0	0
b0749	lysQ	-0.749	-0.273	-0.834	-0.165	-0.211	-0.553	-0.01	-0.225	-0.228	0.623	0.062	0.584	0.108	0.202674	0.967006	0.428814	0.80158	0.866226	0.99991	0.986919	0.756549	0.999662	0.580037	0.975818	0.645205	0.866363	0	0	0	0	0	0	0	0	0	0	0	0	0
b0750	nadA	0.56	0.014	0.288	0.506	-0.189	-0.069	-0.261	0.418	-0.083	-0.477	-0.203	-0.054	0.492	0.014899	0.995507	0.474047	0.027931	0.65032	0.99991	0.250987	0.080907	0.999662	0.212382	0.649428	0.934365	0.030237	0	0	0	0	0	0	0	0	0	0	0	0	0
b0754	aroG	-0.267	0.078	0.433	0.055	0.31	-0.113	0.209	-0.144	-0.223	-0.123	0.232	0.322	-0.023	0.176645	0.973223	0.199415	0.80733	0.301073	0.99991	0.291036	0.514964	0.999662	0.768446	0.477498	0.437238	0.917307	0	0	0	0	0	0	0	0	0	0	0	0	0
b0757	galK	0.953	-0.282	0.049	0.857	-0.393	0.076	-1.364	0.685	0.007	-0.442	-0.112	-0.096	1.139	0	0.537617	0.876213	1e-06	0.047443	0.99991	0	5e-05	0.999662	0.062018	0.712012	0.771997	0	0	0	0	0	0	0	-1	0	0	0	0	0	1
b0758	galT	0.526	0.021	-0.009	0.491	-0.198	0.096	-0.633	0.438	0.056	-0.189	-0.219	-0.035	0.47	0.002657	0.99431	0.986025	0.00477	0.480288	0.99991	0.000458	0.013659	0.999662	0.552925	0.434983	0.938874	0.006007	0	0	0	0	0	0	0	0	0	0	0	0	0
b0759	galE	0.208	0.056	0.17	0.069	-0.008	0.149	-0.138	0.038	-0.018	-0.179	-0.065	-0.139	0.012	0.108025	0.967006	0.457213	0.626838	0.981204	0.99991	0.297608	0.817974	0.999662	0.433556	0.840606	0.604654	0.933035	0	0	0	0	0	0	0	0	0	0	0	0	0
b0760	modF	0.737	0.159	0.516	0.805	0.226	-0.084	-0.144	0.448	-0.021	-0.29	0.067	0.068	0.645	0.004199	0.967006	0.234003	0.00213	0.610919	0.99991	0.567318	0.079502	0.999662	0.530359	0.92838	0.916526	0.009527	0	0	0	0	0	0	0	0	0	0	0	0	0
b0761	modE	-0.167	0.011	0.389	0.231	0.158	-0.129	0.109	-0.011	-0.13	-0.231	0.147	0.398	0.22	0.374022	0.995507	0.218793	0.213793	0.628918	0.99991	0.568119	0.963409	0.999662	0.483859	0.688698	0.373322	0.226511	0	0	0	0	0	0	0	0	0	0	0	0	0
b0762	acrZ	0.297	-0.315	-0.05	0.061	-0.497	-0.016	-0.547	0.127	-0.012	-0.447	-0.182	-0.236	0.376	0.044593	0.421439	0.879839	0.713731	0.012935	0.99991	0.00075	0.464147	0.999662	0.070084	0.482912	0.442867	0.013901	0	0	0	0	0	0	0	0	0	0	0	0	0
b0766	ybhA	0.073	-0.034	-0.449	0.205	-0.138	-0.063	-0.45	0.162	-0.05	0.311	-0.104	0.132	0.239	0.731904	0.990305	0.199415	0.31137	0.708929	0.99991	0.024381	0.468743	0.999662	0.365233	0.833457	0.781164	0.221226	0	0	0	0	0	0	0	0	0	0	0	0	0
b0768	ybhD	-0.39	-0.155	0.142	0.002	-0.011	-0.463	-0.361	-0.414	0.213	-0.152	0.144	0.392	0.157	0.38995	0.975472	0.879839	0.997714	0.990804	0.99991	0.4422	0.404221	0.999662	0.888718	0.908735	0.69062	0.738888	0	0	0	0	0	0	0	0	0	0	0	0	0
b0769	ybhH	-0.633	-0.564	-0.367	-0.546	0.257	0.365	-0.106	-0.68	-0.169	0.624	0.82	0.087	0.017	0.399675	0.967006	0.797929	0.492928	0.864025	0.99991	0.903164	0.383038	0.999662	0.658219	0.502268	0.971836	0.983839	0	0	0	0	0	0	0	0	0	0	0	0	0
b0770	ybhI	0.096	0.384	0.228	0.198	-0.216	-0.502	0	0.524	0.494	-0.444	-0.6	0.103	-0.185	0.865102	0.967006	0.817487	0.717754	0.838353	0.99991	0.999939	0.327559	0.999662	0.65308	0.459351	0.94066	0.711938	0	0	0	0	0	0	0	0	0	0	0	0	0
b0771	ybhJ	0.022	0.182	-0.091	-0.188	0.066	0.038	0.338	0.2	0.209	0.157	-0.116	-0.211	-0.371	0.926468	0.967006	0.830779	0.400876	0.887259	0.99991	0.108043	0.3657	0.999662	0.706685	0.811197	0.644616	0.074174	0	0	0	0	0	0	0	0	0	0	0	0	0
b0772	ybhC	-0.203	0.033	-0.372	0.081	0.052	-0.131	-0.095	0.277	-0.056	0.424	0.019	0.284	0.048	0.239063	0.988745	0.217896	0.667477	0.894865	0.99991	0.601112	0.122026	0.999662	0.132672	0.974663	0.431164	0.798186	0	0	0	0	0	0	0	0	0	0	0	0	0
b0774	bioA	0.512	0.052	0.061	0.422	-0.151	-0.073	-0.509	0.226	-0.018	-0.212	-0.203	-0.09	0.37	0.06089	0.988745	0.934324	0.127655	0.793918	0.99991	0.064943	0.478788	0.999662	0.710443	0.7297	0.897851	0.170762	0	0	0	0	0	0	0	0	0	0	0	0	0
b0775	bioB	0.152	-0.038	0.073	0.612	0.139	-0.212	-0.564	0.169	-0.201	0.066	0.177	0.459	0.649	0.680272	0.995507	0.936509	0.072948	0.84946	0.99991	0.091581	0.673851	0.999662	0.940398	0.837114	0.49113	0.052187	0	0	0	0	0	0	0	0	0	0	0	0	0
b0776	bioF	0.497	-0.124	-0.061	0.703	0.047	-0.25	-0.679	0.096	-0.223	0.108	0.171	0.206	0.826	0.088093	0.969098	0.940421	0.018215	0.947839	0.99991	0.019452	0.797596	0.999662	0.888718	0.814562	0.749456	0.005734	0	0	0	0	0	0	0	0	0	0	0	0	0
b0777	bioC	0.204	-0.466	-0.132	0.033	-0.41	0.117	-0.758	-0.02	0.134	-0.279	0.056	-0.171	0.499	0.516651	0.892623	0.837271	0.932257	0.431735	0.99991	0.024381	0.963409	0.999662	0.667702	0.955326	0.822321	0.119425	0	0	0	0	0	0	0	0	0	0	0	0	0
b0778	bioD	0.388	-0.109	-0.191	0.264	-0.16	-0.067	-0.132	-0.013	-0.186	0.031	-0.051	-0.125	0.373	0.151412	0.973353	0.714433	0.356356	0.777357	0.99991	0.64803	0.970747	0.999662	0.969911	0.951062	0.849195	0.171566	0	0	0	0	0	0	0	0	0	0	0	0	0
b0779	uvrB	0.746	0.032	0.116	0.691	-0.137	-0.036	-0.657	0.25	-0.069	-0.254	-0.17	-0.055	0.658	3e-06	0.982877	0.629169	1e-05	0.540233	0.99991	1.6e-05	0.069407	0.999662	0.26171	0.437871	0.862397	1.7e-05	0	0	0	0	0	0	0	0	0	0	0	0	0
b0780	ybhK	0.976	-0.068	-0.04	0.973	-0.225	-0.045	-1.086	0.574	-0.082	-0.185	-0.157	-0.003	1.041	2.4e-05	0.975472	0.943384	2.9e-05	0.521229	0.99991	6e-06	0.008053	0.999662	0.65308	0.713458	0.995867	1.1e-05	0	0	0	0	0	0	-1	0	0	0	0	0	1
b0784	moaD	1.152	-0.329	-0.731	1.376	-0.306	-0.348	-1.632	-0.193	-0.29	0.426	0.024	0.224	1.706	0.058736	0.967006	0.527409	0.025291	0.811822	0.99991	0.008729	0.812933	0.999662	0.763416	0.99267	0.879393	0.00654	0	0	0	1	0	0	-1	0	0	0	0	0	1
b0785	moaE	1.047	-0.33	-0.582	1.439	-0.37	-0.382	-1.749	-0.165	-0.165	0.213	-0.04	0.392	1.769	0.056798	0.967006	0.582707	0.010024	0.742034	0.99991	0.002255	0.827496	0.999662	0.888718	0.983498	0.745316	0.002163	0	0	0	1	0	0	-1	0	0	0	0	0	1
b0791	ybhQ	0.984	0.054	-0.007	1.121	-0.484	-0.242	-1.425	0.989	0.224	-0.477	-0.538	0.137	1.067	0.002072	0.990305	0.993704	0.000639	0.317576	0.99991	4.4e-05	0.003147	0.999662	0.375851	0.240767	0.848365	0.000936	0	0	0	1	0	0	-1	0	0	0	0	0	1
b0792	ybhR	0.856	-0.083	-0.781	0.854	-1.083	-0.018	-1.594	1.063	0.001	-0.302	-1	-0.002	0.938	0.000905	0.975472	0.047131	0.000976	0.001313	0.99991	0	0.000234	0.999662	0.536861	0.001605	0.997684	0.000371	0	0	0	0	-1	0	-1	1	0	0	0	0	0
b0793	ybhS	0.903	-0.281	-0.28	1.175	-0.74	-0.15	-1.672	0.654	-0.424	-0.46	-0.459	0.271	1.456	0.000362	0.967006	0.519659	1.6e-05	0.023304	0.99991	0	0.0115	0.999662	0.278167	0.189144	0.548478	1e-06	0	0	0	1	0	0	-1	0	0	0	0	0	1
b0796	ybiH	0.861	0.393	0.57	0.941	0.164	0.003	-0.593	0.286	-0.278	-0.406	-0.229	0.08	0.548	0.011267	0.967006	0.339203	0.006409	0.811923	0.99991	0.069389	0.444332	0.999662	0.510247	0.752188	0.93288	0.089284	0	0	0	0	0	0	0	0	0	0	0	0	0
b0798	ybiA	0.733	0.182	0.182	0.888	-0.263	-0.091	-0.783	1.055	-0.013	-0.445	-0.446	0.155	0.706	0.06469	0.967006	0.825373	0.027164	0.746224	0.99991	0.045684	0.012817	0.999662	0.568884	0.531682	0.872074	0.066433	0	0	0	0	0	0	0	1	0	0	0	0	0
b0799	dinG	0.308	0.06	0.354	0.282	-0.034	0.067	-0.068	0.299	0.084	-0.388	-0.094	-0.025	0.222	0.147539	0.976202	0.347438	0.190404	0.947839	0.99991	0.765948	0.187434	0.999662	0.290608	0.863775	0.970059	0.297817	0	0	0	0	0	0	0	0	0	0	0	0	0
b0800	ybiB	0.889	0.049	0.085	0.708	-0.274	-0.006	-0.731	0.447	-0.097	-0.359	-0.323	-0.181	0.659	2e-06	0.975472	0.775166	5e-05	0.241555	0.99991	3e-05	0.006584	0.999662	0.161471	0.126833	0.548478	0.000108	0	0	0	0	0	0	0	0	0	0	0	0	0
b0801	ybiC	0.805	0.119	-0.024	0.725	-0.552	0.033	-0.754	1.352	-0.172	-0.527	-0.671	-0.081	0.606	0.000711	0.967006	0.968054	0.001984	0.082806	0.99991	0.001223	2e-06	0.999662	0.162778	0.018518	0.884612	0.007113	0	0	0	0	0	0	0	1	0	0	0	0	0
b0807	rlmF	-0.336	-0.254	-0.272	-0.04	-0.373	-0.304	-0.247	0.169	0.096	-0.101	-0.119	0.295	0.214	0.284674	0.967006	0.638238	0.915009	0.467924	0.99991	0.449982	0.652548	0.999662	0.901765	0.895081	0.661234	0.505718	0	0	0	0	0	0	0	0	0	0	0	0	0
b0811	glnH	-0.822	-0.095	0.377	-1.063	0.263	-0.227	1.114	-1.29	-0.596	-0.114	0.358	-0.241	-0.968	0.00588	0.975472	0.439673	0.000745	0.591101	0.99991	0.000404	9.6e-05	0.999662	0.864219	0.435295	0.720835	0.001688	0	0	0	-1	0	0	1	-1	0	0	0	0	0
b0813	rhtA	0.032	-0.076	-0.284	0.322	-0.162	-0.206	-0.26	0.514	-0.19	0.122	-0.086	0.29	0.398	0.946752	0.988745	0.703348	0.443472	0.848784	0.99991	0.529473	0.227605	0.999662	0.905706	0.94574	0.752114	0.319052	0	0	0	0	0	0	0	0	0	0	0	0	0
b0814	ompX	0.262	-0.034	0.322	-0.072	-0.05	0.048	-0.122	-0.335	-0.264	-0.373	-0.016	-0.335	-0.038	0.266843	0.99431	0.439673	0.790108	0.924257	0.99991	0.632563	0.193159	0.999662	0.352063	0.984014	0.483972	0.885297	0	0	0	0	0	0	0	0	0	0	0	0	0
b0815	opgE	-0.977	-0.407	-0.413	-0.629	-0.192	-0.213	0.37	-0.601	0.125	0.221	0.215	0.348	-0.222	0.034247	0.967006	0.61113	0.167938	0.837	0.99991	0.435789	0.219893	0.999662	0.831924	0.84781	0.749456	0.643995	0	0	0	0	0	0	0	0	0	0	0	0	0
b0817	mntR	0.688	-0.226	-0.371	0.908	-0.787	-0.092	-1.257	1.353	0.338	-0.416	-0.56	0.22	1.135	0.031788	0.967006	0.529793	0.005818	0.095254	0.99991	0.000324	0.000268	0.999662	0.510247	0.263513	0.759895	0.000892	0	0	0	0	0	0	-1	1	0	0	0	0	1
b0818	ybiR	0.721	-0.144	-0.38	1.014	-1.119	-0.182	-1.405	1.665	0.605	-0.739	-0.975	0.293	1.158	0.023144	0.967006	0.519261	0.002144	0.010719	0.99991	7.9e-05	2.1e-05	0.999662	0.186591	0.020276	0.651581	0.000615	0	0	0	1	-1	0	-1	1	0	0	0	0	1
b0819	ldtB	-0.501	-0.13	-0.697	0.17	-0.334	-0.413	-0.393	0.461	0.054	0.364	-0.203	0.671	0.3	0.169049	0.975472	0.273856	0.666983	0.60468	0.99991	0.284243	0.234745	0.999662	0.612078	0.816649	0.412804	0.412166	0	0	0	0	0	0	0	0	0	0	0	0	0
b0820	ybiT	-0.381	-0.248	-0.179	0.114	-0.166	-0.284	-0.344	0.026	0	0.012	0.082	0.495	0.362	0.116135	0.967006	0.692818	0.665239	0.710982	0.99991	0.154558	0.935442	0.999662	0.986851	0.908358	0.384826	0.130461	0	0	0	0	0	0	0	0	0	0	0	0	0
b0822	ybiV	0.638	-0.032	0.007	1.001	-0.067	-0.312	-0.842	0.978	-0.235	-0.074	-0.035	0.363	1.033	0.079718	0.995507	0.99415	0.007463	0.939639	0.99991	0.019711	0.010339	0.999662	0.936463	0.980206	0.621195	0.0054	0	0	0	1	0	0	0	0	0	0	0	0	1
b0823	ybiW	-0.039	0.099	0.227	-0.167	-0.315	-0.147	-0.062	0.083	-0.36	-0.542	-0.414	-0.128	-0.266	0.916327	0.975472	0.697311	0.634909	0.572966	0.99991	0.864824	0.844504	0.999662	0.323906	0.435295	0.876594	0.413143	0	0	0	0	0	0	0	0	0	0	0	0	0
b0824	ybiY	0.142	0.63	0.36	-0.201	0.178	0.285	0.834	0.153	-0.296	-0.182	-0.451	-0.343	-0.83	0.828594	0.967006	0.740678	0.773966	0.89447	0.99991	0.149748	0.830308	0.999662	0.899936	0.680263	0.815542	0.14591	0	0	0	0	0	0	0	0	0	0	0	0	0
b0825	fsaA	0.438	0.118	0.069	0.181	-0.238	0.109	0.02	0.157	-0.148	-0.307	-0.357	-0.257	0.062	0.254928	0.975472	0.948635	0.671429	0.757135	0.99991	0.962825	0.746501	0.999662	0.693393	0.629775	0.781164	0.882122	0	0	0	0	0	0	0	0	0	0	0	0	0
b0826	moeB	0.396	0.085	0.043	0.353	-0.246	0.027	-0.492	0.033	-0.05	-0.289	-0.332	-0.042	0.268	0.029152	0.967006	0.925671	0.052307	0.397618	0.99991	0.008007	0.891865	0.999662	0.353341	0.205408	0.935744	0.13139	0	0	0	0	0	0	0	0	0	0	0	0	0
b0827	moeA	0.323	0.035	0.057	0.389	-0.281	0.053	-0.524	-0.007	-0.068	-0.338	-0.315	0.066	0.354	0.120024	0.991626	0.908654	0.063659	0.403931	0.99991	0.013472	0.979982	0.999662	0.346629	0.336088	0.903148	0.084708	0	0	0	0	0	0	0	0	0	0	0	0	0
b0830	gsiB	0.708	0.083	0.258	1.014	0.492	-0.727	-0.899	-1.173	-0.175	0.234	0.409	0.306	0.932	0.141861	0.99131	0.785646	0.036716	0.554261	0.99991	0.059881	0.023855	0.999662	0.832357	0.672103	0.785081	0.050794	0	0	0	1	0	0	0	-1	0	0	0	0	0
b0831	gsiC	0.546	-0.092	-0.389	0.78	-0.246	-0.47	-1.302	-0.434	0.376	0.143	-0.154	0.235	0.872	0.254901	0.988745	0.672647	0.102399	0.806556	0.99991	0.008706	0.444516	0.999662	0.909506	0.914975	0.838938	0.06493	0	0	0	0	0	0	-1	0	0	0	0	0	0
b0832	gsiD	0.377	-0.208	-0.573	0.629	-0.583	-0.326	-1.209	0.201	0.471	-0.01	-0.375	0.252	0.838	0.480262	0.973353	0.558188	0.234008	0.525374	0.99991	0.023682	0.767971	0.999662	0.993519	0.749505	0.840183	0.1056	0	0	0	0	0	0	-1	0	0	0	0	0	0
b0833	yliE	-0.577	0.301	-0.753	-0.357	-0.183	-0.413	0.252	0.345	0.039	0.57	-0.485	0.22	-0.658	0.17841	0.967006	0.326242	0.428589	0.836894	0.99991	0.576502	0.465446	0.999662	0.467149	0.495724	0.838938	0.114933	0	0	0	0	0	0	0	0	0	0	0	0	0
b0834	yliF	-0.947	0.043	-0.981	-0.781	-0.348	-0.313	0.392	0.264	-0.088	0.633	-0.39	0.166	-0.824	0.038392	0.995507	0.216876	0.085891	0.658947	0.99991	0.408488	0.611532	0.999662	0.434516	0.647144	0.893274	0.065339	0	0	0	0	0	0	0	0	0	0	0	0	0
b0835	rimO	-0.888	-0.306	-0.554	-0.273	-0.198	-0.377	-0.286	-0.212	0.103	0.356	0.108	0.615	0.033	0.047402	0.967006	0.478822	0.559936	0.82468	0.99991	0.538986	0.687199	0.999662	0.686266	0.93556	0.500761	0.946424	0	0	0	0	0	0	0	0	0	0	0	0	0
b0836	bssR	0.029	0.27	0.002	-1.239	-0.485	0.315	1.086	0.274	0.037	-0.486	-0.755	-1.268	-1.509	0.979707	0.975472	0.999433	0.203021	0.796242	0.99991	0.267967	0.817691	0.999662	0.815029	0.682265	0.521298	0.10977	0	0	0	0	0	0	0	0	0	0	0	0	0
b0838	gstB	0.27	-0.022	0.221	0.416	0.068	-0.017	-0.358	0.178	-0.21	-0.152	0.09	0.146	0.438	0.104994	0.99431	0.453108	0.014805	0.846423	0.99991	0.031855	0.324286	0.999662	0.646653	0.827602	0.68196	0.009715	0	0	0	0	0	0	0	0	0	0	0	0	0
b0840	deoR	0.417	-0.064	-0.293	0.637	-0.364	-0.252	-0.794	0.51	-0.071	-0.071	-0.3	0.219	0.701	0.031754	0.975472	0.401486	0.00183	0.216447	0.99991	0.000191	0.014055	0.999662	0.888718	0.329576	0.569515	0.0007	0	0	0	0	0	0	0	0	0	0	0	0	0
b0841	ybjG	0.362	-0.299	-0.632	0.591	-0.458	-0.434	-1.078	0.198	-0.103	0.174	-0.158	0.229	0.89	0.285535	0.967006	0.30795	0.081869	0.409682	0.99991	0.002591	0.634559	0.999662	0.831924	0.859159	0.777675	0.010293	0	0	0	0	0	0	-1	0	0	0	0	0	0
b0842	mdfA	0.101	-0.311	-0.636	0.365	-0.711	-0.245	-0.932	0.775	0.218	-0.076	-0.4	0.264	0.676	0.769806	0.967006	0.257625	0.248166	0.116921	0.99991	0.004483	0.0215	0.999662	0.92703	0.462603	0.692498	0.031563	0	0	0	0	0	0	0	0	0	0	0	0	0
b0843	ybjH	0.609	-0.062	-0.125	0.854	-0.385	-0.274	-0.825	1.147	-0.122	-0.26	-0.323	0.245	0.916	0.004945	0.975472	0.763953	0.000217	0.24374	0.99991	0.000257	9e-06	0.999662	0.531315	0.343878	0.552954	9.1e-05	0	0	0	0	0	0	0	1	0	0	0	0	0
b0844	ybjI	0.65	0.218	0.238	0.782	0.075	-0.03	-0.534	0.736	-0.192	-0.162	-0.143	0.131	0.564	0.000886	0.967006	0.462795	0.000131	0.846869	0.99991	0.003928	0.000268	0.999662	0.658219	0.701414	0.749456	0.002645	0	0	0	0	0	0	0	0	0	0	0	0	0
b0845	ybjJ	0.431	-0.117	0.348	0.717	0.072	-0.194	-0.433	0.457	-0.006	-0.276	0.189	0.287	0.834	0.162156	0.974976	0.527409	0.021789	0.919017	0.99991	0.155142	0.1605	0.999662	0.65308	0.796313	0.661221	0.007954	0	0	0	0	0	0	0	0	0	0	0	0	0
b0846	rcdA	0.421	0.168	0.315	0.255	-0.114	0.164	-0.346	0.414	-0.158	-0.429	-0.282	-0.167	0.087	0.163297	0.967006	0.567617	0.431828	0.866226	0.99991	0.265667	0.20431	0.999662	0.422912	0.625661	0.822321	0.793235	0	0	0	0	0	0	0	0	0	0	0	0	0
b0847	ybjL	-0.933	-0.173	-0.26	-0.603	-0.253	-0.158	0.431	0.099	0.021	0.007	-0.08	0.331	-0.43	4.1e-05	0.967006	0.442098	0.003396	0.406859	0.99991	0.02923	0.66854	0.999662	0.991671	0.874084	0.434176	0.029117	0	0	0	0	0	0	0	0	0	0	0	0	0
b0848	ybjM	-1.337	0.251	0.933	-1.535	0.561	-0.014	1.992	-1.308	-0.371	-0.372	0.31	-0.198	-1.786	0.081959	0.975472	0.457337	0.051403	0.665086	0.99991	0.011013	0.090602	0.999662	0.813066	0.864465	0.934365	0.022128	0	0	0	0	0	0	1	0	0	0	0	0	-1
b0849	grxA	0.485	-0.358	0.138	0.328	-0.297	-0.062	-0.661	-0.034	0.27	-0.435	0.061	-0.156	0.687	0.030123	0.834421	0.743887	0.141804	0.409682	0.99991	0.004387	0.907669	0.999662	0.259846	0.92838	0.766322	0.003394	0	0	0	0	0	0	0	0	0	0	0	0	0
b0850	ybjC	0.792	-0.151	0.306	0.38	-0.097	-0.004	-0.565	-0.279	-0.292	-0.404	0.054	-0.413	0.531	0.008719	0.967006	0.569361	0.205768	0.883613	0.99991	0.058499	0.408442	0.999662	0.446421	0.952145	0.483972	0.072189	0	0	0	0	0	0	0	0	0	0	0	0	0
b0851	nfsA	0.481	-0.255	0.097	0.294	-0.306	-0.131	-0.489	0.031	-0.172	-0.404	-0.051	-0.187	0.55	0.085564	0.967006	0.876213	0.31137	0.531091	0.99991	0.084963	0.935015	0.999662	0.420417	0.952674	0.781164	0.052832	0	0	0	0	0	0	0	0	0	0	0	0	0
b0852	rimK	0.454	-0.127	-0.009	0.37	-0.323	-0.098	-0.554	0.261	-0.085	-0.314	-0.195	-0.084	0.497	0.036787	0.967006	0.990073	0.089666	0.348078	0.99991	0.012592	0.274262	0.999662	0.415035	0.652885	0.876594	0.023229	0	0	0	0	0	0	0	0	0	0	0	0	0
b0853	ybjN	-0.208	-0.158	0.028	-0.164	-0.187	-0.156	-0.014	-0.193	-0.007	-0.215	-0.029	0.044	-0.006	0.151767	0.967006	0.943815	0.27161	0.418911	0.99991	0.930682	0.220355	0.999662	0.390514	0.947221	0.909071	0.974205	0	0	0	0	0	0	0	0	0	0	0	0	0
b0858	ybjO	0.75	-0.081	-0.482	1.197	-0.546	-0.302	-1.367	1.362	0.079	-0.064	-0.464	0.447	1.278	0.015666	0.981072	0.394136	0.000322	0.258871	0.99991	6.8e-05	0.000137	0.999662	0.938864	0.352756	0.462295	0.000151	0	0	0	1	0	0	-1	1	0	0	0	0	1
b0859	rlmC	0.098	-0.287	-0.702	0.65	-0.417	-0.342	-0.765	0.755	-0.106	0.285	-0.13	0.552	0.936	0.832031	0.967006	0.349784	0.111136	0.564467	0.99991	0.060472	0.082483	0.999662	0.75636	0.915138	0.500754	0.023384	0	0	0	0	0	0	0	0	0	0	0	0	0
b0860	artJ	0.605	0.393	-0.196	0.881	0.123	0.051	-0.993	0.147	0.245	0.319	-0.269	0.276	0.488	0.023371	0.871167	0.697311	0.001632	0.821849	0.99991	0.00046	0.640013	0.999662	0.529758	0.566917	0.600894	0.055757	0	0	0	0	0	0	0	0	0	0	0	0	0
b0861	artM	0.898	-0.133	-0.507	1.211	-0.366	-0.19	-1.679	0.579	0.443	0.14	-0.234	0.313	1.344	0.001142	0.967006	0.281729	4.3e-05	0.387348	0.99991	1e-06	0.037707	0.999662	0.823064	0.660986	0.534567	1.1e-05	0	0	0	1	0	0	-1	0	0	0	0	0	1
b0864	artP	0.968	-0.022	-0.653	1.31	-0.359	-0.154	-1.614	0.835	0.399	0.293	-0.338	0.342	1.332	0.001763	0.995507	0.219392	7.2e-05	0.469217	0.99991	5e-06	0.008345	0.999662	0.636242	0.516749	0.548882	5.6e-05	0	0	0	1	0	0	-1	0	0	0	0	0	1
b0867	amiD	0.958	0.097	0.159	0.902	-0.2	-0.023	-0.849	0.494	-0.112	-0.359	-0.297	-0.056	0.805	1.9e-05	0.967006	0.663084	4.6e-05	0.557046	0.99991	7.9e-05	0.016364	0.999662	0.293562	0.330559	0.908414	0.000153	0	0	0	0	0	0	0	0	0	0	0	0	0
b0868	ybjS	0.064	-0.232	-0.414	0.375	-0.182	-0.258	-0.457	0.495	0.018	0.232	0.05	0.311	0.607	0.856492	0.967006	0.459946	0.23401	0.775793	0.99991	0.141976	0.132816	0.999662	0.723233	0.960366	0.635262	0.05154	0	0	0	0	0	0	0	0	0	0	0	0	0
b0874	ybjE	-0.762	-0.202	-0.619	-0.069	-0.062	-0.392	-0.145	-0.147	-0.009	0.557	0.14	0.693	0.133	0.054561	0.967006	0.374158	0.878577	0.946913	0.99991	0.728418	0.7596	0.999662	0.414572	0.90185	0.418144	0.750017	0	0	0	0	0	0	0	0	0	0	0	0	0
b0875	aqpZ	-0.063	0.169	-0.342	0.033	-0.058	-0.039	0.499	0.661	-0.108	0.284	-0.227	0.096	-0.136	0.84228	0.967006	0.507482	0.923419	0.926065	0.99991	0.069915	0.021496	0.999662	0.61102	0.686851	0.897501	0.641703	0	0	0	0	0	0	0	0	0	0	0	0	0
b0876	ybjD	0.197	-0.049	0.293	-0.03	0.098	0.075	0.062	-0.296	-0.193	-0.194	0.147	-0.227	0.019	0.311365	0.98222	0.394136	0.896775	0.803996	0.99991	0.767516	0.152972	0.999662	0.596444	0.712355	0.569515	0.932385	0	0	0	0	0	0	0	0	0	0	0	0	0
b0877	ybjX	-0.294	-0.252	-0.417	-0.119	-0.278	-0.324	-0.216	-0.172	-0.064	0.14	-0.026	0.175	0.133	0.278999	0.967006	0.384756	0.690719	0.547665	0.99991	0.448021	0.592692	0.999662	0.823727	0.979872	0.787947	0.640724	0	0	0	0	0	0	0	0	0	0	0	0	0
b0878	macA	0.567	-0.024	0.231	0.925	-0.063	-0.209	-0.531	0.749	-0.114	-0.294	-0.038	0.357	0.949	0.03961	0.995507	0.65282	0.001442	0.920639	0.99991	0.047578	0.009384	0.999662	0.573313	0.964472	0.508039	0.001063	0	0	0	0	0	0	0	0	0	0	0	0	0
b0879	macB	0.354	-0.343	0.003	0.635	-0.457	-0.189	-0.769	0.744	-0.064	-0.46	-0.114	0.281	0.978	0.139003	0.909944	0.994539	0.009707	0.210282	0.99991	0.002074	0.004284	0.999662	0.278126	0.856242	0.562625	0.000238	0	0	0	0	0	0	0	0	0	0	0	0	0
b0881	clpS	0.433	-0.084	0.305	0.386	-0.187	0.065	-0.328	0.336	0.079	-0.492	-0.103	-0.047	0.47	0.016947	0.967006	0.338628	0.033436	0.544652	0.99991	0.065576	0.075779	0.999662	0.092398	0.814548	0.924254	0.00997	0	0	0	0	0	0	0	0	0	0	0	0	0
b0882	clpA	0.624	0.035	0.576	0.573	0.119	-0.028	-0.306	0.003	-0.128	-0.457	0.084	-0.051	0.538	0.008778	0.99431	0.132232	0.015854	0.803996	0.99991	0.184573	0.992397	0.999662	0.246621	0.902441	0.935744	0.021076	0	0	0	0	0	0	0	0	0	0	0	0	0
b0883	serW	-0.946	-0.902	-0.682	-0.261	-0.726	0.121	-0.574	-0.052	0.418	-0.044	0.176	0.686	0.642	0.021864	0.324572	0.334902	0.524895	0.220587	0.99991	0.166081	0.926737	0.999662	0.970493	0.876081	0.433914	0.116822	0	0	0	0	0	0	0	0	0	0	0	0	0
b0884	infA	-0.968	-0.477	-0.495	-0.306	-0.393	-0.412	-0.061	-0.007	0.296	0.102	0.084	0.663	0.172	0.029041	0.967006	0.523163	0.505211	0.608195	0.99991	0.901479	0.991827	0.999662	0.924565	0.948118	0.469159	0.712612	0	0	0	0	0	0	0	0	0	0	0	0	0
b0885	aat	0.208	-0.036	-0.11	0.411	-0.336	-0.226	-0.574	0.262	-0.017	-0.226	-0.301	0.203	0.446	0.201089	0.988745	0.718786	0.013661	0.160392	0.99991	0.000939	0.136822	0.999662	0.446476	0.206278	0.536863	0.007159	0	0	0	0	0	0	0	0	0	0	0	0	0
b0886	cydC	0.197	-0.108	0.264	0.176	-0.176	-0.113	-0.206	-0.146	-0.229	-0.44	-0.069	-0.022	0.284	0.229135	0.967006	0.364324	0.298877	0.532272	0.99991	0.215876	0.435538	0.999662	0.101523	0.876075	0.966657	0.0827	0	0	0	0	0	0	0	0	0	0	0	0	0
b0887	cydD	0.259	0.038	0.232	0.239	-0.007	-0.116	0.011	0.061	-0.225	-0.239	-0.046	-0.02	0.201	0.294594	0.99431	0.606179	0.351416	0.988765	0.99991	0.966767	0.849725	0.999662	0.617858	0.95041	0.980099	0.421263	0	0	0	0	0	0	0	0	0	0	0	0	0
b0888	trxB	0.589	0.105	-0.146	0.473	-0.339	-0.062	-0.615	0.731	0.091	-0.193	-0.444	-0.116	0.368	0.007142	0.967006	0.714853	0.028645	0.308727	0.99991	0.00518	0.001741	0.999662	0.656573	0.13408	0.822321	0.079964	0	0	0	0	0	0	0	0	0	0	0	0	0
b0889	lrp	-0.462	0.002	0.386	-0.23	0.123	-0.091	0.416	0.032	-0.213	-0.262	0.122	0.231	-0.232	0.040504	0.999469	0.317333	0.315066	0.780547	0.99991	0.060453	0.911134	0.999662	0.516365	0.818914	0.62408	0.29851	0	0	0	0	0	0	0	0	0	0	0	0	0
b0890	ftsK	0.12	-0.075	-0.078	0.33	-0.406	-0.11	-0.428	0.724	-0.054	-0.328	-0.331	0.21	0.404	0.520634	0.969098	0.836415	0.071972	0.119116	0.99991	0.020185	0.000411	0.999662	0.303918	0.213626	0.573366	0.027188	0	0	0	0	0	0	0	0	0	0	0	0	0
b0891	lolA	0.213	0.213	0.056	0.432	-0.231	0.03	-0.382	0.857	0.078	-0.287	-0.444	0.219	0.219	0.107349	0.812199	0.836415	0.002056	0.257213	0.99991	0.004833	1e-06	0.999662	0.198497	0.00716	0.42187	0.089896	0	0	0	0	0	0	0	0	0	0	0	0	0
b0892	rarA	-0.168	-0.046	-0.027	0.268	-0.244	-0.048	-0.24	0.832	0.333	-0.217	-0.199	0.436	0.314	0.525027	0.988745	0.968184	0.30546	0.592019	0.99991	0.357362	0.002406	0.999662	0.669833	0.706737	0.421009	0.215034	0	0	0	0	0	0	0	0	0	0	0	0	0
b0893	serS	-0.111	0.176	-0.116	0.035	-0.053	-0.053	0.038	0.32	-0.143	0.063	-0.229	0.146	-0.141	0.500948	0.967006	0.697311	0.851041	0.880586	0.99991	0.828599	0.05464	0.999662	0.874348	0.361889	0.6801	0.380394	0	0	0	0	0	0	0	0	0	0	0	0	0
b0899	ycaM	0.139	-0.509	-0.688	0.283	-0.71	0.081	-0.341	0.948	0.288	-0.023	-0.201	0.144	0.792	0.579374	0.490271	0.100026	0.252271	0.045076	0.99991	0.160279	0.000789	0.999662	0.975676	0.715477	0.804188	0.002492	0	0	0	0	0	0	0	0	0	0	0	0	0
b0900	ycaN	0.007	0.242	0.31	0.223	0.228	-0.206	-0.028	0.187	-0.347	-0.082	-0.014	0.216	-0.019	0.987254	0.967006	0.640357	0.564943	0.743839	0.99991	0.941181	0.655706	0.999662	0.925946	0.99267	0.804188	0.963382	0	0	0	0	0	0	0	0	0	0	0	0	0
b0901	ycaK	-0.823	-0.198	-0.397	-0.716	-0.067	-0.059	0.534	-0.403	-0.103	0.33	0.131	0.108	-0.518	0.044774	0.967006	0.576283	0.085812	0.942901	0.99991	0.203335	0.349198	0.999662	0.669833	0.908102	0.934365	0.210039	0	0	0	0	0	0	0	0	0	0	0	0	0
b0905	ycaO	-0.514	-0.134	-0.07	-0.159	-0.037	-0.046	0.025	0.11	-0.053	0.034	0.097	0.354	-0.025	0.1253	0.970162	0.935278	0.662881	0.964313	0.99991	0.944414	0.791769	0.999662	0.970948	0.918183	0.615306	0.946424	0	0	0	0	0	0	0	0	0	0	0	0	0
b0907	serC	-0.464	0.214	0.232	-0.188	0.319	-0.13	0.609	-0.097	-0.294	0.087	0.104	0.276	-0.402	0.007806	0.967006	0.43184	0.274451	0.187925	0.99991	0.000624	0.612789	0.999662	0.814145	0.777675	0.437238	0.017254	0	0	0	0	0	0	0	0	0	0	0	0	0
b0908	aroA	-0.874	-0.005	0.114	-0.225	0.327	-0.28	0.578	-0.04	-0.197	0.214	0.332	0.65	-0.22	0.005422	0.999469	0.854723	0.477004	0.501875	0.99991	0.050641	0.915153	0.999662	0.717623	0.507466	0.373322	0.467139	0	0	0	0	0	0	0	0	0	0	0	0	0
b0909	ycaL	0.802	0.056	-0.163	1.014	-0.047	-0.104	-0.955	0.662	0.2	0.116	-0.103	0.211	0.958	0.000542	0.981966	0.694933	3.9e-05	0.924257	0.99991	6.4e-05	0.004011	0.999662	0.81922	0.850404	0.618385	6.5e-05	0	0	0	1	0	0	0	0	0	0	0	0	0
b0910	cmk	0.202	-0.094	-0.549	0.492	-0.336	-0.187	-0.808	0.508	0.107	0.213	-0.242	0.291	0.586	0.528257	0.975472	0.333539	0.113941	0.531091	0.99991	0.011224	0.125962	0.999662	0.756217	0.709228	0.661234	0.058238	0	0	0	0	0	0	0	0	0	0	0	0	0
b0911	rpsA	-0.237	0.129	-0.133	-0.161	0.103	0.044	0.044	-0.142	-0.03	0.236	-0.026	0.076	-0.29	0.05353	0.967006	0.5432	0.192362	0.633957	0.99991	0.739393	0.27308	0.999662	0.253385	0.945115	0.797129	0.018258	0	0	0	0	0	0	0	0	0	0	0	0	0
b0912	ihfB	0.556	0.07	-0.128	0.681	-0.093	-0.106	-0.878	0.276	-0.12	0.035	-0.163	0.125	0.611	1.8e-05	0.967006	0.523693	1e-06	0.645927	0.99991	0	0.018188	0.999662	0.90349	0.350213	0.574503	5e-06	0	0	0	0	0	0	0	0	0	0	0	0	0
b0913	ycaI	0.933	-0.145	0.203	0.727	-0.225	0.104	-0.67	0.431	0.062	-0.428	-0.081	-0.206	0.872	0.001171	0.967006	0.692428	0.009074	0.653255	0.99991	0.013882	0.139146	0.999662	0.359778	0.920473	0.729837	0.002173	0	0	0	0	0	0	0	0	0	0	0	0	0
b0914	msbA	-0.09	-0.503	-0.253	0.197	-0.44	-0.247	-0.541	0.405	0.045	-0.187	0.063	0.287	0.699	0.79616	0.834421	0.666495	0.5553	0.37428	0.99991	0.084668	0.23242	0.999662	0.792788	0.947221	0.672477	0.027471	0	0	0	0	0	0	0	0	0	0	0	0	0
b0915	lpxK	-0.179	-0.469	-0.144	0.117	-0.582	-0.131	-0.915	0.278	0.167	-0.437	-0.112	0.297	0.587	0.497606	0.655883	0.773327	0.676673	0.114742	0.99991	0.001109	0.334752	0.999662	0.333531	0.872878	0.574503	0.025208	0	0	0	0	0	0	0	0	0	0	0	0	0
b0916	ycaQ	-0.08	-0.189	-0.08	0.087	-0.372	0.021	-0.335	0.461	0.219	-0.291	-0.182	0.167	0.277	0.676977	0.967006	0.825373	0.653981	0.150295	0.99991	0.061981	0.014551	0.999662	0.342117	0.574652	0.662688	0.118488	0	0	0	0	0	0	0	0	0	0	0	0	0
b0917	ycaR	0.2	0.048	-0.009	0.127	-0.286	0.045	-0.398	0.302	0.028	-0.277	-0.334	-0.072	0.079	0.205955	0.975472	0.986025	0.450399	0.237159	0.99991	0.014903	0.072974	0.999662	0.315768	0.126833	0.851854	0.63432	0	0	0	0	0	0	0	0	0	0	0	0	0
b0918	kdsB	0.038	0.066	-0.15	0.106	-0.343	-0.003	-0.257	0.315	-0.013	-0.193	-0.408	0.068	0.04	0.787309	0.967006	0.519152	0.432948	0.052122	0.99991	0.046267	0.020252	0.999662	0.387168	0.010914	0.831247	0.769771	0	0	0	0	0	0	0	0	0	0	0	0	0
b0919	ycbJ	0.036	0.604	1.257	-1.24	0.625	0.491	2.048	-1.15	-0.381	-0.632	0.021	-1.276	-1.845	0.976507	0.967006	0.445584	0.237345	0.732919	0.99991	0.041991	0.271162	0.999662	0.738835	0.995809	0.54703	0.06547	0	0	0	0	0	0	1	0	0	0	0	0	0
b0920	elyC	0.55	-0.075	-0.475	0.744	-0.553	-0.16	-1.021	1.034	-0.049	-0.078	-0.479	0.194	0.818	0.023034	0.975472	0.268893	0.003042	0.112768	0.99991	0.000134	0.000199	0.999662	0.903998	0.169	0.704516	0.001244	0	0	0	0	0	0	-1	1	0	0	0	0	0
b0921	smtA	-0.195	-0.104	0.128	0.094	0.065	-0.162	-0.013	-0.053	-0.072	-0.063	0.169	0.288	0.197	0.234054	0.967006	0.67173	0.595745	0.848784	0.99991	0.939257	0.795234	0.999662	0.874348	0.557269	0.418144	0.223686	0	0	0	0	0	0	0	0	0	0	0	0	0
b0922	mukF	-0.085	-0.074	0.122	0.356	0.11	-0.137	-0.183	-0.005	-0.058	-0.013	0.183	0.441	0.43	0.756952	0.975472	0.804595	0.150944	0.832227	0.99991	0.474305	0.990231	0.999662	0.986851	0.721187	0.413803	0.078618	0	0	0	0	0	0	0	0	0	0	0	0	0
b0923	mukE	0.061	0.031	0.032	0.338	0.022	-0.13	-0.36	0.052	-0.095	-0.01	-0.01	0.277	0.306	0.6778	0.988267	0.926828	0.015125	0.946913	0.99991	0.009245	0.757228	0.999662	0.977115	0.983373	0.384826	0.024368	0	0	0	0	0	0	0	0	0	0	0	0	0
b0924	mukB	0.18	0.1	0.065	0.207	-0.022	0.071	-0.364	0.27	0.083	-0.087	-0.122	0.027	0.107	0.079274	0.967006	0.739355	0.046179	0.924257	0.99991	0.000921	0.012498	0.999662	0.669263	0.482022	0.927391	0.297608	0	0	0	0	0	0	0	0	0	0	0	0	0
b0926	ycbK	0.157	0.054	0.213	0.607	0.054	-0.2	-0.147	0.757	0.03	-0.159	0	0.45	0.553	0.543787	0.988745	0.646948	0.017478	0.924257	0.99991	0.570973	0.004253	0.999662	0.772113	0.999938	0.412804	0.027156	0	0	0	0	0	0	0	0	0	0	0	0	0
b0927	ycbL	-0.192	-0.045	0.115	0.167	0.029	-0.191	0.17	0.372	-0.034	-0.086	0.075	0.358	0.212	0.408358	0.988745	0.797929	0.491071	0.958591	0.99991	0.468729	0.116634	0.999662	0.877791	0.912028	0.452201	0.356882	0	0	0	0	0	0	0	0	0	0	0	0	0
b0928	aspC	0.09	0.086	0.024	0.293	0.145	0.006	-0.276	-0.017	-0.117	0.121	0.059	0.204	0.208	0.403912	0.967006	0.929901	0.00758	0.384903	0.99991	0.010306	0.904418	0.999662	0.54257	0.81476	0.412804	0.048271	0	0	0	0	0	0	0	0	0	0	0	0	0
b0930	asnS	-0.334	-0.168	-0.208	-0.059	0.084	-0.129	-0.213	-0.106	-0.077	0.292	0.252	0.275	0.109	0.085046	0.967006	0.5495	0.78775	0.83543	0.99991	0.279873	0.639756	0.999662	0.375074	0.424726	0.483972	0.584877	0	0	0	0	0	0	0	0	0	0	0	0	0
b0931	pncB	-0.315	-0.149	-0.082	0.04	-0.028	-0.371	-0.102	-0.023	-0.239	0.053	0.121	0.355	0.19	0.234455	0.967006	0.891394	0.897081	0.964386	0.99991	0.71749	0.947236	0.999662	0.934789	0.854699	0.510559	0.478872	0	0	0	0	0	0	0	0	0	0	0	0	0
b0932	pepN	0.057	-0.047	0.207	0.284	0.065	0.071	-0.231	0.053	-0.025	-0.143	0.112	0.227	0.331	0.788449	0.982877	0.5432	0.138	0.875514	0.99991	0.22918	0.827496	0.999662	0.70902	0.805101	0.565947	0.078982	0	0	0	0	0	0	0	0	0	0	0	0	0
b0933	ssuB	0.931	0.27	0.154	1.007	-0.274	-0.131	-0.911	0.719	0.293	-0.428	-0.544	0.076	0.737	0.000134	0.967006	0.712852	5.7e-05	0.471739	0.99991	0.000139	0.003147	0.999662	0.278513	0.069436	0.885938	0.001122	0	0	0	1	0	0	0	0	0	0	0	0	0
b0939	elfD	-0.107	-0.474	-2.172	0.1	-0.528	0.076	-0.939	1.115	-0.602	1.643	-0.054	0.207	0.574	0.818089	0.967006	0.005193	0.834458	0.459559	0.99991	0.037392	0.010881	0.999662	0.062018	0.970701	0.840016	0.177796	0	0	-1	0	0	0	0	1	0	0	0	0	0
b0940	elfC	-0.14	-0.114	0.153	0.164	0.053	-0.364	-0.016	0.269	-0.076	-0.099	0.167	0.304	0.278	0.498651	0.967006	0.680963	0.440188	0.906108	0.99991	0.940243	0.199159	0.999662	0.827509	0.678884	0.465922	0.16225	0	0	0	0	0	0	0	0	0	0	0	0	0
b0941	elfG	0.198	-0.225	0.159	0.177	-0.32	-0.092	0.055	0.27	0.167	-0.479	-0.095	-0.021	0.402	0.313867	0.967006	0.663084	0.391069	0.303614	0.99991	0.796557	0.212262	0.999662	0.147921	0.851309	0.972099	0.04305	0	0	0	0	0	0	0	0	0	0	0	0	0
b0942	ycbU	0.177	-0.219	0.523	0.458	-0.128	-0.33	-0.485	0.112	-0.249	-0.651	0.091	0.281	0.677	0.626125	0.967006	0.378118	0.183792	0.869155	0.99991	0.153347	0.801153	0.999662	0.262399	0.932825	0.695803	0.048704	0	0	0	0	0	0	0	0	0	0	0	0	0
b0943	ycbV	-0.635	-0.307	-0.063	-0.401	-0.281	0.122	0.145	0.156	0.04	-0.218	0.026	0.234	-0.094	0.082245	0.967006	0.946256	0.27992	0.656125	0.99991	0.713381	0.713652	0.999662	0.776614	0.983373	0.798461	0.815136	0	0	0	0	0	0	0	0	0	0	0	0	0
b0944	ycbF	-0.069	-0.014	0.225	-0.103	-0.131	-0.039	0.113	0.04	-0.071	-0.357	-0.117	-0.034	-0.089	0.806458	0.995507	0.614476	0.713748	0.798218	0.99991	0.673272	0.904137	0.999662	0.407545	0.8507	0.965682	0.741137	0	0	0	0	0	0	0	0	0	0	0	0	0
b0946	zapC	-0.672	-0.125	-0.124	-0.294	-0.052	-0.132	0.028	-0.001	-0.138	0.072	0.073	0.378	-0.169	0.002001	0.967006	0.743887	0.148995	0.907175	0.99991	0.902712	0.997485	0.999662	0.888718	0.900755	0.412804	0.412523	0	0	0	0	0	0	0	0	0	0	0	0	0
b0947	ycbX	0.033	-0.06	0.324	0.49	0.449	-0.26	0.026	-0.002	-0.292	0.125	0.509	0.457	0.549	0.92513	0.988745	0.538376	0.098262	0.320351	0.99991	0.934767	0.99568	0.999662	0.856518	0.230221	0.452201	0.060542	0	0	0	0	0	0	0	0	0	0	0	0	0
b0948	rlmL	-0.143	-0.176	-0.381	-0.014	-0.352	-0.132	-0.617	0.189	0.071	0.029	-0.176	0.129	0.161	0.586302	0.967006	0.398007	0.963414	0.377701	0.99991	0.017686	0.516359	0.999662	0.966506	0.749322	0.838816	0.535053	0	0	0	0	0	0	0	0	0	0	0	0	0
b0949	uup	0.143	0.126	-0.127	0.008	-0.172	0.134	-0.215	0.393	0.279	-0.045	-0.299	-0.134	-0.118	0.3446	0.967006	0.647705	0.964888	0.490577	0.99991	0.156065	0.013131	0.999662	0.905706	0.152757	0.68024	0.439321	0	0	0	0	0	0	0	0	0	0	0	0	0
b0950	pqiA	0.773	0.097	0.107	0.839	-0.034	0.03	-0.653	0.566	0.224	-0.141	-0.131	0.066	0.742	7e-06	0.967006	0.694261	2e-06	0.919017	0.99991	5.2e-05	0.000422	0.999662	0.622235	0.640989	0.845887	1.2e-05	0	0	0	0	0	0	0	0	0	0	0	0	0
b0951	pqiB	0.46	-0.195	-0.209	0.405	-0.238	-0.107	-0.579	-0.033	-0.106	-0.028	-0.043	-0.055	0.6	0.005134	0.967006	0.459946	0.012925	0.341547	0.99991	0.000685	0.878069	0.999662	0.945152	0.930042	0.894012	0.000525	0	0	0	0	0	0	0	0	0	0	0	0	0
b0952	pqiC	0.49	0.037	-0.276	0.389	-0.385	-0.066	-0.609	0.127	0.036	-0.109	-0.422	-0.101	0.352	0.014295	0.988745	0.439673	0.051062	0.198874	0.99991	0.003188	0.598339	0.999662	0.814145	0.126144	0.831851	0.071044	0	0	0	0	0	0	0	0	0	0	0	0	0
b0954	fabA	-0.223	-0.396	-0.122	0.182	-0.153	-0.244	-0.521	0.063	-0.024	-0.03	0.243	0.405	0.578	0.261413	0.508771	0.743887	0.373889	0.668002	0.99991	0.01007	0.799529	0.999662	0.954976	0.466985	0.384826	0.00496	0	0	0	0	0	0	0	0	0	0	0	0	0
b0955	ycbZ	0.089	-0.142	0.024	0.348	-0.161	-0.148	-0.414	0.213	0.082	-0.184	-0.018	0.259	0.49	0.647502	0.967006	0.962219	0.058489	0.626303	0.99991	0.024219	0.281465	0.999662	0.605853	0.979413	0.480951	0.008705	0	0	0	0	0	0	0	0	0	0	0	0	0
b0956	matP	0.53	0.127	0.286	0.5	0.046	-0.026	-0.385	0.222	-0.145	-0.24	-0.08	-0.03	0.373	0.008427	0.967006	0.409787	0.01331	0.919017	0.99991	0.049054	0.29552	0.999662	0.510247	0.877313	0.955763	0.054537	0	0	0	0	0	0	0	0	0	0	0	0	0
b0957	ompA	0.747	-0.315	0.145	0.342	-0.326	0.024	-0.875	-0.039	-0.175	-0.47	-0.011	-0.406	0.657	2.4e-05	0.502901	0.608247	0.029648	0.151475	0.99991	5e-06	0.849137	0.999662	0.064208	0.984014	0.348164	0.000167	0	0	0	0	0	0	0	0	0	0	0	0	0
b0958	sulA	0.907	0.193	0.362	0.636	-0.096	0.193	-0.273	0.598	0.023	-0.459	-0.289	-0.271	0.443	4.1e-05	0.967006	0.292185	0.002107	0.81101	0.99991	0.155349	0.004168	0.999662	0.159613	0.348104	0.474698	0.022564	0	0	0	0	0	0	0	0	0	0	0	0	0
b0959	sxy	0.925	0.184	0.257	1.076	-0.172	-0.021	-0.67	0.989	0.041	-0.429	-0.355	0.151	0.893	0.000755	0.967006	0.582707	0.000154	0.732919	0.99991	0.008729	0.000513	0.999662	0.333531	0.393899	0.797129	0.000937	0	0	0	1	0	0	0	0	0	0	0	0	0
b0960	yccS	-0.154	-0.38	-0.325	-0.249	-0.649	-0.02	-0.568	0.106	0.141	-0.324	-0.269	-0.095	0.131	0.433976	0.531017	0.345937	0.206254	0.012309	0.99991	0.005816	0.655706	0.999662	0.338415	0.39909	0.843869	0.51525	0	0	0	0	0	0	0	0	0	0	0	0	0
b0961	yccF	-0.026	-0.434	-0.439	0.001	-0.479	-0.232	-0.435	0.117	-0.042	-0.041	-0.046	0.027	0.435	0.921245	0.600261	0.27581	0.997421	0.151475	0.99991	0.061981	0.67949	0.999662	0.946341	0.948118	0.970059	0.060303	0	0	0	0	0	0	0	0	0	0	0	0	0
b0962	helD	0.679	0.079	0.076	0.512	-0.222	-0.01	-0.439	0.37	-0.114	-0.298	-0.301	-0.168	0.433	0.000214	0.967006	0.825373	0.003426	0.409484	0.99991	0.009515	0.036031	0.999662	0.303918	0.213625	0.62408	0.010401	0	0	0	0	0	0	0	0	0	0	0	0	0
b0963	mgsA	-0.527	0.08	0.174	-0.582	0.006	0.102	0.651	-0.172	-0.008	-0.168	-0.074	-0.055	-0.662	0.016241	0.974421	0.656505	0.009228	0.989461	0.99991	0.003637	0.472292	0.999662	0.687702	0.906853	0.93288	0.003309	0	0	0	0	0	0	0	0	0	0	0	0	0
b0965	yccU	0.522	-0.075	-0.048	0.492	-0.131	-0.002	-0.769	0.067	-0.047	-0.084	-0.056	-0.03	0.567	0.000287	0.967006	0.869336	0.000589	0.569826	0.99991	3e-06	0.673856	0.999662	0.77432	0.873037	0.935744	0.000123	0	0	0	0	0	0	0	0	0	0	0	0	0
b0966	hspQ	0.686	-0.016	0.016	0.366	-0.198	0.035	-0.766	0.063	0.112	-0.213	-0.181	-0.32	0.382	0.000558	0.995507	0.975005	0.050261	0.535994	0.99991	0.000214	0.790538	0.999662	0.54268	0.601468	0.416108	0.038576	0	0	0	0	0	0	0	0	0	0	0	0	0
b0967	rlmI	-0.651	-0.237	-0.227	-0.551	-0.02	-0.15	0.109	-0.529	0.041	0.208	0.218	0.1	-0.314	0.010915	0.967006	0.609432	0.029598	0.975375	0.99991	0.683105	0.041908	0.999662	0.667995	0.648004	0.876812	0.207319	0	0	0	0	0	0	0	0	0	0	0	0	0
b0969	tusE	-0.705	-0.227	-0.282	-0.527	-0.201	-0.127	0.265	-0.101	0.114	0.081	0.025	0.178	-0.301	0.000968	0.967006	0.413418	0.009804	0.542889	0.99991	0.186312	0.66854	0.999662	0.865797	0.968968	0.687702	0.126909	0	0	0	0	0	0	0	0	0	0	0	0	0
b0970	yccA	0.413	0.204	-0.068	0.572	-0.315	-0.101	-0.551	0.772	0.028	-0.247	-0.518	0.159	0.369	0.001492	0.779802	0.775166	4.6e-05	0.064721	0.99991	6.4e-05	1e-06	0.999662	0.246621	0.000764	0.517832	0.003402	0	0	0	0	0	0	0	0	0	0	0	0	0
b0971	serT	-0.753	0.034	-0.498	0.114	-0.371	-0.595	-0.496	0.429	0.705	0.127	-0.405	0.866	0.08	0.205509	0.995507	0.646328	0.863472	0.743839	0.99991	0.410223	0.520069	0.999662	0.932182	0.746899	0.473701	0.899332	0	0	0	0	0	0	0	0	0	0	0	0	0
b0974	hyaC	-1.569	-0.641	-0.928	-1.525	-0.555	-0.159	0.255	-0.24	0.686	0.373	0.086	0.044	-0.885	0.070218	0.967006	0.534504	0.082476	0.724711	0.99991	0.796278	0.824054	0.999662	0.853329	0.977272	0.989017	0.320216	0	0	0	0	0	0	0	0	0	0	0	0	0
b0975	hyaD	-1.294	-0.583	-0.684	-1.381	-0.472	-0.111	0.123	0.003	0.519	0.211	0.11	-0.087	-0.798	0.084183	0.967006	0.608192	0.070621	0.736324	0.99991	0.889845	0.997485	0.999662	0.909506	0.960929	0.971836	0.301031	0	0	0	0	0	0	0	0	0	0	0	0	0
b0976	hyaE	-1.307	-0.414	-0.678	-1.122	-0.51	-0.117	-0.013	0.042	0.571	0.167	-0.096	0.185	-0.708	0.090181	0.967006	0.610778	0.148561	0.706378	0.99991	0.987323	0.963977	0.999662	0.929901	0.968968	0.935744	0.371135	0	0	0	0	0	0	0	0	0	0	0	0	0
b0977	hyaF	-1.202	-0.592	-0.886	-1.426	-0.705	0.013	0.198	0.474	0.743	0.181	-0.113	-0.224	-0.834	0.116135	0.967006	0.51764	0.069343	0.595239	0.99991	0.82238	0.59509	0.999662	0.924565	0.961419	0.91914	0.29302	0	0	0	0	0	0	0	0	0	0	0	0	0
b0978	cbdA	-1.295	-1.021	-0.086	-1.744	-0.144	0.047	0.576	-1.02	0.484	-0.058	0.877	-0.449	-0.723	0.081562	0.910574	0.96287	0.024755	0.926359	0.99991	0.486451	0.196014	0.999662	0.975676	0.477645	0.818465	0.36442	0	0	0	-1	0	0	0	0	0	0	0	0	0
b0979	cbdB	-0.964	-0.99	-0.072	-1.452	-0.174	-0.01	0.344	-1.005	0.43	-0.102	0.817	-0.488	-0.461	0.163613	0.896101	0.968184	0.042993	0.907175	0.99991	0.660298	0.178397	0.999662	0.954976	0.489684	0.783105	0.539181	0	0	0	-1	0	0	0	0	0	0	0	0	0
b0980	appA	-0.34	-0.668	-0.117	-0.633	-0.215	-0.079	-0.133	-0.392	0.358	-0.098	0.453	-0.293	0.035	0.518713	0.967006	0.929603	0.234677	0.840679	0.99991	0.821632	0.513443	0.999662	0.940403	0.661435	0.822538	0.954361	0	0	0	0	0	0	0	0	0	0	0	0	0
b0981	etk	0.305	-0.008	0.021	0.287	-0.18	-0.132	-0.316	0.17	0.148	-0.202	-0.172	-0.018	0.295	0.12337	0.99709	0.968184	0.151077	0.61284	0.99991	0.111773	0.453933	0.999662	0.603661	0.666604	0.976532	0.133661	0	0	0	0	0	0	0	0	0	0	0	0	0
b0982	etp	0.308	-0.243	-0.196	0.156	-0.363	-0.007	-0.275	0.027	0.239	-0.167	-0.12	-0.152	0.399	0.338515	0.967006	0.764024	0.667353	0.536231	0.99991	0.42493	0.954813	0.999662	0.838384	0.907989	0.847371	0.230923	0	0	0	0	0	0	0	0	0	0	0	0	0
b0983	gfcE	0.061	-0.154	0.048	0.217	-0.087	-0.216	-0.22	0.039	0.16	-0.135	0.067	0.156	0.371	0.827452	0.967006	0.943384	0.408155	0.873656	0.99991	0.392045	0.90508	0.999662	0.813066	0.928405	0.792676	0.134764	0	0	0	0	0	0	0	0	0	0	0	0	0
b0984	gfcD	-0.007	-0.393	0.038	0.466	-0.342	-0.255	-1.003	0.323	0.046	-0.38	0.051	0.473	0.859	0.984024	0.895827	0.959218	0.079046	0.443019	0.99991	0.000615	0.274525	0.999662	0.430479	0.951062	0.412804	0.002332	0	0	0	0	0	0	-1	0	0	0	0	0	0
b0985	gfcC	-0.055	-0.404	-0.393	0.198	-0.294	-0.48	-0.347	0.299	-0.335	0.099	0.11	0.253	0.602	0.922124	0.967006	0.672856	0.707914	0.765425	0.99991	0.487847	0.606044	0.999662	0.940403	0.94563	0.829216	0.217214	0	0	0	0	0	0	0	0	0	0	0	0	0
b0986	gfcB	-0.059	-0.294	-0.687	0.435	-0.543	-0.499	-0.814	0.394	0.132	0.144	-0.249	0.494	0.728	0.900716	0.967006	0.376724	0.284712	0.439318	0.99991	0.047608	0.417515	0.999662	0.901952	0.814562	0.541411	0.068161	0	0	0	0	0	0	0	0	0	0	0	0	0
b0987	gfcA	-0.215	-0.272	-0.618	-0.299	-0.858	-0.3	-0.256	0.283	0.131	-0.24	-0.586	-0.084	-0.027	0.32767	0.967006	0.090985	0.185171	0.004837	0.99991	0.275191	0.275746	0.999662	0.61102	0.056292	0.885938	0.917195	0	0	0	0	0	0	0	0	0	0	0	0	0
b0989	cspH	-1.163	-0.204	-0.724	-1.062	-1.803	0.34	0.763	1.547	1.579	-1.079	-1.598	0.1	-0.858	0.321083	0.988745	0.729446	0.383484	0.318516	0.99991	0.539809	0.224975	0.999662	0.660854	0.400555	0.980839	0.474006	0	0	0	0	0	0	0	0	0	0	0	0	0
b0990	cspG	-0.859	-0.233	0.7	-0.835	-0.39	0.061	0.956	0.28	0.178	-1.09	-0.157	0.023	-0.603	0.102723	0.967006	0.408636	0.119648	0.670199	0.99991	0.070761	0.640745	0.999662	0.18141	0.915138	0.989017	0.26249	0	0	0	0	0	0	0	0	0	0	0	0	0
b0991	ymcE	0.35	0.083	0.719	-0.574	0.379	0.44	1.178	-0.149	0.624	-0.34	0.296	-0.924	-0.656	0.680695	0.995507	0.608565	0.53737	0.815523	0.99991	0.154558	0.883463	0.999662	0.846892	0.892814	0.592973	0.449298	0	0	0	0	0	0	0	0	0	0	0	0	0
b0992	yccM	-0.971	0.238	0.54	-1.511	0.133	0.143	1.855	-0.78	-0.349	-0.407	-0.104	-0.54	-1.749	0.061179	0.967006	0.530852	0.008101	0.903616	0.99991	0.001307	0.143345	0.999662	0.667995	0.945344	0.661234	0.002361	0	0	0	-1	0	0	1	0	0	0	0	0	-1
b0993	torS	-0.661	0.059	0.395	-0.516	0.149	-0.257	0.976	-0.242	0.06	-0.246	0.09	0.144	-0.576	0.003585	0.976728	0.27581	0.019182	0.702813	0.99991	5.4e-05	0.286959	0.999662	0.527328	0.870368	0.785081	0.008784	0	0	0	0	0	0	0	0	0	0	0	0	0
b0994	torT	-0.511	0.015	0.488	-0.743	-0.007	-0.108	0.916	-0.142	0.045	-0.494	-0.022	-0.232	-0.758	0.108654	0.99709	0.371466	0.025028	0.992389	0.99991	0.005912	0.706902	0.999662	0.346378	0.983373	0.771046	0.020856	0	0	0	0	0	0	0	0	0	0	0	0	0
b0995	torR	0.229	0.017	0.061	-0.071	-0.169	-0.04	-0.116	0.071	-0.041	-0.229	-0.185	-0.3	-0.087	0.345787	0.995507	0.921238	0.799375	0.710982	0.99991	0.657129	0.81924	0.999662	0.637553	0.71316	0.547621	0.738608	0	0	0	0	0	0	0	0	0	0	0	0	0
b0996	torC	-0.125	-0.058	0.047	-0.102	-0.04	-0.599	0.01	-0.449	-0.136	-0.087	0.019	0.023	-0.044	0.784469	0.99431	0.965242	0.83019	0.969652	0.99991	0.982372	0.33448	0.999662	0.931794	0.99267	0.987279	0.925852	0	0	0	0	0	0	0	0	0	0	0	0	0
b0997	torA	0.086	-0.192	-0.001	-0.124	-0.367	0.038	-0.115	0.313	-0.021	-0.366	-0.175	-0.21	0.067	0.765075	0.967006	0.999433	0.668716	0.382006	0.99991	0.683509	0.274066	0.999662	0.434618	0.767756	0.725135	0.815411	0	0	0	0	0	0	0	0	0	0	0	0	0
b0998	torD	-0.049	-0.141	-0.014	0.032	-0.025	-0.203	-0.238	0.033	-0.385	-0.011	0.116	0.081	0.173	0.866651	0.967006	0.986025	0.918946	0.968951	0.99991	0.376342	0.919987	0.999662	0.987576	0.858756	0.904153	0.512868	0	0	0	0	0	0	0	0	0	0	0	0	0
b1001	yccE	0.103	-0.3	-0.046	0.059	-0.096	-0.036	-0.073	0.072	-0.033	-0.049	0.205	-0.045	0.359	0.752444	0.967006	0.957784	0.868249	0.890227	0.99991	0.825276	0.854779	0.999662	0.949417	0.765938	0.958393	0.244653	0	0	0	0	0	0	0	0	0	0	0	0	0
b1003	yccJ	0.87	0.016	-0.471	0.871	-0.886	-0.042	-1.359	1.328	-0.094	-0.415	-0.901	0.001	0.856	0.001396	0.995507	0.312331	0.00142	0.011623	0.99991	1e-05	2.5e-05	0.999662	0.366663	0.006231	0.99813	0.001532	0	0	0	0	0	0	-1	1	0	0	0	0	0
b1006	rutG	0.395	-0.042	0.253	0.619	-0.17	-0.149	-0.405	0.322	-0.054	-0.423	-0.128	0.224	0.661	0.115556	0.991633	0.582037	0.015828	0.733231	0.99991	0.099718	0.241372	0.999662	0.333531	0.842433	0.673293	0.009311	0	0	0	0	0	0	0	0	0	0	0	0	0
b1007	rutF	0.712	0.017	-0.187	0.893	-0.082	-0.213	-1.038	0.283	0.021	0.105	-0.099	0.181	0.876	0.089471	0.997156	0.842325	0.035746	0.939639	0.99991	0.015289	0.582336	0.999662	0.926052	0.943601	0.847541	0.033521	0	0	0	0	0	0	-1	0	0	0	0	0	0
b1008	rutE	0.474	-0.166	0.299	0.227	-0.706	0.65	0.435	0.805	-0.091	-1.004	-0.539	-0.247	0.394	0.470748	0.982877	0.824224	0.76479	0.57233	0.99991	0.506424	0.295622	0.999662	0.411146	0.718744	0.879393	0.569367	0	0	0	0	0	0	0	0	0	0	0	0	0
b1009	rutD	0.401	-0.732	-0.436	-0.015	-1.661	0.443	-0.2	2.094	0.81	-1.225	-0.93	-0.415	0.717	0.48585	0.967006	0.698754	0.98565	0.088655	0.99991	0.754942	0.003763	0.999662	0.317468	0.44037	0.752114	0.252994	0	0	0	0	0	0	0	1	0	0	0	0	0
b1011	rutB	0.752	-0.688	-0.269	-0.066	-0.966	0.222	-0.732	0.38	0.239	-0.697	-0.278	-0.818	0.622	0.233212	0.967006	0.852923	0.937799	0.414875	0.99991	0.331735	0.682323	0.999662	0.646653	0.902441	0.534567	0.396268	0	0	0	0	0	0	0	0	0	0	0	0	0
b1012	rutA	0.886	-0.188	-0.623	0.437	-1.62	0.134	-0.076	1.666	1.417	-0.997	-1.432	-0.449	0.625	0.308664	0.988745	0.740799	0.663278	0.341547	0.99991	0.936817	0.150288	0.999662	0.660854	0.432713	0.82696	0.505382	0	0	0	0	0	0	0	0	0	0	0	0	0
b1013	rutR	0.473	-0.136	0.048	0.277	-0.365	0.171	-0.506	0.235	-0.038	-0.412	-0.229	-0.196	0.413	0.012082	0.967006	0.917233	0.138584	0.188142	0.99991	0.008172	0.247717	0.999662	0.186591	0.471585	0.604654	0.027651	0	0	0	0	0	0	0	0	0	0	0	0	0
b1015	putP	-0.151	-0.243	0.325	-0.01	0.059	-0.001	-0.081	-0.241	-0.082	-0.266	0.302	0.141	0.233	0.435612	0.967006	0.330155	0.967189	0.890227	0.99991	0.691354	0.238201	0.999662	0.412568	0.292472	0.750826	0.223061	0	0	0	0	0	0	0	0	0	0	0	0	0
b1021	pgaD	0.507	0.032	0.291	1.074	-0.047	-0.303	-0.974	1.015	0.146	-0.338	-0.079	0.567	1.043	0.168052	0.995507	0.676492	0.004111	0.962417	0.99991	0.006552	0.00736	0.999662	0.65308	0.947221	0.421009	0.004005	0	0	0	1	0	0	0	1	0	0	0	0	1
b1029	ycdU	-0.053	-0.393	-0.826	1.14	-0.261	-0.788	-1.486	-0.059	0.012	0.566	0.133	1.193	1.534	0.928661	0.967006	0.394519	0.016474	0.805683	0.99991	0.002801	0.932981	0.999662	0.596586	0.933938	0.348804	0.002212	0	0	0	1	0	0	-1	0	0	0	0	0	1
b1033	ghrA	0.751	0.086	0.475	0.572	-0.114	-0.081	-0.326	0.503	-0.255	-0.589	-0.2	-0.18	0.485	0.002137	0.975472	0.240562	0.016493	0.811923	0.99991	0.15852	0.040228	0.999662	0.1226	0.672103	0.729837	0.036445	0	0	0	0	0	0	0	0	0	0	0	0	0
b1034	ycdX	0.174	0.008	0.182	0.191	-0.04	-0.088	-0.139	0.002	-0.183	-0.222	-0.047	0.017	0.184	0.206506	0.995507	0.455216	0.168352	0.897978	0.99991	0.325427	0.992102	0.999662	0.343979	0.907989	0.968336	0.179544	0	0	0	0	0	0	0	0	0	0	0	0	0
b1035	ycdY	-0.102	-0.064	-0.002	-0.025	-0.059	-0.126	-0.082	-0.149	-0.096	-0.057	0.005	0.077	0.039	0.44946	0.967006	0.99445	0.868726	0.827384	0.99991	0.555535	0.301199	0.999662	0.855904	0.99267	0.810633	0.788214	0	0	0	0	0	0	0	0	0	0	0	0	0
b1036	ycdZ	-0.538	-0.195	-0.165	-0.226	-0.275	-0.242	0.009	0.123	0.082	-0.11	-0.08	0.312	-0.031	0.004543	0.967006	0.608565	0.214959	0.317793	0.99991	0.964845	0.555139	0.999662	0.780314	0.862295	0.421009	0.877406	0	0	0	0	0	0	0	0	0	0	0	0	0
b1037	csgG	-0.439	-0.692	0.453	-0.321	-0.118	-0.292	0.269	-1.019	-0.208	-0.571	0.574	0.119	0.372	0.123834	0.247638	0.355392	0.27295	0.840679	0.99991	0.359539	0.001753	0.999662	0.223088	0.153479	0.872074	0.202839	0	0	0	0	0	0	0	-1	0	0	0	0	0
b1038	csgF	-0.171	-1.21	0.901	-0.057	0.499	-0.579	1.31	-2.207	-0.789	-0.402	1.709	0.114	1.153	0.773972	0.491468	0.292603	0.931884	0.566384	0.99991	0.008427	0.001125	0.999662	0.659317	0.017957	0.94109	0.056144	0	0	0	0	0	0	1	-1	0	0	1	0	0
b1039	csgE	0.189	-1.392	0.808	0.746	0.589	-1.27	0.804	-1.526	-0.129	-0.219	1.981	0.556	2.137	0.811365	0.779802	0.504249	0.286066	0.633352	0.99991	0.172693	0.054804	0.999662	0.889924	0.057288	0.698465	0.008585	0	0	0	0	0	0	0	0	0	0	0	0	1
b1040	csgD	0.407	-0.291	0.821	0.643	0.653	-0.418	0.476	-1.302	-0.415	-0.168	0.943	0.236	0.933	0.276318	0.967006	0.199415	0.085161	0.240228	0.99991	0.18235	0.001779	0.999662	0.840605	0.051769	0.78542	0.014037	0	0	0	0	0	0	0	-1	0	0	0	0	0
b1041	csgB	0.467	-0.157	0.103	0.397	-0.225	-0.601	-0.312	-1.809	0.355	-0.327	-0.067	-0.07	0.555	0.513421	0.988745	0.959218	0.605442	0.894865	0.99991	0.675474	0.045334	0.999662	0.851265	0.980282	0.973055	0.443283	0	0	0	0	0	0	0	-1	0	0	0	0	0
b1042	csgA	0.52	-0.648	0.109	0.222	-0.222	-0.376	-0.455	-0.411	0.148	-0.331	0.426	-0.299	0.869	0.046741	0.319565	0.844196	0.435136	0.655496	0.99991	0.094594	0.187699	0.999662	0.516365	0.350045	0.570286	0.003242	0	0	0	0	0	0	0	0	0	0	0	0	0
b1045	ymdB	0.155	-0.624	0.792	-0.039	0.427	0.2	-0.188	-0.825	0.021	-0.365	1.051	-0.194	0.585	0.497476	0.115105	0.017338	0.882883	0.187925	0.99991	0.423687	0.000807	0.999662	0.317468	0.000227	0.69062	0.012237	0	0	0	0	0	0	0	0	0	0	1	0	0
b1046	clsC	0.613	-0.276	0.294	0.558	-0.124	0.016	-0.723	0.152	0.042	-0.418	0.153	-0.055	0.835	0.001238	0.851852	0.354747	0.003021	0.719535	0.99991	0.000238	0.459421	0.999662	0.160407	0.680263	0.904153	5.3e-05	0	0	0	0	0	0	0	0	0	0	0	0	0
b1047	opgC	-0.629	-0.448	-0.591	0.177	-0.228	-0.806	-0.275	-0.117	0.109	0.363	0.22	0.806	0.624	0.384537	0.967006	0.656505	0.82451	0.884554	0.99991	0.714381	0.900649	0.999662	0.825186	0.915056	0.580091	0.38276	0	0	0	0	0	0	0	0	0	0	0	0	0
b1048	opgG	-0.019	-0.016	-0.196	0.058	-0.237	-0.142	-0.36	0.072	0.027	-0.041	-0.221	0.077	0.074	0.91247	0.995507	0.459946	0.728482	0.30724	0.99991	0.018738	0.6898	0.999662	0.911333	0.348104	0.838143	0.636867	0	0	0	0	0	0	0	0	0	0	0	0	0
b1049	opgH	0.084	0.016	-0.138	-0.016	-0.258	0.005	-0.326	0.163	0.102	-0.12	-0.273	-0.1	-0.031	0.438111	0.99431	0.463258	0.901351	0.084974	0.99991	0.00356	0.152837	0.999662	0.551221	0.049383	0.662688	0.787116	0	0	0	0	0	0	0	0	0	0	0	0	0
b1050	yceK	0.238	-0.25	-0.096	0.386	-0.462	-0.296	-0.728	0.784	0.499	-0.366	-0.212	0.147	0.636	0.498293	0.967006	0.909799	0.274263	0.443012	0.99991	0.04077	0.03687	0.999662	0.612317	0.814562	0.859465	0.065759	0	0	0	0	0	0	0	0	0	0	0	0	0
b1053	mdtG	0.507	-0.289	0.31	0.25	-0.436	-0.104	-0.273	-0.004	0.13	-0.745	-0.146	-0.257	0.539	0.059907	0.967006	0.521971	0.374784	0.302759	0.99991	0.324174	0.992111	0.999662	0.092398	0.831321	0.656315	0.047688	0	0	0	0	0	0	0	0	0	0	0	0	0
b1054	lpxL	0.151	-0.194	-0.016	0.13	-0.33	-0.118	-0.308	0.145	0.025	-0.313	-0.136	-0.021	0.323	0.256862	0.895532	0.96287	0.348754	0.079976	0.99991	0.022868	0.328065	0.999662	0.161471	0.579717	0.955754	0.017261	0	0	0	0	0	0	0	0	0	0	0	0	0
b1055	yceA	0.789	-0.315	-0.842	1.158	-1.222	-0.272	-2.287	1.512	0.885	-0.379	-0.907	0.369	1.473	0.221575	0.967006	0.493774	0.072971	0.247908	0.99991	0.001335	0.037252	0.999662	0.815029	0.439718	0.805269	0.024133	0	0	0	0	0	0	-1	1	0	0	0	0	1
b1057	yceJ	0.676	-0.376	-0.266	0.83	-0.527	0.165	-1.149	1.566	0.274	-0.261	-0.151	0.155	1.206	0.051943	0.967006	0.704599	0.019178	0.396758	0.99991	0.002064	0.000142	0.999662	0.763416	0.895752	0.843869	0.001438	0	0	0	0	0	0	-1	1	0	0	0	0	1
b1058	yceO	-0.242	-0.017	0.028	0.003	-0.999	-0.533	0.491	1.1	1.325	-1.027	-0.982	0.245	0.02	0.751409	0.999467	0.98986	0.997714	0.402892	0.99991	0.474305	0.161557	0.999662	0.433556	0.418262	0.894012	0.98054	0	0	0	0	0	0	0	0	0	0	0	0	0
b1059	solA	-0.209	-0.064	0.315	-0.065	0.219	-0.189	0.235	-0.19	-0.132	-0.096	0.283	0.144	-0.001	0.254894	0.975472	0.321913	0.754065	0.454209	0.99991	0.198049	0.33054	0.999662	0.813066	0.300297	0.731085	0.996793	0	0	0	0	0	0	0	0	0	0	0	0	0
b1060	bssS	-0.112	-0.161	0.504	-0.653	-0.111	0	0.553	-0.2	0.116	-0.615	0.05	-0.541	-0.493	0.750713	0.967006	0.364324	0.049819	0.873622	0.99991	0.093865	0.601345	0.999662	0.253333	0.960366	0.434176	0.133006	0	0	0	0	0	0	0	0	0	0	0	0	0
b1061	dinI	-0.736	0.225	-0.073	-0.869	0.182	-0.036	0.875	-0.717	-0.126	0.254	-0.044	-0.133	-1.094	0.006116	0.967006	0.90241	0.001828	0.692104	0.99991	0.001503	0.007959	0.999662	0.596444	0.95296	0.840016	0.000165	0	0	0	0	0	0	0	0	0	0	0	0	-1
b1062	pyrC	-0.914	0.151	-0.178	-1.085	0.115	-0.07	0.99	-0.876	-0.158	0.293	-0.036	-0.17	-1.235	0.010884	0.967006	0.789372	0.00342	0.876077	0.99991	0.006325	0.016183	0.999662	0.664651	0.975818	0.847521	0.001005	0	0	0	-1	0	0	0	0	0	0	0	0	-1
b1063	yceB	0.515	-0.016	-0.171	0.532	-0.518	-0.241	-0.679	0.679	-0.257	-0.347	-0.502	0.017	0.548	0.002828	0.995507	0.575513	0.00224	0.022543	0.99991	0.000191	0.000339	0.999662	0.234246	0.018386	0.971836	0.001568	0	0	0	0	0	0	0	0	0	0	0	0	0
b1065	mdtH	-0.66	0.133	0.455	-0.516	0.17	-0.038	1.003	-0.258	0.012	-0.285	0.036	0.144	-0.649	0.137779	0.975472	0.551311	0.254869	0.852214	0.99991	0.02306	0.608529	0.999662	0.749131	0.98099	0.904153	0.138649	0	0	0	0	0	0	1	0	0	0	0	0	0
b1066	rimJ	0.369	0.199	0.374	0.245	0.18	0.03	0.061	-0.032	-0.204	-0.195	-0.02	-0.124	0.046	0.108822	0.967006	0.358688	0.305429	0.667272	0.99991	0.806671	0.916365	0.999662	0.667702	0.98136	0.825042	0.856748	0	0	0	0	0	0	0	0	0	0	0	0	0
b1067	yceH	0.776	0.209	0.206	0.637	0.074	-0.072	-0.351	0.224	-0.215	-0.132	-0.134	-0.139	0.428	0.00183	0.967006	0.640357	0.009091	0.892443	0.99991	0.131854	0.388571	0.999662	0.807371	0.814548	0.799592	0.064484	0	0	0	0	0	0	0	0	0	0	0	0	0
b1068	yceM	0.639	0.227	0.267	0.691	0.01	-0.079	-0.282	0.202	-0.147	-0.256	-0.216	0.052	0.465	0.05772	0.967006	0.672647	0.042119	0.988746	0.99991	0.408414	0.615194	0.999662	0.708074	0.779799	0.955754	0.157704	0	0	0	0	0	0	0	0	0	0	0	0	0
b1069	murJ	-0.386	-0.175	-0.453	0.32	-0.231	-0.481	-0.333	0.658	-0.033	0.222	-0.055	0.706	0.495	0.404995	0.973353	0.588903	0.501109	0.803996	0.99991	0.474415	0.16575	0.999662	0.836351	0.970701	0.452201	0.270521	0	0	0	0	0	0	0	0	0	0	0	0	0
b1084	rne	-0.031	0.017	0.135	0.006	-0.187	-0.096	-0.234	0.122	-0.051	-0.323	-0.204	0.038	-0.01	0.845618	0.994571	0.603794	0.972462	0.409682	0.99991	0.103015	0.449454	0.999662	0.172484	0.364076	0.926345	0.948897	0	0	0	0	0	0	0	0	0	0	0	0	0
b1086	rluC	-0.814	-0.345	-0.594	-0.131	-0.438	-0.433	-0.153	0.383	0.103	0.155	-0.094	0.682	0.213	0.062854	0.967006	0.439673	0.786811	0.552804	0.99991	0.739704	0.425249	0.999662	0.888718	0.945115	0.452201	0.635904	0	0	0	0	0	0	0	0	0	0	0	0	0
b1087	yceF	0.589	0.051	-0.008	0.546	-0.131	-0.066	-0.521	0.44	-0.049	-0.122	-0.182	-0.044	0.495	0.000129	0.975472	0.984324	0.000332	0.601322	0.99991	0.000451	0.003233	0.999662	0.660854	0.432713	0.901525	0.000793	0	0	0	0	0	0	0	0	0	0	0	0	0
b1088	yceD	-0.505	0.014	-0.207	-0.175	-0.099	-0.191	-0.01	0.219	0.114	0.108	-0.113	0.329	-0.189	0.014136	0.995507	0.566466	0.4017	0.807025	0.99991	0.963681	0.305336	0.999662	0.812806	0.814357	0.437238	0.346883	0	0	0	0	0	0	0	0	0	0	0	0	0
b1089	rpmF	-0.431	0.084	0.008	-0.408	-0.023	-0.023	0.276	-0.021	0.058	-0.031	-0.107	0.023	-0.491	0.002034	0.967006	0.983321	0.003355	0.942043	0.99991	0.037809	0.900361	0.999662	0.924565	0.682545	0.9487	0.000579	0	0	0	0	0	0	0	0	0	0	0	0	0
b1090	plsX	-0.284	-0.043	-0.146	-0.225	-0.303	-0.047	-0.138	0.197	0.136	-0.157	-0.26	0.058	-0.182	0.050069	0.975472	0.574826	0.119408	0.139533	0.99991	0.35748	0.199758	0.999662	0.565367	0.207763	0.873955	0.203087	0	0	0	0	0	0	0	0	0	0	0	0	0
b1091	fabH	-0.163	-0.116	-0.266	0.11	-0.226	-0.032	-0.331	0.365	0.154	0.04	-0.11	0.273	0.226	0.305206	0.967006	0.345937	0.511696	0.360037	0.99991	0.037389	0.026972	0.999662	0.919918	0.747512	0.418765	0.149562	0	0	0	0	0	0	0	0	0	0	0	0	0
b1092	fabD	0.237	0.102	-0.232	0.227	-0.261	0.074	-0.377	0.545	0.103	-0.028	-0.362	-0.01	0.125	0.006733	0.967006	0.091512	0.009412	0.021971	0.99991	8.2e-05	1e-06	0.999662	0.89662	0.000662	0.970293	0.133701	0	0	0	0	0	0	0	0	0	0	0	0	0
b1093	fabG	0.16	0.165	-0.033	0.217	-0.042	0.046	-0.209	0.359	0.045	-0.009	-0.207	0.056	0.052	0.047095	0.460049	0.844607	0.009169	0.796242	0.99991	0.010627	9.9e-05	0.999662	0.965371	0.046016	0.769634	0.528586	0	0	0	0	0	0	0	0	0	0	0	0	0
b1094	acpP	-0.191	0.004	0.04	-0.148	0.074	-0.02	0.08	-0.173	0.029	0.033	0.069	0.044	-0.152	0.051929	0.99709	0.839463	0.134404	0.674824	0.99991	0.430688	0.090792	0.999662	0.89183	0.73487	0.859563	0.116822	0	0	0	0	0	0	0	0	0	0	0	0	0
b1095	fabF	0.017	0.178	-0.235	0.181	-0.12	-0.015	-0.27	0.388	-0.001	0.115	-0.299	0.164	0.002	0.900745	0.842558	0.245186	0.117437	0.540233	0.99991	0.020494	0.001835	0.999662	0.612078	0.043862	0.480483	0.985204	0	0	0	0	0	0	0	0	0	0	0	0	0
b1096	pabC	-0.277	-0.314	-0.159	0.058	-0.446	-0.18	-0.507	0.397	0.109	-0.287	-0.132	0.335	0.372	0.069696	0.460049	0.563179	0.73106	0.030769	0.99991	0.0017	0.014055	0.999662	0.278513	0.671132	0.373322	0.016135	0	0	0	0	0	0	0	0	0	0	0	0	0
b1097	yceG	-0.331	-0.353	-0.263	0.059	-0.351	-0.266	-0.339	0.285	0.061	-0.088	0.002	0.39	0.413	0.217305	0.948321	0.589258	0.845534	0.413349	0.99991	0.21084	0.330251	0.999662	0.900387	0.997103	0.474226	0.121376	0	0	0	0	0	0	0	0	0	0	0	0	0
b1098	tmk	-0.032	-0.082	0.024	0.071	-0.263	-0.116	-0.223	0.261	0.101	-0.286	-0.181	0.103	0.153	0.857416	0.967006	0.957784	0.685573	0.284291	0.99991	0.162095	0.121159	0.999662	0.301475	0.509355	0.785081	0.339855	0	0	0	0	0	0	0	0	0	0	0	0	0
b1099	holB	-0.039	-0.046	0.007	0.094	-0.285	-0.073	-0.276	0.386	0.115	-0.291	-0.239	0.134	0.14	0.832031	0.97957	0.990071	0.5985	0.260944	0.99991	0.097142	0.026861	0.999662	0.309561	0.365469	0.721452	0.403635	0	0	0	0	0	0	0	0	0	0	0	0	0
b1100	ycfH	0.343	-0.252	-0.19	0.241	-0.075	-0.019	-0.406	0.108	0.128	0.115	0.177	-0.101	0.493	0.066023	0.948321	0.582037	0.202911	0.852214	0.99991	0.032221	0.629168	0.999662	0.782323	0.620004	0.822538	0.01037	0	0	0	0	0	0	0	0	0	0	0	0	0
b1101	ptsG	-0.606	-0.233	0.009	-0.542	-0.147	0.075	0.117	-0.459	0.152	-0.156	0.085	0.065	-0.309	0.024909	0.967006	0.991457	0.045101	0.780547	0.99991	0.683244	0.103035	0.999662	0.787895	0.912341	0.935744	0.249635	0	0	0	0	0	0	0	0	0	0	0	0	0
b1103	hinT	0.954	0.15	-0.017	0.919	-0.123	-0.03	-0.974	0.468	-0.177	-0.106	-0.273	-0.034	0.77	0	0.967006	0.95985	0	0.591852	0.99991	0	0.000915	0.999662	0.682158	0.120756	0.918374	1e-06	0	0	0	0	0	0	0	0	0	0	0	0	0
b1104	ycfL	0.905	0.102	0.008	0.942	-0.143	-0.12	-0.996	0.436	-0.138	-0.151	-0.245	0.037	0.84	0	0.967006	0.981287	0	0.488872	0.99991	0	0.001229	0.999662	0.513142	0.155486	0.904153	0	0	0	0	0	0	0	0	0	0	0	0	0	0
b1105	lpoB	0.86	-0.009	0.088	0.835	-0.07	-0.133	-0.973	0.171	-0.215	-0.158	-0.062	-0.025	0.844	0	0.995507	0.697311	0	0.775793	0.99991	0	0.188205	0.999662	0.475359	0.840606	0.939596	0	0	0	0	0	0	0	0	0	0	0	0	0	0
b1106	thiK	0.408	0.02	0.071	0.423	-0.125	-0.088	-0.495	0.052	-0.153	-0.196	-0.145	0.015	0.403	0.003952	0.99431	0.792021	0.00315	0.609588	0.99991	0.000677	0.760115	0.999662	0.412568	0.547079	0.971815	0.004072	0	0	0	0	0	0	0	0	0	0	0	0	0
b1107	nagZ	0.364	0.027	0.054	0.4	-0.167	-0.054	-0.424	0.211	-0.048	-0.221	-0.193	0.036	0.373	0.001586	0.982877	0.802151	0.00067	0.32377	0.99991	0.000324	0.06579	0.999662	0.234532	0.220134	0.897851	0.001196	0	0	0	0	0	0	0	0	0	0	0	0	0
b1108	ycfP	-0.124	0.149	0.126	-0.221	0.136	0.031	0.291	-0.465	-0.188	0.009	-0.014	-0.096	-0.37	0.542529	0.967006	0.733487	0.280739	0.712392	0.99991	0.144988	0.025922	0.999662	0.987412	0.983498	0.845137	0.061675	0	0	0	0	0	0	0	0	0	0	0	0	0
b1109	ndh	-0.646	0.122	0.556	-0.643	0.173	-0.143	0.847	0.018	0.19	-0.383	0.052	0.003	-0.764	0.092089	0.975472	0.398189	0.096882	0.820865	0.99991	0.027916	0.96985	0.999662	0.587777	0.964472	0.997684	0.046316	0	0	0	0	0	0	0	0	0	0	0	0	0
b1111	ycfQ	0.524	-0.275	0.512	0.129	0.232	0.102	-0.295	-0.883	-0.113	-0.28	0.507	-0.395	0.403	0.020191	0.967006	0.17619	0.598607	0.542334	0.99991	0.197856	0.00055	0.999662	0.485497	0.093672	0.413803	0.074536	0	0	0	0	0	0	0	0	0	0	0	0	0
b1112	bhsA	0.793	0.588	-0.668	0.683	-0.752	-0.197	-0.735	1.923	-0.206	-0.084	-1.34	-0.11	0.095	0.151327	0.967006	0.521971	0.22533	0.419694	0.99991	0.188944	0.001817	0.999662	0.958418	0.080008	0.94109	0.874253	0	0	0	0	0	0	0	1	0	0	0	0	0
b1113	ldtC	0.853	-0.123	-0.454	1.501	-0.262	-0.356	-1.741	1.331	0.081	0.192	-0.139	0.648	1.624	0.008144	0.973841	0.431995	2.9e-05	0.653255	0.99991	4e-06	0.000184	0.999662	0.792788	0.869465	0.373322	1e-05	0	0	0	1	0	0	-1	1	0	0	0	0	1
b1114	mfd	0.272	-0.011	0.144	0.184	-0.11	-0.036	-0.216	0.032	-0.056	-0.254	-0.099	-0.088	0.195	0.024389	0.995507	0.504871	0.126555	0.607056	0.99991	0.07182	0.835442	0.999662	0.204665	0.682265	0.749855	0.100764	0	0	0	0	0	0	0	0	0	0	0	0	0
b1115	ycfT	0.256	0.407	0.752	0.278	-0.154	0.122	-0.418	0.642	-0.072	-0.905	-0.561	0.022	-0.129	0.639783	0.967006	0.395576	0.626838	0.898855	0.99991	0.448598	0.244851	0.999662	0.301475	0.531682	0.989017	0.814179	0	0	0	0	0	0	0	0	0	0	0	0	0
b1116	lolC	-0.268	-0.172	0.29	0.269	0.016	-0.277	0.111	0.167	0.087	-0.274	0.188	0.537	0.441	0.425422	0.967006	0.622494	0.435136	0.982784	0.99991	0.746282	0.666486	0.999662	0.667995	0.813211	0.434176	0.174072	0	0	0	0	0	0	0	0	0	0	0	0	0
b1117	lolD	-0.006	-0.157	0.282	0.199	0.163	-0.109	0.17	-0.044	-0.008	-0.119	0.32	0.205	0.356	0.986902	0.967006	0.593142	0.523031	0.780547	0.99991	0.571779	0.90714	0.999662	0.864999	0.52437	0.769634	0.220395	0	0	0	0	0	0	0	0	0	0	0	0	0
b1118	lolE	-0.064	-0.174	0.267	0.237	0.07	-0.076	-0.226	-0.065	-0.055	-0.197	0.244	0.3	0.411	0.83268	0.967006	0.582707	0.40103	0.907175	0.99991	0.417517	0.851309	0.999662	0.71617	0.63712	0.584684	0.124652	0	0	0	0	0	0	0	0	0	0	0	0	0
b1119	nagK	0.305	-0.11	-0.007	0.462	-0.291	-0.01	-0.663	0.537	0.044	-0.284	-0.182	0.157	0.572	0.050118	0.967006	0.989105	0.004333	0.212294	0.99991	0.000132	0.001641	0.999662	0.2984	0.502268	0.625064	0.000653	0	0	0	0	0	0	0	0	0	0	0	0	0
b1120	cobB	0.372	0.019	-0.165	0.464	-0.234	0.033	-0.545	0.54	0.085	-0.069	-0.253	0.093	0.446	0.005044	0.99431	0.471559	0.000756	0.225602	0.99991	0.000124	0.000211	0.999662	0.814246	0.161183	0.750442	0.00103	0	0	0	0	0	0	0	0	0	0	0	0	0
b1122	ymfA	0.35	0.568	-0.396	0.34	-0.761	0.264	-0.732	2.602	0.635	-0.365	-1.33	-0.01	-0.228	0.248929	0.572455	0.478826	0.275634	0.095254	0.99991	0.019857	0	0.999662	0.554952	0.000795	0.989017	0.44889	0	0	0	0	0	0	0	1	0	0	-1	0	0
b1123	potD	-0.062	0.016	0.018	-0.186	-0.081	0.052	-0.039	0.091	0.111	-0.099	-0.097	-0.125	-0.203	0.774117	0.995507	0.97293	0.358298	0.841153	0.99991	0.858055	0.697213	0.999662	0.823727	0.840606	0.79058	0.301031	0	0	0	0	0	0	0	0	0	0	0	0	0
b1128	roxA	0.55	0.187	-0.152	0.487	-0.277	0.017	-0.565	0.633	-0.006	-0.125	-0.464	-0.063	0.299	7e-06	0.636086	0.402854	3.9e-05	0.0503	0.99991	5e-06	1e-06	0.999662	0.520065	0.000355	0.792676	0.004369	0	0	0	0	0	0	0	0	0	0	0	0	0
b1129	phoQ	0.736	0.006	0.093	0.82	-0.275	-0.197	-0.847	0.409	-0.185	-0.368	-0.281	0.084	0.814	0.000253	0.997415	0.797996	7.8e-05	0.341687	0.99991	4.8e-05	0.035909	0.999662	0.246982	0.330559	0.847521	8.3e-05	0	0	0	0	0	0	0	0	0	0	0	0	0
b1130	phoP	0.754	0.015	0.11	0.659	-0.283	-0.054	-0.835	0.326	-0.24	-0.393	-0.297	-0.095	0.644	0.000561	0.995507	0.782746	0.002113	0.384072	0.99991	0.000193	0.134382	0.999662	0.264594	0.358507	0.843869	0.002377	0	0	0	0	0	0	0	0	0	0	0	0	0
b1132	hflD	-0.314	-0.081	-0.31	-0.207	-0.265	-0.163	-0.228	0.15	0.051	0.046	-0.183	0.107	-0.126	0.224214	0.975472	0.504249	0.448421	0.547136	0.99991	0.399311	0.624348	0.999662	0.944368	0.738456	0.872074	0.641868	0	0	0	0	0	0	0	0	0	0	0	0	0
b1133	mnmA	-0.394	-0.293	-0.454	-0.026	-0.289	-0.319	-0.284	0.141	0.008	0.164	0.004	0.367	0.267	0.267916	0.967006	0.471311	0.951533	0.65105	0.99991	0.441342	0.748252	0.999662	0.846892	0.996549	0.622648	0.459955	0	0	0	0	0	0	0	0	0	0	0	0	0
b1134	nudJ	0.15	-0.145	-0.294	0.225	-0.595	-0.046	-0.538	0.683	0.28	-0.302	-0.45	0.076	0.371	0.390127	0.967006	0.345937	0.195929	0.010719	0.99991	0.002993	0.000515	0.999662	0.32929	0.051805	0.859465	0.032425	0	0	0	0	0	0	0	0	0	0	0	0	0
b1135	rluE	-0.159	-0.174	-0.102	0.086	-0.524	-0.2	-0.313	0.441	0.268	-0.422	-0.35	0.245	0.26	0.520906	0.967006	0.836415	0.753194	0.133517	0.99991	0.20018	0.088505	0.999662	0.319369	0.369931	0.633608	0.284804	0	0	0	0	0	0	0	0	0	0	0	0	0
b1137	ymfD	-0.596	-0.022	-0.572	-0.38	-0.654	-0.03	-0.006	0.584	0.258	-0.082	-0.632	0.216	-0.358	0.020847	0.995507	0.195012	0.135207	0.061161	0.99991	0.983708	0.028497	0.999662	0.901765	0.056901	0.698809	0.154255	0	0	0	0	0	0	0	0	0	0	0	0	0
b1138	ymfE	-0.55	0.074	-0.642	-0.342	-0.809	-0.12	-0.104	0.676	0.262	-0.168	-0.883	0.208	-0.415	0.01057	0.975472	0.049606	0.102468	0.003404	0.99991	0.640975	0.003028	0.999662	0.694921	0.00078	0.646712	0.045554	0	0	0	0	0	0	0	0	0	0	0	0	0
b1139	lit	-0.11	0.384	-0.529	0.137	-0.597	-0.066	-0.324	1.376	0.036	-0.068	-0.981	0.246	-0.247	0.463609	0.128966	0.022171	0.369065	0.002388	0.99991	0.028686	0	0.999662	0.851081	3e-06	0.421662	0.082435	0	0	0	0	0	0	0	1	0	0	0	0	0
b1140	intE	0.4	0.058	0.228	0.078	-0.274	-0.005	0.167	0.217	0.271	-0.503	-0.333	-0.322	0.02	0.113616	0.988348	0.622494	0.791285	0.542066	0.99991	0.530911	0.465502	0.999662	0.259846	0.444917	0.534567	0.94633	0	0	0	0	0	0	0	0	0	0	0	0	0
b1141	xisE	0.086	-0.21	0.109	0.196	-0.374	0.13	-0.087	0.419	-0.565	-0.483	-0.163	0.109	0.406	0.868927	0.967006	0.924752	0.699898	0.663074	0.99991	0.863229	0.427131	0.999662	0.592648	0.908102	0.934365	0.383156	0	0	0	0	0	0	0	0	0	0	0	0	0
b1143	ymfI	0.025	-0.072	0.16	-0.06	-0.189	-0.029	0.043	0.024	-0.206	-0.349	-0.117	-0.085	0.011	0.902921	0.969098	0.609638	0.763744	0.52747	0.99991	0.82238	0.916482	0.999662	0.244003	0.764046	0.843869	0.954361	0	0	0	0	0	0	0	0	0	0	0	0	0
b1144	ymfJ	0.548	-0.633	-0.168	0.301	-0.685	0.315	-0.686	0.475	-0.217	-0.516	-0.052	-0.248	0.934	0.010832	0.101053	0.680963	0.16414	0.028118	0.99991	0.002819	0.053126	0.999662	0.185269	0.94574	0.563916	0.000188	0	0	0	0	0	0	0	0	0	0	0	0	0
b1145	cohE	0.597	0.11	0.311	0.545	0.032	-0.12	-0.364	0.056	-0.119	-0.278	-0.078	-0.052	0.435	0.012002	0.967006	0.453143	0.02215	0.955854	0.99991	0.114838	0.853517	0.999662	0.526567	0.908735	0.935744	0.059162	0	0	0	0	0	0	0	0	0	0	0	0	0
b1146	croE	-0.013	-1.407	-1.089	-0.336	-1.51	0.039	-0.67	0.365	-0.028	-0.421	-0.103	-0.323	1.071	0.981058	0.135545	0.228195	0.521426	0.041542	0.99991	0.213697	0.600051	0.999662	0.727515	0.95399	0.783619	0.052152	0	0	0	0	-1	0	0	0	0	0	0	0	0
b1147	ymfL	0.361	-0.888	-0.141	-0.081	-1.352	0.613	-0.889	0.576	0.481	-1.212	-0.465	-0.442	0.806	0.272743	0.253217	0.844196	0.840101	0.01006	0.99991	0.022545	0.202441	0.999662	0.062018	0.52952	0.522595	0.033962	0	0	0	0	-1	0	0	0	0	0	0	0	0
b1148	ymfM	0.415	-0.716	0.059	-0.265	-0.807	0.31	-0.176	0.397	0.189	-0.866	-0.091	-0.68	0.451	0.415315	0.967006	0.966017	0.659059	0.360037	0.99991	0.772731	0.555139	0.999662	0.362886	0.960366	0.529189	0.440388	0	0	0	0	0	0	0	0	0	0	0	0	0
b1151	beeE'	0.315	-0.546	-0.481	0.243	-0.036	-0.523	-0.936	-0.208	-0.827	0.446	0.51	-0.071	0.789	0.619645	0.967006	0.693205	0.724276	0.981204	0.99991	0.154291	0.794367	0.999662	0.746127	0.699123	0.970059	0.216651	0	0	0	0	0	0	0	0	0	0	0	0	0
b1152	jayE'	0.294	-0.593	-0.366	-0.357	-0.771	0.155	0.094	0.135	-0.309	-0.404	-0.178	-0.651	0.236	0.346702	0.695009	0.535904	0.304048	0.114828	0.99991	0.802247	0.767041	0.999662	0.543467	0.842433	0.388197	0.513405	0	0	0	0	0	0	0	0	0	0	0	0	0
b1153	ymfQ	0.088	-1.463	-0.086	0.103	0.047	-0.171	-0.171	-0.728	-0.296	0.133	1.51	0.016	1.566	0.903633	0.495115	0.95985	0.891237	0.977328	0.99991	0.804867	0.319673	0.999662	0.93402	0.126833	0.991852	0.031418	0	0	0	0	0	0	0	0	0	0	0	0	1
b1154	stfP	-0.118	-0.436	-0.504	-0.342	-0.583	-0.192	-0.052	0.956	-0.012	-0.079	-0.148	-0.224	0.093	0.811373	0.967006	0.542582	0.485693	0.439318	0.99991	0.921242	0.042119	0.999662	0.94932	0.915056	0.843869	0.857443	0	0	0	0	0	0	0	0	0	0	0	0	0
b1155	tfaP	-0.019	-0.28	-0.486	-0.146	-0.258	-1.361	-0.164	0.342	0.642	0.228	0.022	-0.128	0.134	0.965073	0.967006	0.446853	0.711784	0.694271	0.765147	0.671048	0.374493	0.999662	0.778446	0.986314	0.890018	0.727926	0	0	0	0	0	0	0	0	0	0	0	0	0
b1156	tfaE	0.617	-0.141	1.105	0.638	0.936	0.04	-0.396	-0.595	-0.875	-0.168	1.077	0.021	0.779	0.19211	0.977023	0.148136	0.189332	0.161701	0.99991	0.410491	0.206458	0.999662	0.865238	0.078632	0.989017	0.101463	0	0	0	0	0	0	0	0	0	0	0	0	0
b1159	mcrA	-0.052	-0.035	0.156	-0.085	-0.077	-0.066	0.338	0.302	0.108	-0.234	-0.042	-0.033	-0.05	0.881027	0.994571	0.785646	0.803628	0.907175	0.99991	0.259999	0.347972	0.999662	0.690266	0.964002	0.971836	0.880572	0	0	0	0	0	0	0	0	0	0	0	0	0
b1160	iraM	0.876	-0.46	0.126	0.948	-0.189	-0.225	-0.906	-0.304	-0.096	-0.315	0.271	0.072	1.408	0.012415	0.967006	0.873462	0.00785	0.803996	0.99991	0.008932	0.49287	0.999662	0.666265	0.744275	0.935744	0.000325	0	0	0	0	0	0	0	0	0	0	0	0	1
b1161	ycgX	-0.366	0.087	-1.258	0.844	-1.345	-0.717	-0.755	2.481	1.103	-0.087	-1.432	1.21	0.756	0.561062	0.99431	0.292603	0.130136	0.186886	0.99991	0.165249	0.000543	0.999662	0.966528	0.12403	0.37528	0.156714	0	0	0	0	0	0	0	1	0	0	0	0	0
b1162	bluR	0.449	-0.122	0.385	0.42	-0.053	-0.067	-0.596	0.232	0	-0.438	0.069	-0.029	0.542	0.027517	0.967006	0.272459	0.040605	0.907175	0.99991	0.00455	0.291235	0.999704	0.192756	0.908466	0.959046	0.008971	0	0	0	0	0	0	0	0	0	0	0	0	0
b1167	ymgC	1.583	-1.327	-1.386	0.936	-1.542	0.247	-1.728	2.566	1.318	-0.155	-0.215	-0.648	2.262	0.076324	0.967006	0.484854	0.338894	0.376005	0.99991	0.090562	0.017709	0.999662	0.958418	0.952017	0.725135	0.032009	0	0	0	0	0	0	0	1	0	0	0	0	1
b1168	ycgG	0.914	0.072	-0.326	0.71	-0.564	-0.076	-0.677	0.522	0.238	-0.239	-0.637	-0.203	0.638	0.017693	0.988745	0.680697	0.069732	0.418911	0.99991	0.076618	0.266543	0.999662	0.814246	0.339389	0.810262	0.088293	0	0	0	0	0	0	0	0	0	0	0	0	0
b1171	ymgD	-0.619	0.568	-0.946	-0.252	0.061	-0.254	1.302	1.13	0.378	1.007	-0.507	0.367	-0.82	0.079584	0.769273	0.101374	0.497026	0.94181	0.99991	0.000389	0.001712	0.999662	0.087014	0.333685	0.623444	0.018113	0	0	0	0	0	0	1	1	0	0	0	0	0
b1172	ymgG	-0.617	0.577	-0.954	-0.385	0.303	-0.148	1.628	0.947	0.225	1.257	-0.275	0.232	-0.963	0.084021	0.764973	0.104751	0.291025	0.62391	0.99991	3.9e-05	0.007324	0.999662	0.035753	0.688698	0.79058	0.007403	0	0	0	0	0	0	1	0	0	1	0	0	0
b1174	minE	0.964	0.259	-0.094	0.992	-0.249	-0.033	-0.824	1.328	-0.16	-0.155	-0.507	0.028	0.733	0	0.636086	0.723681	0	0.250823	0.99991	2e-06	0	0.999662	0.569821	0.003941	0.94109	1e-05	0	0	0	0	0	0	0	1	0	0	0	0	0
b1175	minD	0.873	0.25	-0.074	0.94	-0.166	-0.075	-0.699	1.219	-0.175	-0.093	-0.416	0.068	0.69	2e-06	0.7666	0.806945	1e-06	0.511087	0.99991	3.3e-05	0	0.999662	0.778446	0.028412	0.847521	4.1e-05	0	0	0	0	0	0	0	1	0	0	0	0	0
b1176	minC	0.183	0.108	0.351	0.286	0.047	-0.175	-0.028	0.294	-0.093	-0.305	-0.062	0.102	0.178	0.348787	0.967006	0.304427	0.143332	0.916563	0.99991	0.896675	0.151155	0.999662	0.353341	0.912899	0.83104	0.364815	0	0	0	0	0	0	0	0	0	0	0	0	0
b1177	ycgJ	0.615	-0.044	0.018	0.596	-0.28	0.05	-0.803	0.295	-0.102	-0.298	-0.236	-0.019	0.64	0.000545	0.981525	0.968184	0.000806	0.279678	0.99991	2.9e-05	0.095711	0.999662	0.304499	0.37818	0.970293	0.000371	0	0	0	0	0	0	0	0	0	0	0	0	0
b1178	pliG	0.773	-0.265	0.072	0.282	-0.561	-0.111	-0.684	0.13	-0.174	-0.633	-0.296	-0.491	0.547	0.065366	0.967006	0.952384	0.537552	0.421747	0.99991	0.11462	0.817331	0.999662	0.404245	0.762308	0.566157	0.202048	0	0	0	0	0	0	0	0	0	0	0	0	0
b1179	ycgL	-0.055	0.032	0.226	0.037	0.319	-0.194	0.296	-0.184	-0.117	0.093	0.287	0.091	0.004	0.76567	0.988745	0.437316	0.847752	0.182675	0.99991	0.070055	0.293275	0.999662	0.79952	0.221238	0.822538	0.982178	0	0	0	0	0	0	0	0	0	0	0	0	0
b1180	ycgM	0.276	0.071	0.253	0.182	0.114	-0.07	0.058	-0.02	-0.1	-0.138	0.044	-0.094	0.112	0.166452	0.975472	0.477251	0.386383	0.777357	0.99991	0.789043	0.938577	0.999662	0.738835	0.944303	0.847521	0.589335	0	0	0	0	0	0	0	0	0	0	0	0	0
b1181	ycgN	0.408	0.004	0.129	0.464	0.119	-0.079	-0.196	0.22	-0.183	-0.01	0.115	0.056	0.459	0.030992	0.999467	0.713813	0.015793	0.746556	0.99991	0.298745	0.27405	0.999662	0.986851	0.796051	0.907768	0.015441	0	0	0	0	0	0	0	0	0	0	0	0	0
b1182	hlyE	0.454	0.248	0.159	0.114	-0.663	0.009	-0.065	1.142	0.069	-0.822	-0.911	-0.34	-0.133	0.323351	0.967006	0.876285	0.83298	0.41409	0.99991	0.901479	0.026616	0.999662	0.33526	0.198192	0.749855	0.790974	0	0	0	0	0	0	0	1	0	0	0	0	0
b1183	umuD	0.724	-0.027	0.021	0.384	-0.099	0.136	-0.131	0.479	0.079	-0.119	-0.071	-0.34	0.411	0.013784	0.995507	0.980357	0.200955	0.884935	0.99991	0.667948	0.12397	0.999662	0.873709	0.939403	0.554766	0.158035	0	0	0	0	0	0	0	0	0	0	0	0	0
b1184	umuC	0.41	0.007	0.172	0.593	-0.171	-0.089	-0.278	0.651	0.008	-0.343	-0.178	0.183	0.586	0.086556	0.998694	0.700291	0.015425	0.707763	0.99991	0.242475	0.010494	0.999662	0.418407	0.726826	0.734227	0.015094	0	0	0	0	0	0	0	0	0	0	0	0	0
b1185	dsbB	-0.035	-0.424	-0.179	0.243	-0.391	-0.263	-0.441	0.22	0.039	-0.211	0.034	0.278	0.668	0.906653	0.820826	0.712697	0.366915	0.341547	0.99991	0.090525	0.465121	0.999662	0.690266	0.970334	0.604654	0.012467	0	0	0	0	0	0	0	0	0	0	0	0	0
b1186	nhaB	0.33	-0.336	-0.032	0.352	-0.398	-0.225	-0.424	0.336	-0.159	-0.366	-0.062	0.022	0.688	0.057196	0.561505	0.945765	0.044182	0.107084	0.99991	0.015637	0.069217	0.999662	0.217211	0.906853	0.967946	0.000332	0	0	0	0	0	0	0	0	0	0	0	0	0
b1187	fadR	-0.586	-0.167	0.062	-0.359	-0.03	0.017	0.473	-0.234	0.089	-0.092	0.137	0.227	-0.193	0.009361	0.967006	0.902004	0.101201	0.95454	0.99991	0.030131	0.318945	0.999662	0.857536	0.779799	0.629138	0.384064	0	0	0	0	0	0	0	0	0	0	0	0	0
b1191	cvrA	0.067	-0.267	0.557	-0.121	-0.14	0.084	0.112	-0.191	0.087	-0.697	0.127	-0.188	0.146	0.757873	0.948321	0.069434	0.571421	0.702623	0.99991	0.593527	0.38698	0.999662	0.02986	0.780236	0.661234	0.474128	0	0	0	0	0	0	0	0	0	0	0	0	0
b1192	ldcA	0.519	0.126	0.219	1	-0.049	-0.213	-0.541	0.726	-0.188	-0.268	-0.175	0.481	0.874	0.031814	0.967006	0.616655	0.000162	0.928907	0.99991	0.020289	0.004362	0.999662	0.554952	0.732378	0.384071	0.000577	0	0	0	0	0	0	0	0	0	0	0	0	0
b1193	emtA	0.535	-0.027	-0.613	0.822	-0.555	-0.264	-0.941	1.057	-0.006	0.058	-0.528	0.288	0.85	0.008907	0.99431	0.059806	0.000194	0.0503	0.99991	3.7e-05	1.6e-05	0.999662	0.91077	0.04959	0.469159	0.000125	0	0	0	0	0	0	0	1	0	0	0	0	0
b1196	ycgY	0.464	0.182	0.409	1.197	-0.347	-0.244	-0.957	0.807	-0.059	-0.756	-0.53	0.733	1.015	0.403873	0.975472	0.692818	0.025052	0.773087	0.99991	0.058195	0.182486	0.999662	0.46341	0.628439	0.469503	0.043802	0	0	0	1	0	0	0	0	0	0	0	0	1
b1198	dhaM	-0.407	-0.135	0.134	-0.078	0.09	-0.189	0.143	-0.675	-0.267	-0.044	0.225	0.329	0.058	0.405656	0.976202	0.904971	0.891288	0.935612	0.99991	0.782485	0.190778	0.999662	0.973013	0.849785	0.779135	0.916074	0	0	0	0	0	0	0	0	0	0	0	0	0
b1199	dhaL	0.319	0.199	0.521	0.41	0.368	0.025	0.229	-0.383	-0.113	-0.154	0.169	0.092	0.212	0.587582	0.975472	0.608565	0.495585	0.735431	0.99991	0.697067	0.55742	0.999662	0.910116	0.915178	0.953136	0.722623	0	0	0	0	0	0	0	0	0	0	0	0	0
b1200	dhaK	0.774	0.455	0.831	0.206	0.357	0.349	0.003	-0.61	-0.083	-0.475	-0.098	-0.569	-0.249	0.216621	0.967006	0.452925	0.777114	0.780547	0.99991	0.996231	0.384217	0.999662	0.701878	0.960366	0.677688	0.71063	0	0	0	0	0	0	0	0	0	0	0	0	0
b1201	dhaR	0.812	0.289	0.46	0.913	0.305	-0.104	-0.33	0.283	-0.298	-0.155	0.016	0.102	0.624	0.002065	0.967006	0.301904	0.000729	0.459671	0.99991	0.176693	0.288863	0.999662	0.776614	0.985329	0.866495	0.012444	0	0	0	0	0	0	0	0	0	0	0	0	0
b1202	ycgV	-0.767	-0.23	0.756	-1.009	0.28	0.001	1.219	-1.011	-0.288	-0.476	0.51	-0.243	-0.779	0.006068	0.967006	0.055345	0.000655	0.521216	0.99991	6.7e-05	0.000594	0.999662	0.264594	0.157195	0.689239	0.00576	0	0	0	-1	0	0	1	-1	0	0	0	0	0
b1203	ychF	-0.208	-0.097	-0.45	0.162	-0.106	-0.291	-0.529	-0.14	-0.065	0.344	-0.009	0.37	0.259	0.460085	0.975472	0.362017	0.583456	0.856687	0.99991	0.056034	0.671648	0.999662	0.500865	0.994256	0.510099	0.350488	0	0	0	0	0	0	0	0	0	0	0	0	0
b1204	pth	-0.085	-0.318	-0.605	0.297	-0.427	-0.332	-0.697	0.315	0.096	0.178	-0.109	0.381	0.614	0.811373	0.967006	0.288431	0.365187	0.406106	0.99991	0.030155	0.37639	0.999662	0.813066	0.908358	0.56008	0.052888	0	0	0	0	0	0	0	0	0	0	0	0	0
b1206	dauA	-0.766	-0.12	-0.501	-0.735	-0.329	-0.076	0.233	-0.003	-0.042	0.173	-0.209	0.031	-0.615	0.000754	0.967006	0.150036	0.001191	0.299899	0.99991	0.283395	0.992397	0.999662	0.674072	0.574317	0.962207	0.004927	0	0	0	0	0	0	0	0	0	0	0	0	0
b1207	prs	-0.365	-0.023	-0.296	-0.462	-0.142	-0.105	0.127	-0.279	0.017	0.154	-0.119	-0.096	-0.439	0.051929	0.99431	0.367922	0.016606	0.671582	0.99991	0.521427	0.162377	0.999662	0.67383	0.775774	0.838816	0.020856	0	0	0	0	0	0	0	0	0	0	0	0	0
b1208	ispE	-0.059	-0.032	-0.03	0.066	-0.106	-0.128	-0.194	0.03	-0.04	-0.076	-0.074	0.125	0.098	0.676977	0.985062	0.930242	0.647153	0.656125	0.99991	0.143624	0.860682	0.999662	0.800102	0.817703	0.661234	0.46783	0	0	0	0	0	0	0	0	0	0	0	0	0
b1209	lolB	-0.025	0.018	0.169	0.25	0.073	-0.143	-0.155	0.016	-0.138	-0.096	0.055	0.275	0.232	0.902921	0.995507	0.605225	0.162633	0.844512	0.99991	0.395988	0.945603	0.999662	0.813066	0.915056	0.455702	0.18803	0	0	0	0	0	0	0	0	0	0	0	0	0
b1210	hemA	-0.052	-0.089	0.101	0.205	-0.185	-0.167	-0.29	0.093	0.078	-0.285	-0.096	0.256	0.294	0.787434	0.967006	0.763953	0.244363	0.53267	0.99991	0.093668	0.655396	0.999662	0.334903	0.820741	0.469503	0.086718	0	0	0	0	0	0	0	0	0	0	0	0	0
b1211	prfA	-0.474	-0.331	0.027	0.079	-0.108	-0.394	-0.192	-0.186	0.034	-0.135	0.222	0.553	0.41	0.156675	0.967006	0.975652	0.834125	0.880795	0.99991	0.580478	0.639429	0.999662	0.865797	0.764151	0.429383	0.215906	0	0	0	0	0	0	0	0	0	0	0	0	0
b1212	prmC	-0.57	-0.286	0.043	0.003	-0.121	-0.342	-0.369	-0.238	0.068	-0.163	0.166	0.574	0.289	0.093572	0.967006	0.962219	0.99546	0.868419	0.99991	0.283395	0.543913	0.999662	0.831837	0.842433	0.42187	0.3967	0	0	0	0	0	0	0	0	0	0	0	0	0
b1213	ychQ	-0.511	-0.301	-0.141	0.003	-0.54	-0.309	-0.488	0.226	0.507	-0.399	-0.239	0.514	0.304	0.177886	0.967006	0.858684	0.995986	0.361132	0.99991	0.200999	0.617075	0.999662	0.580637	0.785043	0.507278	0.427035	0	0	0	0	0	0	0	0	0	0	0	0	0
b1214	ychA	-0.217	-0.142	0.137	-0.016	-0.149	-0.136	-0.177	-0.025	0.061	-0.287	-0.007	0.201	0.126	0.178584	0.967006	0.641812	0.935724	0.601322	0.99991	0.280467	0.905325	0.999662	0.301475	0.99267	0.546152	0.440955	0	0	0	0	0	0	0	0	0	0	0	0	0
b1215	kdsA	0.078	0.037	0.011	0.075	-0.066	-0.08	-0.176	0.103	0.005	-0.077	-0.102	-0.003	0.038	0.388352	0.969098	0.962607	0.425041	0.687589	0.99991	0.050421	0.28379	0.999662	0.664721	0.502268	0.989017	0.684981	0	0	0	0	0	0	0	0	0	0	0	0	0
b1218	chaC	0.628	-0.077	0.297	0.894	-0.261	-0.142	-0.715	0.796	-0.01	-0.558	-0.184	0.267	0.971	0.002616	0.974421	0.401486	7e-05	0.423648	0.99991	0.000623	0.000378	0.999662	0.091728	0.639051	0.486934	2.5e-05	0	0	0	0	0	0	0	0	0	0	0	0	0
b1219	ychN	0.43	0.027	-0.027	0.269	-0.181	0.056	-0.497	0.3	0.038	-0.154	-0.208	-0.161	0.242	0.000578	0.986789	0.928819	0.022998	0.317545	0.99991	0.000134	0.014581	0.999662	0.468863	0.216297	0.483972	0.036612	0	0	0	0	0	0	0	0	0	0	0	0	0
b1221	narL	0.74	-0.104	-0.286	0.63	-0.602	-0.018	-1.074	-0.141	-0.075	-0.316	-0.498	-0.109	0.734	0.006282	0.973353	0.554853	0.018488	0.113591	0.99991	0.000233	0.670786	0.999662	0.536861	0.198516	0.865046	0.006494	0	0	0	0	0	0	-1	0	0	0	0	0	0
b1224	narG	1.91	0.013	-0.436	2.306	-0.686	-0.346	-2.908	1.179	0.117	-0.249	-0.698	0.396	2.293	0.128738	0.999469	0.883097	0.066355	0.803996	0.99991	0.022903	0.426756	0.999662	0.942087	0.834678	0.897918	0.063611	0	0	0	0	0	0	-1	0	0	0	0	0	0
b1225	narH	0.047	-0.185	-0.792	1.489	-1.11	-0.538	-2.859	2.146	0.393	-0.318	-0.925	1.442	1.674	0.977917	0.99431	0.768027	0.26044	0.658688	0.99991	0.038135	0.139146	0.999662	0.929901	0.767756	0.584684	0.195731	0	0	0	0	0	0	-1	0	0	0	0	0	0
b1226	narJ	0.011	-0.222	-0.629	0.889	-0.991	-0.042	-2.181	2.314	0.459	-0.362	-0.77	0.878	1.11	0.994872	0.991978	0.823197	0.520537	0.699552	0.99991	0.110463	0.097645	0.999662	0.919039	0.820133	0.779135	0.400206	0	0	0	0	0	0	0	0	0	0	0	0	0
b1227	narI	0.22	-0.313	-0.58	0.683	-0.978	0.32	-2.178	2.537	0.603	-0.398	-0.665	0.463	0.996	0.888956	0.988267	0.836669	0.634915	0.708929	0.99991	0.120149	0.069822	0.999662	0.910216	0.850404	0.89324	0.462382	0	0	0	0	0	0	0	0	0	0	0	0	0
b1230	tyrV	-0.856	-0.516	-0.71	0.158	-0.526	-0.587	-0.216	0.319	0.689	0.184	-0.01	1.013	0.674	0.185333	0.967006	0.535904	0.82451	0.649033	0.99991	0.746465	0.67949	0.999662	0.909506	0.995809	0.452201	0.291276	0	0	0	0	0	0	0	0	0	0	0	0	0
b1231	tyrT	-0.746	-0.281	-0.501	0.181	-0.542	-0.765	-0.293	0.377	0.504	-0.041	-0.261	0.927	0.462	0.209174	0.967006	0.646328	0.78285	0.606011	0.99991	0.633953	0.587756	0.999662	0.979426	0.863775	0.452201	0.434527	0	0	0	0	0	0	0	0	0	0	0	0	0
b1232	purU	-0.986	-0.012	0.088	-0.597	0.139	-0.187	0.661	-0.415	-0.131	0.051	0.15	0.389	-0.585	0.000305	0.99709	0.865854	0.017634	0.77552	0.99991	0.008447	0.102898	0.999662	0.932877	0.785043	0.457422	0.018567	0	0	0	0	0	0	0	0	0	0	0	0	0
b1233	ychJ	-0.658	-0.092	0.221	-0.455	0.065	-0.218	0.494	-0.482	-0.046	-0.156	0.157	0.203	-0.363	0.001803	0.967006	0.521861	0.023906	0.876375	0.99991	0.013594	0.018754	0.999662	0.679605	0.685635	0.638937	0.064681	0	0	0	0	0	0	0	0	0	0	0	0	0
b1234	rssA	0.557	-0.156	-0.051	0.921	-0.329	-0.226	-0.912	0.8	-0.094	-0.278	-0.173	0.364	1.077	0.026882	0.967006	0.939268	0.000619	0.422745	0.99991	0.000569	0.003233	0.999662	0.569238	0.763117	0.465922	0.000114	0	0	0	0	0	0	0	0	0	0	0	0	1
b1235	rssB	0.929	-0.097	-0.054	1.127	-0.417	-0.12	-1.163	0.978	0.099	-0.363	-0.32	0.198	1.224	0.000108	0.967006	0.922589	1e-05	0.206817	0.99991	6e-06	0.000103	0.999662	0.341259	0.364854	0.651638	3e-06	0	0	0	1	0	0	-1	0	0	0	0	0	1
b1236	galU	0.113	0.304	-0.238	0.262	0.104	-0.057	-0.194	0.333	-0.036	0.342	-0.2	0.149	-0.042	0.32261	0.126775	0.236035	0.024217	0.608195	0.99991	0.086976	0.005643	0.999662	0.065626	0.218944	0.525229	0.724791	0	0	0	0	0	0	0	0	0	0	0	0	0
b1237	hns	0.263	-0.008	0.198	0.214	0.147	-0.008	-0.321	-0.139	-0.063	-0.051	0.154	-0.05	0.221	0.00912	0.995507	0.248884	0.032792	0.337563	0.99991	0.001948	0.184815	0.999662	0.815029	0.300297	0.838143	0.025591	0	0	0	0	0	0	0	0	0	0	0	0	0
b1238	tdk	-0.403	-0.125	-0.45	0.012	-0.074	-0.296	-0.201	0.111	-0.027	0.375	0.05	0.415	0.137	0.160288	0.967006	0.376724	0.975029	0.907175	0.99991	0.49826	0.750331	0.999662	0.471992	0.952075	0.474792	0.645515	0	0	0	0	0	0	0	0	0	0	0	0	0
b1242	ychE	-0.083	-0.187	0.137	-0.203	-0.259	-0.056	0.138	-0.048	-0.002	-0.396	-0.072	-0.12	-0.015	0.683437	0.967006	0.694549	0.3015	0.387348	0.99991	0.489546	0.846094	0.999662	0.211901	0.894722	0.792676	0.945281	0	0	0	0	0	0	0	0	0	0	0	0	0
b1243	oppA	-0.394	-0.021	-0.011	-0.38	-0.47	-0.041	0.331	0.853	-0.217	-0.46	-0.449	0.014	-0.358	0.155415	0.995507	0.990654	0.176055	0.265067	0.99991	0.240339	0.003699	0.999662	0.333531	0.280098	0.988959	0.194042	0	0	0	0	0	0	0	0	0	0	0	0	0
b1244	oppB	-0.614	-0.213	-0.008	-0.43	-0.508	-0.064	0.193	0.752	-0.119	-0.5	-0.296	0.184	-0.217	0.011466	0.967006	0.991457	0.070679	0.127612	0.99991	0.433841	0.002847	0.999662	0.202981	0.455715	0.74352	0.365115	0	0	0	0	0	0	0	0	0	0	0	0	0
b1245	oppC	-0.548	-0.189	0.017	-0.473	-0.421	-0.008	0.25	0.637	-0.083	-0.438	-0.233	0.075	-0.284	0.009767	0.967006	0.975586	0.024501	0.152166	0.99991	0.233207	0.00357	0.999662	0.199215	0.509244	0.892144	0.166561	0	0	0	0	0	0	0	0	0	0	0	0	0
b1246	oppD	-0.498	-0.152	0.1	-0.535	-0.336	0.096	0.32	0.498	-0.054	-0.436	-0.184	-0.037	-0.384	0.007799	0.967006	0.772409	0.004923	0.206817	0.99991	0.080353	0.008785	0.999662	0.138603	0.567883	0.94109	0.03615	0	0	0	0	0	0	0	0	0	0	0	0	0
b1247	oppF	-0.514	-0.179	0.122	-0.573	-0.223	0.104	0.455	0.315	-0.114	-0.345	-0.044	-0.059	-0.394	0.001884	0.967006	0.668744	0.000745	0.352116	0.99991	0.004927	0.049457	0.999662	0.175462	0.923106	0.885938	0.013509	0	0	0	0	0	0	0	0	0	0	0	0	0
b1248	yciU	0.438	0.051	0.063	0.388	-0.201	-0.079	-0.238	0.317	-0.109	-0.264	-0.252	-0.05	0.337	0.049391	0.988267	0.90458	0.083737	0.619906	0.99991	0.28895	0.187434	0.999662	0.534914	0.516749	0.935744	0.125222	0	0	0	0	0	0	0	0	0	0	0	0	0
b1249	clsA	0.59	0.165	0.453	0.576	-0.001	-0.121	-0.275	0.376	-0.121	-0.455	-0.166	-0.014	0.41	0.012371	0.967006	0.260063	0.015125	0.998034	0.99991	0.23231	0.123993	0.999662	0.247815	0.73487	0.984066	0.070748	0	0	0	0	0	0	0	0	0	0	0	0	0
b1250	kch	0.234	-0.16	0.04	0.213	-0.098	-0.223	-0.125	0.118	-0.05	-0.138	0.062	-0.021	0.374	0.263782	0.967006	0.943865	0.326336	0.820865	0.99991	0.570973	0.639662	0.999662	0.761859	0.918322	0.974013	0.074401	0	0	0	0	0	0	0	0	0	0	0	0	0
b1251	yciI	0.655	0.169	-0.044	0.7	-0.174	0.024	-0.581	0.805	-0.282	-0.13	-0.342	0.044	0.531	0.001862	0.967006	0.935057	0.001066	0.63781	0.99991	0.004298	0.000323	0.999662	0.770049	0.247356	0.935744	0.008326	0	0	0	0	0	0	0	0	0	0	0	0	0
b1254	yciB	0.147	-0.243	-0.309	0.306	-0.513	-0.177	-0.572	0.541	0.023	-0.204	-0.27	0.159	0.549	0.416754	0.948321	0.339477	0.088019	0.039502	0.99991	0.002345	0.005579	0.999662	0.556765	0.350213	0.68024	0.003383	0	0	0	0	0	0	0	0	0	0	0	0	0
b1255	yciC	0.039	-0.141	-0.31	0.286	-0.493	-0.171	-0.543	0.495	0.058	-0.183	-0.352	0.246	0.427	0.865039	0.967006	0.394136	0.155478	0.08663	0.99991	0.008495	0.0215	0.999662	0.658219	0.242253	0.547389	0.033738	0	0	0	0	0	0	0	0	0	0	0	0	0
b1261	trpB	0.842	-0.052	0.168	0.967	-0.136	-0.003	-1.029	0.975	-0.107	-0.305	-0.084	0.125	1.019	0.002892	0.988745	0.74652	0.000856	0.809789	0.99991	0.000408	0.000986	0.999662	0.554952	0.915424	0.843869	0.000482	0	0	0	0	0	0	-1	0	0	0	0	0	1
b1262	trpC	0.998	-0.003	0.448	1.395	-0.109	-0.088	-1.274	1.271	0.035	-0.558	-0.106	0.397	1.398	0.001151	0.999469	0.383919	2.6e-05	0.866226	0.99991	6.6e-05	0.000103	0.999662	0.264594	0.902441	0.471681	2.4e-05	0	0	0	1	0	0	-1	1	0	0	0	0	1
b1263	trpD	0.607	0.152	0.356	0.547	-0.228	0.059	-0.743	0.946	-0.09	-0.585	-0.38	-0.06	0.395	0.011468	0.967006	0.39459	0.022847	0.592397	0.99991	0.002622	0.000353	0.999662	0.133535	0.292472	0.927315	0.087242	0	0	0	0	0	0	0	0	0	0	0	0	0
b1264	trpE	0.254	0.051	0.052	0.358	-0.145	-0.054	-0.567	0.941	-0.217	-0.197	-0.196	0.104	0.307	0.49817	0.99431	0.959218	0.346144	0.856687	0.99991	0.126228	0.013565	0.999662	0.814698	0.832075	0.914176	0.404926	0	0	0	0	0	0	0	0	0	0	0	0	0
b1265	trpL	0.087	0.107	0.44	0.328	0.12	-0.918	-0.771	0.061	-0.78	-0.32	0.013	0.241	0.221	0.899038	0.988745	0.672856	0.599834	0.925749	0.99991	0.201289	0.935015	0.999662	0.799382	0.995809	0.866495	0.713457	0	0	0	0	0	0	0	0	0	0	0	0	0
b1266	yciV	0.426	-0.037	-0.084	0.519	-0.262	-0.069	-0.635	0.266	-0.002	-0.178	-0.225	0.094	0.556	0.001413	0.975472	0.723401	0.000198	0.15578	0.99991	1.6e-05	0.046422	0.999662	0.430479	0.221875	0.743013	8.6e-05	0	0	0	0	0	0	0	0	0	0	0	0	0
b1267	yciO	0.674	0.107	-0.128	0.704	-0.264	-0.043	-0.884	0.344	-0.114	-0.136	-0.372	0.03	0.597	0	0.967006	0.460753	0	0.051914	0.99991	0	0.00143	0.999662	0.441686	0.002402	0.904153	1e-06	0	0	0	0	0	0	0	0	0	0	0	0	0
b1268	yciQ	0.609	0.067	-0.141	0.781	-0.309	-0.16	-0.868	1.11	-0.017	-0.168	-0.376	0.173	0.714	0.000188	0.967006	0.607572	9e-06	0.156729	0.99991	2e-06	0	0.999662	0.554952	0.056022	0.554976	2.6e-05	0	0	0	0	0	0	0	1	0	0	0	0	0
b1269	rluB	-0.738	-0.273	-0.328	-0.229	-0.155	-0.185	0.073	0.168	-0.011	0.173	0.118	0.509	0.044	0.031991	0.967006	0.591918	0.523171	0.819307	0.99991	0.845902	0.673274	0.999662	0.822606	0.906853	0.470158	0.90719	0	0	0	0	0	0	0	0	0	0	0	0	0
b1270	btuR	0.312	-0.014	0.447	0.318	0.243	-0.084	-0.099	-0.195	-0.084	-0.203	0.257	0.006	0.332	0.124546	0.995507	0.205163	0.119971	0.464463	0.99991	0.645725	0.382647	0.999662	0.596444	0.448274	0.989017	0.099497	0	0	0	0	0	0	0	0	0	0	0	0	0
b1271	yciK	0.294	0.006	0.484	0.366	0.252	-0.185	-0.147	-0.223	-0.151	-0.232	0.246	0.072	0.36	0.159411	0.999024	0.168437	0.082066	0.459559	0.99991	0.496936	0.326187	0.999662	0.543095	0.48622	0.894012	0.080802	0	0	0	0	0	0	0	0	0	0	0	0	0
b1272	sohB	0.587	-0.08	-0.252	0.644	-0.483	0.002	-0.828	0.744	-0.16	-0.231	-0.403	0.056	0.723	5.1e-05	0.967006	0.262614	1.7e-05	0.00442	0.99991	0	4e-06	0.999662	0.303918	0.01316	0.853474	4e-06	0	0	0	0	0	0	0	0	0	0	0	0	0
b1273	yciN	0.643	-0.136	0.048	0.26	-0.467	0.033	-0.677	0.29	-0.153	-0.515	-0.331	-0.384	0.396	0.000268	0.967006	0.901192	0.110461	0.037687	0.99991	0.000192	0.097705	0.999662	0.056801	0.151203	0.373322	0.016111	0	0	0	0	0	0	0	0	0	0	0	0	0
b1274	topA	0.797	-0.085	-0.141	0.847	-0.313	-0.069	-1.119	0.78	-0.035	-0.172	-0.228	0.049	0.932	2.4e-05	0.967006	0.646328	1.2e-05	0.203384	0.99991	0	5e-05	0.999662	0.589789	0.393899	0.904153	3e-06	0	0	0	0	0	0	-1	0	0	0	0	0	0
b1275	cysB	0.435	0.164	0.356	0.556	0.492	-0.523	-0.26	-0.464	-0.126	0.136	0.328	0.121	0.392	0.154919	0.967006	0.519261	0.070487	0.295918	0.99991	0.40672	0.150916	0.999662	0.847752	0.533159	0.873955	0.193314	0	0	0	0	0	0	0	0	0	0	0	0	0
b1277	ribA	0.009	-0.002	0.141	-0.166	-0.232	-0.036	0.014	-0.121	0.096	-0.374	-0.23	-0.175	-0.163	0.943298	0.999467	0.471559	0.14129	0.148133	0.99991	0.908357	0.32645	0.999662	0.045976	0.13408	0.452201	0.141798	0	0	0	0	0	0	0	0	0	0	0	0	0
b1279	yciS	0.376	-0.131	0.117	0.594	-0.339	-0.122	-0.637	0.648	0.169	-0.456	-0.209	0.218	0.725	0.038877	0.967006	0.732588	0.001923	0.21898	0.99991	0.000889	0.001229	0.999662	0.132142	0.514191	0.547621	0.000269	0	0	0	0	0	0	0	0	0	0	0	0	0
b1280	yciM	0.312	-0.189	-0.029	0.729	-0.271	-0.266	-0.661	0.552	0.048	-0.242	-0.083	0.417	0.917	0.168767	0.967006	0.962607	0.002252	0.477695	0.99991	0.004239	0.02177	0.999662	0.582887	0.903839	0.412804	0.000242	0	0	0	0	0	0	0	0	0	0	0	0	0
b1281	pyrF	-0.489	-0.187	-0.477	-0.462	-0.354	-0.162	-0.271	-0.434	0.149	0.123	-0.167	0.027	-0.275	0.215895	0.967006	0.502737	0.252571	0.61284	0.99991	0.521969	0.321666	0.999662	0.903566	0.872878	0.982979	0.50026	0	0	0	0	0	0	0	0	0	0	0	0	0
b1282	yciH	-0.463	-0.157	-0.331	-0.502	-0.301	-0.129	-0.215	-0.552	0.099	0.029	-0.144	-0.04	-0.345	0.274098	0.974421	0.672647	0.246008	0.697286	0.99991	0.642971	0.235556	0.999662	0.978865	0.907989	0.976532	0.425731	0	0	0	0	0	0	0	0	0	0	0	0	0
b1284	yciT	-0.658	-0.014	0.6	0.011	0.508	-0.385	0.479	-0.31	-0.075	-0.092	0.522	0.669	0.025	0.030992	0.99709	0.233492	0.977598	0.241555	0.99991	0.097848	0.317652	0.999662	0.898491	0.205354	0.373322	0.940922	0	0	0	0	0	0	0	0	0	0	0	0	0
b1286	rnb	0.129	0.199	-0.187	0.202	0.23	-0.165	-0.23	-0.206	0.061	0.416	0.031	0.072	0.003	0.482334	0.967006	0.573202	0.274263	0.422835	0.99991	0.205413	0.285135	0.999662	0.162778	0.95296	0.873955	0.986095	0	0	0	0	0	0	0	0	0	0	0	0	0
b1288	fabI	0.249	-0.092	-0.077	0.223	-0.251	-0.046	-0.405	0.296	0.01	-0.175	-0.159	-0.026	0.315	0.012942	0.967006	0.677378	0.025794	0.066726	0.99991	0.000207	0.005295	0.999662	0.308298	0.287777	0.925793	0.002351	0	0	0	0	0	0	0	0	0	0	0	0	0
b1289	ycjD	-0.169	0.032	0.377	0.516	0.091	-0.335	-0.156	0.476	0.342	-0.286	0.059	0.684	0.484	0.493599	0.99431	0.3575	0.028026	0.856687	0.99991	0.50057	0.043009	0.999662	0.49309	0.932825	0.29225	0.033402	0	0	0	0	0	0	0	0	0	0	0	0	0
b1290	sapF	0.291	0.06	0.15	0.378	0.021	0.003	-0.362	0.214	0.221	-0.129	-0.039	0.087	0.318	0.065065	0.974617	0.605502	0.018892	0.95808	0.99991	0.02248	0.202899	0.999662	0.679605	0.93556	0.818987	0.041933	0	0	0	0	0	0	0	0	0	0	0	0	0
b1291	sapD	0.287	-0.016	-0.042	0.393	-0.182	0.016	-0.59	0.352	0.178	-0.139	-0.165	0.106	0.409	0.035226	0.99431	0.891394	0.005292	0.406106	0.99991	0.000106	0.014281	0.999662	0.597713	0.473018	0.725588	0.003523	0	0	0	0	0	0	0	0	0	0	0	0	0
b1292	sapC	0.413	-0.143	-0.044	0.635	-0.214	-0.094	-1.113	0.161	-0.136	-0.17	-0.07	0.222	0.778	0.039224	0.967006	0.93379	0.002449	0.535313	0.99991	5e-06	0.483938	0.999662	0.670699	0.907444	0.577093	0.000349	0	0	0	0	0	0	-1	0	0	0	0	0	0
b1293	sapB	0.564	0.071	0.07	0.801	0.081	-0.105	-0.966	0.039	-0.132	0.012	0.011	0.237	0.73	0.001797	0.969098	0.848328	4.4e-05	0.81758	0.99991	3e-06	0.863024	0.999662	0.979047	0.985826	0.474919	0.000114	0	0	0	0	0	0	0	0	0	0	0	0	0
b1294	sapA	0.548	0.106	0.047	0.784	0.071	-0.14	-0.611	0.299	-0.046	0.023	-0.036	0.236	0.678	0.002043	0.967006	0.906437	4.8e-05	0.84142	0.99991	0.000591	0.089967	0.999662	0.958418	0.94574	0.474226	0.000224	0	0	0	0	0	0	0	0	0	0	0	0	0
b1295	ymjA	-0.193	-0.359	-0.127	0.32	-0.351	-0.433	-0.339	0.378	0.208	-0.224	0.008	0.513	0.678	0.506019	0.967006	0.825377	0.263762	0.44718	0.99991	0.231249	0.212967	0.999662	0.693393	0.995392	0.412804	0.017795	0	0	0	0	0	0	0	0	0	0	0	0	0
b1296	puuP	-0.328	-0.432	0.241	-0.197	-0.16	-0.034	-0.363	-0.435	0.259	-0.401	0.273	0.131	0.236	0.348602	0.967006	0.697407	0.602165	0.820865	0.99991	0.325427	0.258344	0.999662	0.531315	0.703478	0.885938	0.517871	0	0	0	0	0	0	0	0	0	0	0	0	0
b1303	pspF	0.404	0.336	0.73	0.132	0.455	-0.037	0.306	-0.344	-0.331	-0.275	0.119	-0.271	-0.204	0.2318	0.967006	0.206054	0.727803	0.391896	0.99991	0.377521	0.34698	0.999662	0.670928	0.902441	0.721452	0.557907	0	0	0	0	0	0	0	0	0	0	0	0	0
b1304	pspA	-0.103	0.129	-0.229	-0.208	-0.125	-0.067	0.075	0.027	-0.077	0.104	-0.255	-0.105	-0.338	0.737012	0.967006	0.66639	0.493122	0.832216	0.99991	0.809814	0.94223	0.999662	0.8861	0.634479	0.885938	0.231616	0	0	0	0	0	0	0	0	0	0	0	0	0
b1305	pspB	0.794	0.168	0.172	0.542	-0.168	-0.154	-0.458	0.482	-0.134	-0.34	-0.336	-0.251	0.374	0.007494	0.967006	0.762128	0.06395	0.780547	0.99991	0.111773	0.119937	0.999662	0.539994	0.505254	0.68024	0.18819	0	0	0	0	0	0	0	0	0	0	0	0	0
b1307	pspD	0.982	0.176	0.253	0.813	0.052	-0.151	-0.39	0.442	-0.276	-0.202	-0.125	-0.169	0.636	0.008663	0.967006	0.718157	0.030086	0.95671	0.99991	0.276116	0.265301	0.999662	0.813066	0.908735	0.840016	0.072956	0	0	0	0	0	0	0	0	0	0	0	0	0
b1308	pspE	-0.335	0.05	-0.584	-0.136	-0.67	-0.059	-0.493	0.839	0.012	-0.086	-0.72	0.199	-0.186	0.186201	0.988745	0.185785	0.620099	0.056772	0.99991	0.056706	0.002355	0.999662	0.898251	0.026069	0.734227	0.467139	0	0	0	0	0	0	0	0	0	0	0	0	0
b1319	ompG	0.647	-0.059	-0.24	0.812	-0.08	-0.477	-0.762	1	-0.698	0.16	-0.021	0.165	0.871	0.194796	0.995507	0.826646	0.106324	0.950539	0.99991	0.122601	0.051735	0.999662	0.905706	0.99267	0.893274	0.076476	0	0	0	0	0	0	0	0	0	0	0	0	0
b1320	ycjW	-0.067	-0.116	-0.765	0.364	-0.535	-0.374	-0.551	0.873	0.093	0.23	-0.418	0.431	0.48	0.835079	0.970162	0.106744	0.205871	0.214468	0.99991	0.054338	0.004574	0.999662	0.698422	0.363071	0.465922	0.089343	0	0	0	0	0	0	0	0	0	0	0	0	0
b1321	ycjX	0.918	-0.083	-0.063	1.059	-0.203	-0.141	-1.035	0.55	-0.025	-0.141	-0.12	0.141	1.142	0.000179	0.975472	0.908798	3.5e-05	0.618074	0.99991	4e-05	0.020375	0.999662	0.778446	0.833223	0.781729	1.3e-05	0	0	0	1	0	0	-1	0	0	0	0	0	1
b1322	ycjF	0.812	-0.166	-0.13	0.986	-0.346	-0.144	-1.249	0.403	-0.001	-0.216	-0.18	0.174	1.152	0.002036	0.967006	0.797929	0.000318	0.396758	0.99991	2e-05	0.139229	0.999662	0.671661	0.747512	0.753292	5.5e-05	0	0	0	0	0	0	-1	0	0	0	0	0	1
b1323	tyrR	0.217	0.183	0.357	0.09	0.32	0.015	0.305	-0.307	-0.229	-0.037	0.137	-0.127	-0.093	0.311774	0.967006	0.345937	0.704796	0.33163	0.99991	0.152826	0.176348	0.999662	0.943904	0.774255	0.805269	0.682293	0	0	0	0	0	0	0	0	0	0	0	0	0
b1324	tpx	0.74	0.319	0.322	0.669	0.03	0.02	-0.558	0.408	-0.079	-0.291	-0.289	-0.071	0.349	0.005089	0.967006	0.480166	0.010837	0.96284	0.99991	0.028686	0.129697	0.999662	0.542635	0.50868	0.915685	0.1614	0	0	0	0	0	0	0	0	0	0	0	0	0
b1325	ycjG	0.513	-0.017	0.2	0.8	0.081	-0.209	-0.4	0.22	-0.209	-0.119	0.098	0.287	0.817	0.02416	0.995507	0.63322	0.000895	0.871003	0.99991	0.067385	0.374482	0.999662	0.814791	0.869465	0.521298	0.000674	0	0	0	0	0	0	0	0	0	0	0	0	0
b1326	mpaA	0.782	0.211	0.461	0.591	0.215	0.1	-0.278	0.235	-0.123	-0.246	0.005	-0.191	0.38	0.004427	0.967006	0.330155	0.028798	0.654751	0.99991	0.29652	0.422481	0.999662	0.638855	0.995809	0.749866	0.144575	0	0	0	0	0	0	0	0	0	0	0	0	0
b1328	pgrR	0.181	-0.091	0.098	0.331	0.049	-0.198	-0.195	0.028	-0.09	-0.049	0.141	0.15	0.422	0.348602	0.967006	0.797106	0.086043	0.908216	0.99991	0.315383	0.910664	0.999662	0.919179	0.726226	0.731085	0.028589	0	0	0	0	0	0	0	0	0	0	0	0	0
b1329	mppA	0.136	0.105	-0.074	0.462	0.152	-0.204	-0.397	0.346	-0.095	0.226	0.048	0.326	0.357	0.513421	0.967006	0.868745	0.024791	0.679755	0.99991	0.048988	0.098353	0.999662	0.552925	0.939403	0.437238	0.072129	0	0	0	0	0	0	0	0	0	0	0	0	0
b1330	ynaI	0.844	-0.278	-0.509	0.363	-0.724	-0.101	-0.879	0.773	0.009	-0.215	-0.446	-0.481	0.641	8.6e-05	0.902362	0.121934	0.063569	0.005984	0.99991	8.2e-05	0.000553	0.999662	0.580458	0.101884	0.348804	0.001924	0	0	0	0	0	0	0	0	0	0	0	0	0
b1334	fnr	0.381	-0.284	-0.178	0.681	-0.499	-0.284	-1.105	0.653	0.156	-0.321	-0.215	0.3	0.965	0.250474	0.967006	0.786194	0.041029	0.341547	0.99991	0.001618	0.064536	0.999662	0.636242	0.783029	0.672477	0.004958	0	0	0	0	0	0	-1	0	0	0	0	0	0
b1335	ogt	0.876	-0.003	0.013	1.182	-0.215	-0.16	-1.096	0.845	0.05	-0.227	-0.212	0.306	1.184	0.001174	0.999469	0.98786	4.4e-05	0.647718	0.99991	9.1e-05	0.002199	0.999662	0.658219	0.68416	0.539836	4.1e-05	0	0	0	1	0	0	-1	0	0	0	0	0	1
b1336	abgT	0.344	0.033	0.365	0.582	-0.132	-0.054	-0.526	0.536	-0.065	-0.497	-0.164	0.238	0.549	0.173497	0.99431	0.413418	0.023533	0.809683	0.99991	0.034652	0.044131	0.999662	0.256484	0.783817	0.644616	0.026433	0	0	0	0	0	0	0	0	0	0	0	0	0
b1337	abgB	0.643	-0.381	0.22	0.649	-0.056	0.009	-0.866	-0.039	-0.251	-0.276	0.325	0.006	1.03	0.039465	0.967006	0.712697	0.041375	0.943931	0.99991	0.008013	0.92875	0.999662	0.666265	0.607643	0.993209	0.002378	0	0	0	0	0	0	0	0	0	0	0	0	1
b1338	abgA	0.481	-0.336	-0.313	0.74	-0.385	0.003	-0.84	0.444	0.058	-0.072	-0.049	0.259	1.076	0.157445	0.967006	0.646328	0.031066	0.544652	0.99991	0.01449	0.261169	0.999662	0.940416	0.968968	0.715452	0.002884	0	0	0	0	0	0	0	0	0	0	0	0	1
b1339	abgR	0.704	0.487	0.653	1.075	0.476	-0.276	-0.498	0.012	-0.207	-0.176	-0.011	0.371	0.588	0.05553	0.948321	0.312824	0.00456	0.418911	0.99991	0.152385	0.980149	0.999662	0.829698	0.994831	0.604654	0.087836	0	0	0	1	0	0	0	0	0	0	0	0	0
b1340	smrA	-0.172	-0.275	-0.179	0.04	-0.088	-0.219	-0.045	-0.064	-0.109	0.091	0.187	0.212	0.316	0.565932	0.967006	0.743887	0.90692	0.894715	0.99991	0.890899	0.866048	0.999662	0.901765	0.775302	0.752114	0.27966	0	0	0	0	0	0	0	0	0	0	0	0	0
b1344	ttcA	-0.44	-0.119	-0.135	-0.234	-0.201	-0.139	-0.185	-0.069	0.093	-0.067	-0.082	0.206	-0.115	0.07394	0.967006	0.775166	0.357556	0.648983	0.99991	0.474415	0.825183	0.999662	0.91077	0.908358	0.704293	0.656333	0	0	0	0	0	0	0	0	0	0	0	0	0
b1345	intR	-0.201	-0.458	0.015	0.069	-0.271	-0.145	-0.383	-0.016	0.078	-0.286	0.187	0.271	0.527	0.458952	0.761626	0.984324	0.818462	0.555254	0.99991	0.152976	0.963409	0.999662	0.571903	0.749322	0.630035	0.049407	0	0	0	0	0	0	0	0	0	0	0	0	0
b1347	ydaC	-0.187	-0.689	-2.011	-0.477	-0.522	-0.077	-0.129	-0.271	-0.3	1.489	0.167	-0.29	0.212	0.823309	0.967006	0.168437	0.573309	0.724725	0.99991	0.889478	0.795029	0.999662	0.331333	0.947221	0.886828	0.814179	0	0	0	0	0	0	0	0	0	0	0	0	0
b1348	ralR	0.759	0.296	0.45	0.566	0.421	-0.486	0.306	-0.173	-0.105	-0.029	0.124	-0.193	0.27	0.285535	0.9705	0.745083	0.467659	0.775793	0.99991	0.669298	0.850786	0.999662	0.988776	0.952291	0.916526	0.72054	0	0	0	0	0	0	0	0	0	0	0	0	0
b1350	recE	0.521	-0.155	-0.074	0.162	-0.087	-0.155	-0.291	0.194	-0.248	-0.014	0.068	-0.359	0.317	0.011776	0.967006	0.872255	0.463155	0.841153	0.99991	0.164528	0.395105	0.999662	0.981286	0.912341	0.413803	0.124864	0	0	0	0	0	0	0	0	0	0	0	0	0
b1353	sieB	-0.124	-0.242	0.414	-0.732	-0.233	0.107	0.763	-0.763	0.049	-0.646	0.009	-0.607	-0.489	0.763936	0.967006	0.52092	0.076014	0.754339	0.99991	0.059908	0.082124	0.999662	0.303918	0.995809	0.469503	0.232548	0	0	0	0	0	0	0	0	0	0	0	0	0
b1356	racR	0.377	-0.154	0.321	0.015	-0.214	0.084	-0.267	0.058	0.009	-0.535	-0.06	-0.362	0.169	0.073464	0.967006	0.38988	0.955	0.563816	0.99991	0.220343	0.834444	0.999662	0.1226	0.927322	0.418765	0.439321	0	0	0	0	0	0	0	0	0	0	0	0	0
b1357	ydaS	0.329	-0.468	-0.408	0.241	-0.373	-0.319	-0.505	-0.271	0.042	0.035	0.095	-0.089	0.708	0.212479	0.793153	0.4199	0.397549	0.41192	0.99991	0.067153	0.417515	0.999662	0.964835	0.912341	0.897501	0.012768	0	0	0	0	0	0	0	0	0	0	0	0	0
b1358	ydaT	0.803	0.151	0.417	0.822	-0.072	-0.055	-0.66	0.223	-0.036	-0.489	-0.223	0.019	0.671	0.041799	0.975472	0.573202	0.040987	0.943931	0.99991	0.086583	0.652301	0.999662	0.521075	0.827955	0.988073	0.077228	0	0	0	0	0	0	0	0	0	0	0	0	0
b1359	ydaU	0.392	-0.237	0.002	0.394	-0.287	0.166	-0.425	0.335	0.203	-0.289	-0.05	0.002	0.631	0.088267	0.967006	0.997494	0.092612	0.475761	0.99991	0.066279	0.194984	0.999662	0.52763	0.947221	0.997684	0.008608	0	0	0	0	0	0	0	0	0	0	0	0	0
b1360	ydaV	0.959	0.39	0.517	1.219	0.278	-0.389	-0.755	0.165	-0.204	-0.239	-0.111	0.26	0.829	0.000793	0.900245	0.27751	5.6e-05	0.566711	0.99991	0.003046	0.599055	0.999662	0.65308	0.873973	0.584684	0.001453	0	0	0	1	0	0	0	0	0	0	0	0	0
b1361	ydaW'	0.503	-0.071	0.219	0.481	-0.143	0.188	-0.903	-0.22	-0.153	-0.362	-0.073	-0.022	0.551	0.067631	0.982877	0.675463	0.087309	0.810456	0.99991	0.002806	0.527236	0.999662	0.488416	0.934059	0.979066	0.046057	0	0	0	0	0	0	0	0	0	0	0	0	0
b1362	rzpR'	0.219	-0.777	0.31	0.645	-0.22	0.003	-1.34	0.106	-0.042	-0.53	0.557	0.425	1.422	0.778162	0.967006	0.826646	0.36742	0.894865	0.99991	0.066587	0.911551	0.999662	0.710443	0.733604	0.790199	0.051814	0	0	0	0	0	0	0	0	0	0	0	0	0
b1363	trkG	0.145	-0.547	0.022	0.013	-0.302	-0.141	-0.154	-0.146	0.155	-0.324	0.245	-0.133	0.56	0.312236	0.007886	0.957784	0.943584	0.149149	0.99991	0.296543	0.367647	0.999662	0.180624	0.265625	0.670025	0.000497	0	0	0	0	0	0	0	0	0	0	0	0	0
b1365	ynaK	-0.69	-0.081	0.312	-0.354	0.148	-0.459	0.472	-1.021	0.16	-0.164	0.229	0.336	-0.273	0.139468	0.988745	0.693763	0.467964	0.873656	0.99991	0.305016	0.037487	0.999662	0.872395	0.827955	0.77626	0.561609	0	0	0	0	0	0	0	-1	0	0	0	0	0
b1368	tmpR'	-0.715	0.121	0.352	-0.622	0.258	0.115	0.929	-0.253	-0.252	-0.095	0.137	0.093	-0.743	0.033967	0.973353	0.519261	0.06915	0.639709	0.99991	0.006328	0.459293	0.999662	0.901319	0.854945	0.93028	0.026747	0	0	0	0	0	0	0	0	0	0	0	0	0
b1370	insH25	0.423	0.072	-0.018	-0.175	-0.262	0.126	0.11	0.208	-0.1	-0.243	-0.333	-0.598	-0.247	0.180804	0.988745	0.985118	0.618963	0.653255	0.99991	0.752288	0.583378	0.999662	0.70919	0.561929	0.412804	0.452395	0	0	0	0	0	0	0	0	0	0	0	0	0
b1372	stfR	0.521	0.009	0.183	0.367	-0.225	-0.211	-0.51	0.354	-0.073	-0.408	-0.233	-0.154	0.358	0.016165	0.997156	0.646328	0.090118	0.555254	0.99991	0.019692	0.126078	0.999662	0.278513	0.544171	0.750442	0.090096	0	0	0	0	0	0	0	0	0	0	0	0	0
b1374	pinR	-0.303	0.234	-0.168	-0.328	-0.346	-0.142	0.965	0.318	0.51	-0.178	-0.58	-0.025	-0.562	0.68269	0.975472	0.922717	0.673248	0.809683	0.99991	0.148563	0.703814	0.999662	0.919747	0.666587	0.989017	0.418134	0	0	0	0	0	0	0	0	0	0	0	0	0
b1377	ompN	0.015	-0.292	0.07	0.724	-0.063	-0.385	-1.313	0.853	-0.271	-0.133	0.23	0.71	1.017	0.976507	0.967006	0.94897	0.058319	0.947839	0.99991	0.001766	0.028109	0.999662	0.895557	0.814562	0.412804	0.009482	0	0	0	0	0	0	-1	0	0	0	0	0	1
b1378	pfo	0.383	-0.166	0.279	0.343	-0.12	-0.214	-0.715	-0.741	-0.116	-0.399	0.046	-0.041	0.509	0.060477	0.967006	0.439673	0.094989	0.773087	0.99991	0.001085	0.001292	0.999662	0.253385	0.94357	0.94109	0.014403	0	0	0	0	0	0	0	0	0	0	0	0	0
b1379	hslJ	-0.464	0.121	-0.002	-0.055	0.199	-0.064	0.506	0.054	0.248	0.201	0.078	0.41	-0.176	0.041188	0.967006	0.997103	0.831117	0.610919	0.99991	0.022272	0.848604	0.999662	0.646653	0.903839	0.412804	0.434527	0	0	0	0	0	0	0	0	0	0	0	0	0
b1382	ynbE	0.082	-0.133	0.074	0.365	-0.167	-0.2	-0.578	-0.076	-0.252	-0.241	-0.034	0.283	0.498	0.733352	0.967006	0.879839	0.098174	0.683277	0.99991	0.010552	0.789601	0.999662	0.5695	0.960467	0.527098	0.024475	0	0	0	0	0	0	0	0	0	0	0	0	0
b1383	ydbL	-0.008	0.054	0.093	0.279	0.076	-0.009	-0.207	0.017	-0.196	-0.018	0.021	0.286	0.224	0.976507	0.981072	0.823197	0.17257	0.864409	0.99991	0.316844	0.947271	0.999662	0.975676	0.976305	0.483972	0.26844	0	0	0	0	0	0	0	0	0	0	0	0	0
b1385	feaB	0.972	-0.138	0.014	1.133	-0.46	-0.064	-1.289	1.068	0.22	-0.474	-0.322	0.161	1.271	0.000108	0.967006	0.983906	1.7e-05	0.172907	0.99991	3e-06	6.2e-05	0.999662	0.23086	0.387193	0.749456	4e-06	0	0	0	1	0	0	-1	1	0	0	0	0	1
b1386	tynA	0.608	-0.223	0.107	0.411	-0.048	0.007	-0.324	0.055	-0.259	-0.155	0.175	-0.196	0.635	0.027593	0.967006	0.856488	0.139414	0.943931	0.99991	0.242572	0.881251	0.999662	0.808555	0.788633	0.751936	0.023918	0	0	0	0	0	0	0	0	0	0	0	0	0
b1387	paaZ	0.634	-0.126	0.057	0.718	-0.202	-0.125	-0.75	0.602	0.126	-0.259	-0.076	0.084	0.844	0.06171	0.975472	0.957498	0.037936	0.784832	0.99991	0.027621	0.104388	0.999662	0.729012	0.946997	0.925793	0.014289	0	0	0	0	0	0	0	0	0	0	0	0	0
b1388	paaA	0.798	-1.4	0.227	1.134	-1.32	0.237	-0.726	2.314	1.191	-1.547	0.08	0.336	2.534	0.091945	0.239961	0.824015	0.017792	0.105002	0.99991	0.101229	0.00017	0.999662	0.092398	0.970334	0.729837	4.7e-05	0	0	0	1	0	0	0	1	0	0	0	0	1
b1389	paaB	1.211	-0.43	-0.95	1.275	-0.139	-0.207	-3.614	0.512	-2.163	0.811	0.291	0.063	1.705	0.083579	0.967006	0.529793	0.073059	0.941647	0.99991	6.9e-05	0.557845	0.999662	0.633832	0.90185	0.973055	0.020265	0	0	0	0	0	0	-1	0	0	0	0	0	1
b1395	paaH	0.797	-0.166	-0.087	1.091	-0.512	-0.084	-1.477	0.862	-0.043	-0.426	-0.346	0.294	1.257	0.008415	0.967006	0.905846	0.000595	0.30811	0.99991	2.4e-05	0.010312	0.999662	0.472115	0.545342	0.603273	0.000125	0	0	0	1	0	0	-1	0	0	0	0	0	1
b1396	paaI	0.886	-0.152	-0.176	1.126	-0.254	-0.549	-0.98	0.337	-0.277	-0.077	-0.102	0.239	1.277	0.035354	0.975472	0.856488	0.008794	0.7879	0.99991	0.016326	0.520456	0.999662	0.94932	0.944303	0.785639	0.00312	0	0	0	1	0	0	0	0	0	0	0	0	1
b1406	ydbC	0.869	-0.127	-0.064	1.12	-0.296	-0.023	-1.482	0.588	-0.027	-0.232	-0.169	0.252	1.248	0.000333	0.967006	0.904571	1.7e-05	0.414875	0.99991	0	0.013735	0.999662	0.596444	0.72171	0.565947	4e-06	0	0	0	1	0	0	-1	0	0	0	0	0	1
b1407	ydbD	0.413	-0.233	-0.363	0.745	-0.685	-0.306	-0.917	1.026	0.561	-0.322	-0.452	0.332	0.979	0.181537	0.967006	0.535904	0.017301	0.169104	0.99991	0.003995	0.004188	0.999662	0.646653	0.428499	0.580091	0.002477	0	0	0	0	0	0	0	1	0	0	0	0	0
b1410	ynbC	0.932	0.255	0.182	0.998	0.12	-0.126	-0.83	0.485	-0.133	-0.061	-0.135	0.067	0.743	8.5e-05	0.967006	0.649483	4.1e-05	0.782717	0.99991	0.000244	0.026936	0.999662	0.909506	0.780236	0.897918	0.000743	0	0	0	0	0	0	0	0	0	0	0	0	0
b1411	ynbD	0.75	0.264	0.501	0.981	0.185	-0.304	-0.713	0.22	-0.373	-0.317	-0.079	0.231	0.717	0.003591	0.967006	0.245186	0.000293	0.687178	0.99991	0.004	0.420435	0.999662	0.476663	0.912341	0.646712	0.003939	0	0	0	0	0	0	0	0	0	0	0	0	0
b1412	azoR	-0.191	0.101	0.02	-0.163	0.03	-0.048	0.296	0.236	-0.111	0.01	-0.071	0.028	-0.264	0.115016	0.967006	0.952312	0.185056	0.912399	0.99991	0.015942	0.05841	0.999662	0.975676	0.804266	0.935744	0.030018	0	0	0	0	0	0	0	0	0	0	0	0	0
b1413	hrpA	0.371	0.068	0.032	0.421	-0.135	-0.046	-0.536	0.198	0.02	-0.167	-0.203	0.049	0.353	0.000908	0.967006	0.896106	0.000261	0.418911	0.99991	1.3e-05	0.071533	0.999662	0.348969	0.164559	0.844682	0.001351	0	0	0	0	0	0	0	0	0	0	0	0	0
b1414	ydcF	0.716	0.139	0.044	0.604	0.029	-0.068	-0.471	0.446	-0.165	-0.015	-0.11	-0.112	0.465	0.000131	0.967006	0.91639	0.000889	0.943931	0.99991	0.00606	0.011784	0.999662	0.975	0.772536	0.777675	0.006592	0	0	0	0	0	0	0	0	0	0	0	0	0
b1418	cybB	0.417	0.182	0.038	0.47	-0.227	-0.07	-0.476	0.953	0.01	-0.265	-0.409	0.053	0.288	0.035979	0.967006	0.944243	0.019827	0.496955	0.99991	0.017	4e-05	0.999662	0.465977	0.136043	0.923634	0.138089	0	0	0	0	0	0	0	0	0	0	0	0	0
b1419	ydcA	-0.545	-0.15	-0.115	-0.382	-0.343	-0.11	0.127	0.264	0.127	-0.228	-0.193	0.164	-0.232	0.002917	0.967006	0.71532	0.030509	0.170969	0.99991	0.486451	0.150166	0.999662	0.465977	0.516347	0.669341	0.179544	0	0	0	0	0	0	0	0	0	0	0	0	0
b1420	mokB	0.786	0.434	0.562	0.736	0.986	0.65	-1.109	-0.621	-0.545	0.425	0.553	-0.05	0.302	0.107992	0.967006	0.527409	0.142212	0.156106	0.99991	0.032011	0.204979	0.999662	0.637553	0.465005	0.971836	0.530117	0	0	0	0	0	0	-1	0	0	0	0	0	0
b1424	opgD	0.43	0.204	-0.108	0.663	0.121	-0.1	-0.551	0.527	-0.083	0.229	-0.084	0.233	0.459	0.009784	0.967006	0.722889	0.000223	0.684098	0.99991	0.00119	0.002344	0.999662	0.425488	0.837114	0.47125	0.005431	0	0	0	0	0	0	0	0	0	0	0	0	0
b1426	ydcH	0.913	0.31	-0.39	0.839	-0.633	-0.093	-1.343	1.12	0.079	-0.244	-0.943	-0.075	0.529	0.0221	0.967006	0.604106	0.036124	0.317576	0.99991	0.001503	0.009468	0.999662	0.792788	0.082972	0.94109	0.173019	0	0	0	0	0	0	-1	1	0	0	0	0	0
b1427	rimL	0.153	-0.07	0.11	0.131	-0.078	-0.052	-0.136	0.154	-0.198	-0.188	-0.008	-0.022	0.201	0.348554	0.967006	0.714433	0.448609	0.815133	0.99991	0.420714	0.389305	0.999662	0.536861	0.992235	0.963887	0.215906	0	0	0	0	0	0	0	0	0	0	0	0	0
b1429	tehA	0.742	0.002	0.327	0.791	-0.131	-0.14	-0.636	0.576	-0.041	-0.458	-0.133	0.05	0.789	0.000136	0.999469	0.286287	6.9e-05	0.686793	0.99991	0.000612	0.002406	0.999662	0.113282	0.717426	0.91194	6.9e-05	0	0	0	0	0	0	0	0	0	0	0	0	0
b1430	tehB	-0.356	0.004	0.141	-0.386	0.025	-0.022	0.415	-0.038	0.01	-0.115	0.021	-0.029	-0.39	0.001393	0.99709	0.437679	0.000713	0.912263	0.99991	0.000292	0.767916	0.999662	0.545556	0.946997	0.919789	0.000588	0	0	0	0	0	0	0	0	0	0	0	0	0
b1431	ydcL	0.795	0.114	0.024	0.773	0.08	-0.099	-0.761	0.057	-0.029	0.056	-0.034	-0.022	0.659	0	0.967006	0.943384	1e-06	0.734963	0.99991	1e-06	0.697213	0.999662	0.846892	0.927037	0.942838	6e-06	0	0	0	0	0	0	0	0	0	0	0	0	0
b1432	insQ	0.639	0.037	0.115	0.215	-0.31	0.16	-0.321	0.378	-0.002	-0.425	-0.347	-0.424	0.178	0.003983	0.990305	0.785646	0.336849	0.367219	0.99991	0.139494	0.101047	0.999662	0.256484	0.292472	0.38703	0.415792	0	0	0	0	0	0	0	0	0	0	0	0	0
b1433	ydcO	0.774	-0.062	0.559	0.548	0.08	-0.205	-0.168	-0.144	-0.158	-0.478	0.142	-0.226	0.61	0.015004	0.988745	0.315876	0.087126	0.912911	0.99991	0.604206	0.714779	0.999662	0.368258	0.863775	0.747239	0.053022	0	0	0	0	0	0	0	0	0	0	0	0	0
b1434	ydcN	0.313	-0.277	0.067	0.251	-0.388	-0.009	-0.395	0.396	0.171	-0.455	-0.11	-0.062	0.528	0.078282	0.846643	0.858684	0.160319	0.13098	0.99991	0.027629	0.036563	0.999662	0.1226	0.796435	0.894012	0.004453	0	0	0	0	0	0	0	0	0	0	0	0	0
b1435	ydcP	-0.398	-0.253	-0.38	-0.216	-0.353	-0.2	-0.334	0.206	0.133	0.027	-0.1	0.182	0.037	0.153669	0.967006	0.439733	0.463938	0.427863	0.99991	0.24186	0.520069	0.999662	0.972871	0.902441	0.785639	0.906878	0	0	0	0	0	0	0	0	0	0	0	0	0
b1438	hicB	0.212	0.065	-0.227	0.065	-0.306	0.088	-0.171	0.426	0.033	-0.079	-0.371	-0.146	0	0.173514	0.967955	0.416035	0.706288	0.187925	0.99991	0.284235	0.010418	0.999662	0.829766	0.074678	0.661234	0.999352	0	0	0	0	0	0	0	0	0	0	0	0	0
b1439	ydcR	0.426	-0.07	-0.228	0.61	-0.372	-0.106	-0.686	0.905	0.186	-0.144	-0.302	0.184	0.681	0.09178	0.979651	0.634413	0.01808	0.360784	0.99991	0.008044	0.001217	0.999662	0.810501	0.500265	0.749456	0.008367	0	0	0	0	0	0	0	0	0	0	0	0	0
b1444	patD	0.691	-0.443	-0.106	0.693	-0.721	0.245	-1.192	0.644	0.13	-0.615	-0.279	0.002	1.136	0.008458	0.764973	0.844196	0.008716	0.046929	0.99991	5.5e-05	0.021222	0.999662	0.162778	0.560932	0.997684	0.000102	0	0	0	0	0	0	-1	0	0	0	0	0	1
b1445	ydcX	0.79	-0.131	0.029	1.239	-0.553	-0.457	-1.403	0.712	0.581	-0.582	-0.423	0.449	1.369	0.036895	0.975472	0.97952	0.001695	0.413299	0.99991	0.000486	0.104362	0.999662	0.430924	0.580163	0.525382	0.00061	0	0	0	1	0	0	-1	0	0	0	0	0	1
b1447	ydcZ	0.249	0.315	0.863	0.533	0.754	-0.041	0.556	-0.166	-0.177	-0.109	0.439	0.284	0.218	0.53387	0.967006	0.196814	0.17309	0.179764	0.99991	0.137692	0.713652	0.999662	0.9077	0.495929	0.750442	0.580409	0	0	0	0	0	0	0	0	0	0	0	0	0
b1448	mnaT	0.343	0.151	0.79	0.024	0.535	0.148	0.63	-0.312	-0.277	-0.255	0.384	-0.319	-0.127	0.353741	0.969098	0.205624	0.9575	0.343569	0.99991	0.082957	0.439605	0.999662	0.723292	0.543835	0.69062	0.747959	0	0	0	0	0	0	0	0	0	0	0	0	0
b1453	ansP	0.238	-0.015	-0.538	0.188	-0.572	-0.264	-0.971	0.087	0.462	-0.034	-0.557	-0.05	0.203	0.379029	0.995507	0.260063	0.5116	0.145813	0.99991	0.000923	0.803941	0.999662	0.963856	0.140146	0.943368	0.458302	0	0	0	0	0	0	0	0	0	0	0	0	0
b1456	rhsE'	0.393	0.086	0.221	0.705	-0.164	-0.102	-0.836	0.171	-0.215	-0.385	-0.25	0.311	0.619	0.167587	0.975472	0.681501	0.014886	0.788702	0.99991	0.004259	0.629593	0.999662	0.469682	0.674827	0.570286	0.024831	0	0	0	0	0	0	0	0	0	0	0	0	0
b1457	ydcD	0.05	-0.154	0.433	0.479	-0.193	-0.667	-0.632	0.255	0.238	-0.625	-0.038	0.429	0.634	0.904822	0.969098	0.494293	0.185524	0.803996	0.99991	0.080086	0.555378	0.999662	0.313033	0.977308	0.554766	0.074351	0	0	0	0	0	0	0	0	0	0	0	0	0
b1459	yncI'	0.723	0.208	-0.023	1.352	0.273	-0.704	-0.818	0.632	-0.178	0.295	0.065	0.629	1.144	0.121669	0.967006	0.988863	0.004476	0.780885	0.99991	0.052298	0.181324	0.999662	0.780314	0.964472	0.461335	0.009573	0	0	0	1	0	0	0	0	0	0	0	0	1
b1461	pptA	0.72	0.028	-0.021	0.516	-0.144	0.103	-0.669	0.638	-0.148	-0.123	-0.171	-0.204	0.488	0.000176	0.99431	0.96287	0.004462	0.652379	0.99991	0.000404	0.000864	0.999662	0.738835	0.595489	0.562625	0.006141	0	0	0	0	0	0	0	0	0	0	0	0	0
b1463	nhoA	0.761	-0.079	0.331	0.719	0.125	-0.014	-0.629	-0.02	0.038	-0.207	0.204	-0.041	0.799	0.014063	0.981966	0.5495	0.020612	0.848784	0.99991	0.037998	0.961659	0.999662	0.749131	0.765718	0.963221	0.009953	0	0	0	0	0	0	0	0	0	0	0	0	0
b1464	yddE	0.52	-0.048	0.232	0.543	0.134	-0.037	-0.346	0.124	-0.169	-0.098	0.182	0.023	0.592	0.002838	0.97581	0.436512	0.002086	0.656125	0.99991	0.036339	0.515176	0.999662	0.792788	0.531682	0.962207	0.000889	0	0	0	0	0	0	0	0	0	0	0	0	0
b1473	yddG	-0.734	0.061	0.01	-0.276	0.067	-0.406	0.591	-0.119	-0.146	0.057	0.006	0.459	-0.337	0.025966	0.988745	0.991783	0.415812	0.924257	0.99991	0.063433	0.763651	0.999662	0.943497	0.995809	0.487076	0.295787	0	0	0	0	0	0	0	0	0	0	0	0	0
b1477	yddM	0.923	0.01	1.012	0.92	0.353	0.076	-0.857	0.057	-0.333	-0.659	0.342	-0.003	0.91	0.000205	0.99709	0.002101	0.000231	0.312706	0.99991	0.000415	0.84594	0.999662	0.064208	0.330559	0.997059	0.000245	0	0	1	0	0	0	0	0	0	0	0	0	0
b1483	ddpF	0.31	-0.11	-0.044	0.459	-0.289	-0.051	-0.124	-0.19	0.045	-0.244	-0.179	0.148	0.568	0.310803	0.975472	0.959218	0.135533	0.616354	0.99991	0.690423	0.634559	0.999662	0.708127	0.818914	0.839392	0.060542	0	0	0	0	0	0	0	0	0	0	0	0	0
b1484	ddpD	0.811	0.034	0.356	0.863	0.263	-0.024	-0.481	-0.134	-0.455	-0.093	0.229	0.051	0.828	0.013755	0.995507	0.550253	0.009877	0.658947	0.99991	0.121526	0.73798	0.999662	0.909506	0.746899	0.950434	0.010652	0	0	0	0	0	0	0	0	0	0	0	0	0
b1488	ddpX	1.529	0.052	0.21	1.813	-0.225	0.142	-2.174	1.118	0.066	-0.435	-0.276	0.284	1.762	0.085046	0.995507	0.935057	0.042437	0.923797	0.99991	0.019085	0.270892	0.999662	0.855904	0.92789	0.879393	0.040522	0	0	0	1	0	0	-1	0	0	0	0	0	1
b1497	ydeM	0.335	-0.402	-0.845	0.296	-0.484	0.179	-0.456	0.483	0.034	0.361	-0.082	-0.039	0.698	0.37691	0.967006	0.25356	0.466997	0.471739	0.99991	0.243138	0.270722	0.999662	0.68037	0.947221	0.972099	0.07392	0	0	0	0	0	0	0	0	0	0	0	0	0
b1502	ydeQ	0.872	-0.119	-0.401	1.153	-0.052	-0.16	-0.392	-0.091	0.295	0.349	0.068	0.281	1.273	0.085161	0.988745	0.70219	0.024162	0.97153	0.99991	0.407332	0.90065	0.999662	0.778446	0.970701	0.793707	0.012077	0	0	0	1	0	0	0	0	0	0	0	0	1
b1504	ydeS	1.185	-0.38	0.233	1.746	-0.428	-0.428	-1.013	0.73	0.971	-0.661	-0.048	0.561	2.126	0.133438	0.967006	0.909441	0.025615	0.81875	0.99991	0.147666	0.465595	0.999662	0.715	0.990411	0.698465	0.008374	0	0	0	1	0	0	0	0	0	0	0	0	1
b1506	yneL'	0.628	0.189	-0.609	0.892	0.015	-0.847	-0.664	-1.143	0.04	0.624	-0.173	0.264	0.703	0.091599	0.967006	0.409787	0.018421	0.984631	0.99991	0.063433	0.013945	0.999662	0.384165	0.858756	0.740078	0.048271	0	0	0	0	0	0	0	-1	0	0	0	0	0
b1507	hipA	0.691	0.319	0.19	0.532	0.206	-0.028	-0.108	-0.197	-0.246	0.016	-0.113	-0.159	0.213	0.018041	0.967006	0.727198	0.068785	0.703998	0.99991	0.721666	0.55959	0.999662	0.986185	0.886841	0.816941	0.46268	0	0	0	0	0	0	0	0	0	0	0	0	0
b1508	hipB	0.874	0.34	0.334	0.445	0.411	0.039	-0.151	-0.441	-0.474	0.077	0.072	-0.429	0.105	0.010144	0.967006	0.583417	0.188591	0.448625	0.99991	0.666715	0.217207	0.999662	0.924565	0.944303	0.521508	0.767609	0	0	0	0	0	0	0	0	0	0	0	0	0
b1511	lsrK	0.79	-0.118	0.223	0.7	0.151	-0.015	-0.525	-0.011	-0.223	-0.072	0.269	-0.09	0.818	0.000879	0.967006	0.582707	0.002706	0.723668	0.99991	0.017803	0.967087	0.999662	0.898491	0.473631	0.867809	0.000631	0	0	0	0	0	0	0	0	0	0	0	0	0
b1512	lsrR	0.903	0.187	0.425	0.853	0.14	-0.077	-0.507	0.246	0.131	-0.285	-0.047	-0.05	0.667	0.000637	0.967006	0.334902	0.001169	0.780547	0.99991	0.036339	0.358025	0.999662	0.534914	0.949435	0.940927	0.007243	0	0	0	0	0	0	0	0	0	0	0	0	0
b1516	lsrB	0.485	-0.242	-0.431	0.457	-0.613	-0.17	-1.138	0.634	0.081	-0.182	-0.371	-0.028	0.699	0.104056	0.967006	0.442097	0.131435	0.203	0.99991	0.000807	0.061153	0.999662	0.812806	0.508011	0.975914	0.022413	0	0	0	0	0	0	-1	0	0	0	0	0	0
b1517	lsrF	0.265	-0.275	-0.166	0.146	-0.266	0.059	-0.744	0.407	0.037	-0.1	0.009	-0.119	0.421	0.316347	0.967006	0.746015	0.613529	0.572966	0.99991	0.008566	0.153876	0.999662	0.885831	0.993414	0.853474	0.114689	0	0	0	0	0	0	0	0	0	0	0	0	0
b1518	lsrG	-0.035	-0.259	-0.007	0.22	-0.353	0.048	-0.523	0.469	0.078	-0.346	-0.094	0.254	0.479	0.920482	0.967006	0.993704	0.489997	0.49603	0.99991	0.086049	0.149419	0.999662	0.551221	0.915965	0.692031	0.108214	0	0	0	0	0	0	0	0	0	0	0	0	0
b1520	yneE	-0.498	-0.341	-0.576	0.011	-0.388	-0.361	-0.075	0.511	0.144	0.188	-0.047	0.508	0.352	0.369054	0.967006	0.562512	0.988654	0.699552	0.99991	0.901651	0.393336	0.999662	0.894834	0.98099	0.670025	0.530781	0	0	0	0	0	0	0	0	0	0	0	0	0
b1521	uxaB	-0.742	-0.031	0.171	-0.703	0.236	0.023	0.663	-0.358	0.022	0.064	0.267	0.039	-0.673	0.037317	0.995507	0.800392	0.049596	0.710602	0.99991	0.061763	0.336804	0.999662	0.940403	0.702029	0.972099	0.057176	0	0	0	0	0	0	0	0	0	0	0	0	0
b1522	yneF	-0.014	-0.13	0.11	0.063	-0.128	-0.091	-0.34	-0.071	0.092	-0.238	0.002	0.076	0.193	0.950962	0.967006	0.757847	0.766692	0.713151	0.99991	0.070187	0.758861	0.999662	0.483859	0.996549	0.872074	0.303945	0	0	0	0	0	0	0	0	0	0	0	0	0
b1523	yneG	-0.647	-0.276	-0.315	-0.185	-0.364	-0.146	-0.159	0.085	0.107	-0.049	-0.088	0.462	0.091	0.018857	0.967006	0.513394	0.516923	0.388843	0.99991	0.574327	0.804277	0.999662	0.942782	0.912341	0.421009	0.751577	0	0	0	0	0	0	0	0	0	0	0	0	0
b1524	glsB	-0.529	-0.313	-0.316	0.11	-0.317	-0.314	-0.183	0.294	0.132	-0.001	-0.004	0.639	0.423	0.043204	0.967006	0.492861	0.693832	0.44718	0.99991	0.491476	0.288863	0.999662	0.998768	0.995809	0.373322	0.095503	0	0	0	0	0	0	0	0	0	0	0	0	0
b1525	sad	-0.141	0.101	0.41	0.006	0.27	-0.058	0.222	-0.276	-0.033	-0.139	0.17	0.147	-0.095	0.505383	0.967006	0.245186	0.984927	0.402892	0.99991	0.28547	0.203449	0.999662	0.738835	0.676903	0.767669	0.658206	0	0	0	0	0	0	0	0	0	0	0	0	0
b1526	yneJ	0.294	-0.093	0.044	0.441	-0.067	-0.117	-0.274	0.354	-0.221	-0.112	0.026	0.148	0.535	0.141011	0.967006	0.932336	0.029278	0.877817	0.99991	0.169061	0.091229	0.999662	0.807371	0.968968	0.749456	0.008782	0	0	0	0	0	0	0	0	0	0	0	0	0
b1527	yneK	0.822	-0.226	0.344	0.309	-0.429	0.3	-0.327	0.365	0.202	-0.773	-0.203	-0.513	0.535	0.030004	0.967006	0.634413	0.466997	0.555474	0.99991	0.42794	0.439841	0.999662	0.269472	0.84781	0.485817	0.180891	0	0	0	0	0	0	0	0	0	0	0	0	0
b1528	ydeA	-0.416	-0.302	-0.34	-0.448	-0.48	-0.078	0.249	0.445	0.088	-0.14	-0.178	-0.032	-0.146	0.342152	0.967006	0.672647	0.321198	0.514378	0.99991	0.590772	0.350632	0.999662	0.901765	0.877778	0.9824	0.758746	0	0	0	0	0	0	0	0	0	0	0	0	0
b1530	marR	0.081	-0.102	-0.297	0.211	-0.289	-0.278	-0.179	0.129	-0.001	0.007	-0.187	0.13	0.314	0.7813	0.973841	0.533967	0.449127	0.521697	0.99991	0.515609	0.687109	0.999662	0.992321	0.74511	0.840183	0.234065	0	0	0	0	0	0	0	0	0	0	0	0	0
b1531	marA	0.448	-0.09	-0.044	0.223	-0.451	-0.06	-0.406	0.32	-0.113	-0.407	-0.36	-0.225	0.314	0.142804	0.975472	0.959218	0.497475	0.361132	0.99991	0.194696	0.357521	0.999662	0.483859	0.507643	0.750442	0.313777	0	0	0	0	0	0	0	0	0	0	0	0	0
b1532	marB	0.705	0.08	0.009	0.449	-0.476	-0.082	-0.74	0.37	-0.095	-0.485	-0.556	-0.256	0.369	0.061342	0.988745	0.993704	0.24493	0.450043	0.99991	0.053768	0.387052	0.999662	0.496895	0.364076	0.777197	0.333645	0	0	0	0	0	0	0	0	0	0	0	0	0
b1533	eamA	0.724	-0.208	-0.01	1.145	-0.365	-0.127	-1.173	0.942	0.089	-0.355	-0.156	0.421	1.353	0.00656	0.967006	0.991457	7.8e-05	0.38229	0.99991	5.3e-05	0.000993	0.999662	0.454509	0.805101	0.421009	1e-05	0	0	0	1	0	0	-1	0	0	0	0	0	1
b1538	dcp	0.57	-0.081	0.116	0.517	-0.088	0.089	-0.493	0.154	-0.109	-0.204	-0.007	-0.053	0.598	0.001878	0.967006	0.721646	0.004349	0.803996	0.99991	0.005608	0.430719	0.999662	0.534914	0.99267	0.904153	0.001222	0	0	0	0	0	0	0	0	0	0	0	0	0
b1539	ydfG	0.333	0.071	0.189	0.09	0.128	0.069	-0.044	-0.204	-0.077	-0.061	0.057	-0.243	0.019	0.010057	0.967006	0.397035	0.505394	0.555254	0.99991	0.745603	0.126436	0.999662	0.831924	0.858756	0.412804	0.893696	0	0	0	0	0	0	0	0	0	0	0	0	0
b1540	rspR	-0.278	-0.019	0.319	-0.095	0.049	-0.103	0.189	-0.354	0.074	-0.27	0.069	0.182	-0.076	0.146031	0.995507	0.338567	0.647153	0.907175	0.99991	0.328578	0.075779	0.999662	0.404619	0.900755	0.661221	0.706797	0	0	0	0	0	0	0	0	0	0	0	0	0
b1542	ydfI	0.383	-0.089	0.316	0.264	0.159	0.045	-0.459	0.023	0.168	-0.157	0.248	-0.118	0.353	0.135764	0.975472	0.493755	0.329448	0.755928	0.99991	0.083021	0.945603	0.999662	0.777226	0.607643	0.848908	0.172047	0	0	0	0	0	0	0	0	0	0	0	0	0
b1545	pinQ	-0.722	0.045	0.261	0.195	-0.622	-0.329	-0.598	0.584	0.116	-0.883	-0.667	0.917	0.15	0.409135	0.995507	0.879839	0.832325	0.695215	0.99991	0.489546	0.556694	0.999662	0.577207	0.699123	0.607266	0.862585	0	0	0	0	0	0	0	0	0	0	0	0	0
b1547	stfQ	0.28	-0.173	0.447	0.511	-0.467	-0.114	-0.637	0.636	0.547	-0.914	-0.294	0.23	0.684	0.576805	0.975472	0.606373	0.302335	0.615269	0.99991	0.189871	0.245483	0.999662	0.288525	0.815381	0.840016	0.152531	0	0	0	0	0	0	0	0	0	0	0	0	0
b1548	nohQ'	0.059	-0.235	0.551	0.206	-0.56	-0.754	-2.424	-0.204	0.244	-1.111	-0.325	0.147	0.441	0.940281	0.975472	0.641818	0.786572	0.658947	0.99991	0.001734	0.83209	0.999662	0.334903	0.857999	0.935744	0.522934	0	0	0	0	0	0	-1	0	0	0	0	0	0
b1549	ydfO	0.37	0.249	-0.071	0.235	-0.144	-0.079	-0.228	0.45	-0.338	-0.073	-0.393	-0.135	-0.013	0.470501	0.967006	0.95985	0.67752	0.903616	0.99991	0.671883	0.428993	0.999662	0.958418	0.706179	0.922132	0.981745	0	0	0	0	0	0	0	0	0	0	0	0	0
b1550	gnsB	0.38	-0.12	-0.195	0.403	-0.211	-0.07	-0.542	0.402	0.093	-0.016	-0.092	0.023	0.523	0.002814	0.967006	0.367922	0.001773	0.25521	0.99991	7.8e-05	0.002302	0.999662	0.958418	0.718949	0.941807	0.000126	0	0	0	0	0	0	0	0	0	0	0	0	0
b1552	cspI	0.542	-0.156	-0.561	0.335	-0.12	-0.503	0.443	1.207	0.184	0.441	0.036	-0.206	0.491	0.587235	0.99431	0.785646	0.76479	0.962752	0.99991	0.64803	0.223762	0.999662	0.864374	0.99267	0.935744	0.633355	0	0	0	0	0	0	0	0	0	0	0	0	0
b1554	rrrQ	-0.011	-0.042	0.766	0.17	-0.194	0.26	0.441	0.429	0.741	-0.96	-0.152	0.181	0.212	0.988033	0.995507	0.485446	0.820698	0.897978	0.99991	0.494641	0.572852	0.999662	0.366572	0.941457	0.91914	0.762029	0	0	0	0	0	0	0	0	0	0	0	0	0
b1555	ydfR	-0.055	-0.578	0.089	0.092	-1.89	-0.237	0.109	2.136	1.376	-1.979	-1.312	0.147	0.671	0.945116	0.967006	0.95985	0.90692	0.089057	0.99991	0.879726	0.009468	0.999662	0.1226	0.284791	0.935744	0.335323	0	0	0	0	0	0	0	1	0	0	0	0	0
b1557	cspB	-0.487	-0.444	0.915	-0.355	-0.06	-0.068	0.436	-0.111	-0.03	-0.975	0.384	0.132	0.089	0.356086	0.967006	0.292185	0.525661	0.962752	0.99991	0.420204	0.869015	0.999662	0.247815	0.722093	0.934365	0.880369	0	0	0	0	0	0	0	0	0	0	0	0	0
b1558	cspF	-0.348	-0.684	-0.745	0.717	-1.818	-0.609	-1.164	2.44	0.865	-1.073	-1.134	1.064	1.401	0.618439	0.967006	0.554853	0.251248	0.107035	0.99991	0.069326	0.003366	0.999662	0.48667	0.398548	0.421662	0.032759	0	0	0	0	0	0	0	1	0	0	0	0	1
b1559	quuQ	0.002	-0.402	-0.154	0.234	-0.295	-0.137	-0.644	0.053	-0.125	-0.141	0.107	0.232	0.635	0.996864	0.948321	0.795674	0.457381	0.582438	0.99991	0.035721	0.897398	0.999662	0.846892	0.907989	0.730956	0.036445	0	0	0	0	0	0	0	0	0	0	0	0	0
b1560	ydfU	0.001	-0.328	-0.01	-0.265	0.092	-0.167	0.045	-0.254	-0.421	0.102	0.421	-0.266	0.063	0.998316	0.967006	0.99415	0.640087	0.937058	0.99991	0.936817	0.670425	0.999662	0.934383	0.679804	0.836379	0.916074	0	0	0	0	0	0	0	0	0	0	0	0	0
b1561	rem	-0.146	0.19	0.224	0.115	0.123	-0.467	-0.381	-0.168	-0.29	-0.101	-0.066	0.26	-0.075	0.700922	0.967006	0.722663	0.773966	0.870042	0.99991	0.292896	0.682323	0.999662	0.905706	0.947221	0.750442	0.839632	0	0	0	0	0	0	0	0	0	0	0	0	0
b1562	hokD	0.243	0.023	0.032	0.093	-0.038	-0.067	-0.321	-0.212	-0.133	-0.07	-0.061	-0.15	0.071	0.200758	0.994571	0.95348	0.658422	0.928851	0.99991	0.096954	0.314629	0.999662	0.885831	0.912899	0.729986	0.73024	0	0	0	0	0	0	0	0	0	0	0	0	0
b1563	relE	0.42	-0.02	0.21	0.179	-0.016	-0.116	-0.193	-0.235	-0.18	-0.226	0.004	-0.241	0.199	0.040049	0.995507	0.573049	0.406333	0.97669	0.99991	0.360176	0.297757	0.999662	0.554952	0.995809	0.565947	0.336043	0	0	0	0	0	0	0	0	0	0	0	0	0
b1564	relB	0.298	0.025	0.086	0.096	-0.094	-0.078	-0.261	-0.078	0.027	-0.18	-0.119	-0.202	0.071	0.130459	0.99431	0.830779	0.659059	0.817372	0.99991	0.1937	0.752864	0.999662	0.650685	0.802159	0.625064	0.736774	0	0	0	0	0	0	0	0	0	0	0	0	0
b1565	ydfV	0.689	0.226	0.371	-0.617	0.66	0.576	0.578	-0.457	-1.156	0.289	0.434	-1.306	-0.843	0.347748	0.975472	0.802465	0.485693	0.610791	0.99991	0.502702	0.581551	0.999662	0.86508	0.787292	0.428867	0.297945	0	0	0	0	0	0	0	0	0	0	0	0	0
b1567	intK'	-0.25	0.096	0.441	0.856	-0.176	-0.589	-0.383	0.377	0.493	-0.617	-0.271	1.107	0.76	0.680272	0.988887	0.656505	0.104145	0.891527	0.99991	0.458009	0.553266	0.999662	0.540958	0.842433	0.384071	0.132731	0	0	0	0	0	0	0	0	0	0	0	0	0
b1568	ydfX'	0.002	-0.564	0.035	-0.144	-0.265	0.188	-0.089	0.4	0.606	-0.3	0.299	-0.146	0.42	0.997473	0.967006	0.982209	0.825098	0.819307	0.99991	0.890765	0.531791	0.999662	0.814145	0.840606	0.93028	0.48533	0	0	0	0	0	0	0	0	0	0	0	0	0
b1569	dicC	-0.35	-1.243	0.212	0.573	0.163	-0.051	-0.626	-0.026	0.365	-0.049	1.406	0.923	1.816	0.722616	0.948321	0.923202	0.531177	0.936605	0.99991	0.481522	0.981212	0.999662	0.984896	0.321462	0.614552	0.044525	0	0	0	0	0	0	0	0	0	0	0	0	1
b1570	dicA	0.244	-0.14	0.189	0.108	-0.358	-0.006	-0.27	0.271	0.219	-0.547	-0.217	-0.136	0.248	0.189131	0.967006	0.576283	0.596685	0.204635	0.99991	0.153604	0.18364	0.999662	0.076782	0.507643	0.752114	0.18467	0	0	0	0	0	0	0	0	0	0	0	0	0
b1571	ydfA	0.013	-0.447	0.32	-0.885	-0.158	0.058	0.489	0.043	-0.128	-0.478	0.289	-0.899	-0.438	0.98481	0.967006	0.766524	0.168352	0.903616	0.99991	0.474248	0.955365	0.999662	0.667995	0.84584	0.483972	0.512865	0	0	0	0	0	0	0	0	0	0	0	0	0
b1572	ydfB	0.262	-0.449	-0.067	-0.45	-0.772	0.102	0.285	0.664	-0.06	-0.705	-0.323	-0.712	-0.001	0.510536	0.967006	0.953468	0.303028	0.233733	0.99991	0.524269	0.149397	0.999662	0.336986	0.726826	0.418765	0.997474	0	0	0	0	0	0	0	0	0	0	0	0	0
b1573	ydfC	0.3	0.015	0.143	0.185	-0.34	0.001	-0.048	0.158	-0.49	-0.483	-0.355	-0.115	0.171	0.41758	0.997156	0.854936	0.652651	0.627832	0.99991	0.905429	0.74696	0.999662	0.492751	0.625661	0.904153	0.658369	0	0	0	0	0	0	0	0	0	0	0	0	0
b1574	dicF	0.779	0.136	0.117	0.247	-0.135	0.032	-0.375	0.03	0.143	-0.252	-0.27	-0.532	0.111	0.011191	0.967006	0.864139	0.466745	0.844512	0.99991	0.24807	0.945603	0.999662	0.693393	0.671743	0.412804	0.736699	0	0	0	0	0	0	0	0	0	0	0	0	0
b1577	ydfE'	-0.947	-0.394	0.052	-0.64	-0.678	0.014	0.739	0.558	0.333	-0.73	-0.284	0.307	-0.246	0.111523	0.967006	0.971325	0.288478	0.478771	0.99991	0.204837	0.384262	0.999662	0.48667	0.846475	0.843869	0.698618	0	0	0	0	0	0	0	0	0	0	0	0	0
b1579	intQ'	-0.042	-0.467	0.142	0.066	-0.186	-0.468	-0.186	0.201	-0.125	-0.327	0.282	0.108	0.533	0.929311	0.967006	0.873462	0.893597	0.834034	0.99991	0.67523	0.687199	0.999662	0.690266	0.773842	0.927399	0.212673	0	0	0	0	0	0	0	0	0	0	0	0	0
b1580	rspB	-0.012	0.478	-0.306	0.08	-0.267	0.264	-0.25	1.216	0.062	0.04	-0.744	0.092	-0.398	0.976192	0.841164	0.608565	0.828538	0.653255	0.99991	0.460167	0.000391	0.999662	0.965371	0.072426	0.914176	0.189868	0	0	0	0	0	0	0	1	0	0	0	0	0
b1581	rspA	0.312	0.216	-0.145	0.693	-0.366	0	-0.615	1.534	0.207	-0.221	-0.582	0.381	0.477	0.364369	0.967006	0.844196	0.041173	0.563816	0.99991	0.060859	7.4e-05	0.999662	0.788597	0.271559	0.565947	0.132731	0	0	0	0	0	0	0	1	0	0	0	0	0
b1582	ynfA	-0.088	-0.097	0.111	0.099	-0.292	-0.06	-0.099	0.303	0.262	-0.403	-0.195	0.188	0.197	0.725538	0.967006	0.809823	0.698764	0.443201	0.99991	0.68486	0.228897	0.999662	0.315768	0.680263	0.720835	0.402589	0	0	0	0	0	0	0	0	0	0	0	0	0
b1583	ynfB	0.533	0.151	-0.113	0.47	-0.238	-0.135	-0.533	0.363	-0.138	-0.125	-0.389	-0.063	0.32	0.000866	0.967006	0.686837	0.002753	0.303903	0.99991	0.000795	0.0215	0.999662	0.67383	0.04601	0.864056	0.031022	0	0	0	0	0	0	0	0	0	0	0	0	0
b1584	speG	0.973	0.26	-0.414	0.977	-0.467	-0.2	-1.155	0.951	-0.2	-0.054	-0.727	0.003	0.717	3e-06	0.847307	0.157492	3e-06	0.04816	0.99991	0	7e-06	0.999662	0.904863	0.000741	0.993209	0.000127	0	0	0	0	0	0	-1	0	0	0	0	0	0
b1585	ynfC	0.641	0.344	0.353	0.972	0.358	-0.183	-0.677	0.018	-0.224	0.005	0.014	0.332	0.629	0.00525	0.846643	0.370492	9.3e-05	0.296733	0.99991	0.002622	0.951547	0.999662	0.993049	0.984315	0.452201	0.00476	0	0	0	0	0	0	0	0	0	0	0	0	0
b1591	dmsD	-0.666	-0.186	0.144	-0.351	0.251	-0.229	0.258	-0.463	0.232	0.107	0.437	0.315	-0.165	0.012877	0.967006	0.768027	0.180655	0.563312	0.99991	0.332366	0.081918	0.999662	0.860299	0.234484	0.565947	0.537301	0	0	0	0	0	0	0	0	0	0	0	0	0
b1592	clcB	0.97	-0.439	-0.705	1.222	-0.667	-0.433	-1.486	1.159	0.273	0.038	-0.228	0.252	1.661	0.022401	0.967006	0.374977	0.004928	0.337584	0.99991	0.000914	0.012597	0.999662	0.975676	0.840606	0.792676	0.000351	0	0	0	1	0	0	-1	1	0	0	0	0	1
b1593	ynfK	-1.011	0.455	0.656	-2.264	0.823	0.681	2.952	-1.858	-0.427	0.167	0.368	-1.253	-2.719	0.23659	0.967006	0.66639	0.015125	0.553443	0.99991	0.001723	0.033855	0.999662	0.932877	0.854699	0.510099	0.003706	0	0	0	-1	0	0	1	-1	0	0	0	0	-1
b1594	mlc	0.687	0.298	0.482	0.737	0.13	0.033	-0.566	0.007	0.002	-0.351	-0.167	0.05	0.439	0.10559	0.967006	0.527409	0.085135	0.894865	0.99991	0.180455	0.991583	0.999662	0.673408	0.887855	0.970059	0.295606	0	0	0	0	0	0	0	0	0	0	0	0	0
b1595	ynfL	0.681	0.288	0.263	0.739	0.122	0.071	-0.36	0.328	-0.135	-0.141	-0.166	0.059	0.451	0.006104	0.967006	0.546582	0.003328	0.805416	0.99991	0.125175	0.198136	0.999662	0.792829	0.748095	0.932507	0.054487	0	0	0	0	0	0	0	0	0	0	0	0	0
b1596	ynfM	0.129	-0.172	1.199	-0.472	-0.438	0.407	0.4	-0.007	0.381	-1.637	-0.266	-0.601	-0.3	0.806469	0.975472	0.100026	0.342395	0.606038	0.99991	0.422594	0.992102	0.999662	0.02986	0.818914	0.539836	0.544439	0	0	0	0	0	0	0	0	0	-1	0	0	0
b1599	mdtI	-0.476	-0.485	-0.943	0.327	-1.433	-0.194	-0.179	3.653	0.078	-0.49	-0.948	0.803	0.813	0.270199	0.967006	0.236035	0.443472	0.027397	0.99991	0.668041	0	0.999662	0.637553	0.177123	0.412804	0.051793	0	0	0	0	-1	0	0	1	0	0	0	0	0
b1600	mdtJ	-0.258	-0.147	-1.201	0.564	-2.39	-0.714	0.028	4.93	1.02	-1.189	-2.243	0.822	0.712	0.59214	0.975472	0.172909	0.203872	0.002835	0.99991	0.950582	0	0.999662	0.2984	0.002989	0.412804	0.101463	0	0	0	0	-1	0	0	1	0	0	-1	0	0
b1601	tqsA	0.345	0.28	0.165	0.043	-0.104	0.22	0.074	0.313	-0.207	-0.269	-0.384	-0.302	-0.236	0.462152	0.967006	0.870798	0.939487	0.921959	0.99991	0.888983	0.560486	0.999662	0.796628	0.680263	0.785081	0.623874	0	0	0	0	0	0	0	0	0	0	0	0	0
b1602	pntB	0.48	0.134	-0.456	0.558	-0.544	0	-0.793	1.118	-0.256	-0.087	-0.678	0.078	0.424	0.002373	0.967006	0.055345	0.000614	0.006619	0.99991	1e-05	0	0.999662	0.804138	0.000428	0.829142	0.00576	0	0	0	0	0	0	0	1	0	0	0	0	0
b1603	pntA	0.474	0.249	-0.377	0.578	-0.315	-0.056	-0.613	0.947	-0.361	0.062	-0.564	0.104	0.33	0.002771	0.793153	0.141386	0.000447	0.153672	0.99991	0.000215	1e-06	0.999662	0.869133	0.002723	0.767727	0.027616	0	0	0	0	0	0	0	0	0	0	0	0	0
b1604	ydgH	-0.455	0.02	0.016	-0.239	0.182	-0.027	0.285	-0.257	-0.128	0.166	0.162	0.216	-0.258	0.001033	0.99431	0.96287	0.064722	0.356592	0.99991	0.027161	0.052185	0.999662	0.465977	0.43838	0.426125	0.043704	0	0	0	0	0	0	0	0	0	0	0	0	0
b1605	ydgI	-0.292	-0.508	-0.853	0.452	-0.501	-0.192	-1.044	0.28	0.342	0.353	0.007	0.743	0.959	0.521729	0.967006	0.27581	0.313853	0.501875	0.99991	0.019754	0.596989	0.999662	0.69902	0.995809	0.421009	0.030464	0	0	0	0	0	0	-1	0	0	0	0	0	0
b1606	folM	0.321	0.047	-0.004	0.542	0.032	-0.085	-0.681	0.385	-0.004	0.036	-0.015	0.221	0.495	0.099271	0.985015	0.99415	0.007133	0.946034	0.99991	0.001001	0.056927	0.999662	0.942213	0.983131	0.572196	0.011773	0	0	0	0	0	0	0	0	0	0	0	0	0
b1607	ydgC	0.705	-0.249	0.048	0.945	-0.398	0.092	-1.135	1.395	0.489	-0.445	-0.149	0.24	1.194	0.018942	0.967006	0.957498	0.002411	0.419694	0.99991	0.000408	6.4e-05	0.999662	0.404814	0.84755	0.698805	0.000261	0	0	0	0	0	0	-1	1	0	0	0	0	1
b1608	rstA	0.827	-0.014	0.19	1.099	0.102	-0.273	-0.905	0.213	-0.168	-0.089	0.116	0.273	1.114	0.000255	0.995507	0.614476	8e-06	0.810188	0.99991	7.2e-05	0.341664	0.999662	0.859875	0.817703	0.493413	6e-06	0	0	0	1	0	0	0	0	0	0	0	0	1
b1610	tus	0.918	0.101	0.226	0.63	0.043	-0.056	-0.634	0.124	-0.217	-0.183	-0.058	-0.288	0.528	0.000305	0.967006	0.604106	0.009322	0.939551	0.99991	0.008189	0.660142	0.999662	0.698422	0.936071	0.534567	0.024556	0	0	0	0	0	0	0	0	0	0	0	0	0
b1613	manA	-0.124	0.157	-0.134	-0.135	-0.289	-0.031	0.134	0.601	-0.125	-0.155	-0.446	-0.011	-0.291	0.38058	0.967006	0.600124	0.352041	0.150266	0.99991	0.349519	0.00015	0.999662	0.554952	0.010051	0.98073	0.036445	0	0	0	0	0	0	0	0	0	0	0	0	0
b1615	uidC	-0.965	-0.648	-0.262	-0.224	-0.684	-0.574	-0.163	-0.157	0.299	-0.421	-0.036	0.741	0.424	0.147653	0.967006	0.836415	0.751753	0.535313	0.99991	0.817653	0.861241	0.999662	0.770973	0.98967	0.600894	0.530072	0	0	0	0	0	0	0	0	0	0	0	0	0
b1616	uidB	0.231	-0.35	-0.38	0.332	-1.067	-0.901	-0.926	1.027	0.461	-0.687	-0.717	0.101	0.683	0.637724	0.967006	0.68061	0.505328	0.167862	0.99991	0.060964	0.065071	0.999662	0.49309	0.418262	0.935744	0.149879	0	0	0	0	0	0	0	0	0	0	0	0	0
b1617	uidA	-0.143	-0.719	0.012	-0.147	-0.159	0.107	-0.149	0.232	-0.086	-0.171	0.559	-0.004	0.572	0.759572	0.820826	0.992772	0.76479	0.864409	0.99991	0.751549	0.64051	0.999662	0.868834	0.459351	0.997684	0.209239	0	0	0	0	0	0	0	0	0	0	0	0	0
b1618	uidR	0.488	0.056	-0.038	0.37	-0.564	0.069	-0.529	2	0.151	-0.526	-0.619	-0.118	0.314	0.004836	0.975472	0.930698	0.029896	0.013409	0.99991	0.002591	0	0.999662	0.062018	0.003619	0.758037	0.058099	0	0	0	0	0	0	0	1	0	0	0	0	0
b1620	malI	0.315	0.167	0.511	0.374	-0.093	-0.093	-0.209	0.141	0.178	-0.604	-0.26	0.059	0.207	0.175447	0.967006	0.205163	0.109795	0.852283	0.99991	0.379949	0.609183	0.999662	0.113282	0.518837	0.932158	0.376163	0	0	0	0	0	0	0	0	0	0	0	0	0
b1621	malX	-0.364	-0.01	-0.065	-0.256	0.021	-0.087	0.222	-0.345	0.258	0.087	0.031	0.108	-0.246	0.391409	0.999467	0.957498	0.570662	0.982692	0.99991	0.618867	0.465439	0.999662	0.93402	0.983373	0.932158	0.569367	0	0	0	0	0	0	0	0	0	0	0	0	0
b1624	ydgJ	0.623	-0.043	0.243	0.559	0.006	-0.01	-0.353	0.231	-0.168	-0.237	0.049	-0.063	0.602	0.000468	0.981966	0.402854	0.001442	0.984631	0.99991	0.030561	0.187655	0.999662	0.407545	0.91765	0.876594	0.000669	0	0	0	0	0	0	0	0	0	0	0	0	0
b1625	cnu	0.59	0.071	-0.282	0.965	-0.034	-0.401	-0.383	0.49	-0.05	0.247	-0.105	0.374	0.894	0.250474	0.99431	0.785646	0.060195	0.981158	0.99991	0.461103	0.386259	0.999662	0.841868	0.947221	0.74735	0.074541	0	0	0	0	0	0	0	0	0	0	0	0	0
b1626	ydgK	0.537	-0.159	-0.469	1.255	-0.316	-0.466	-0.997	0.952	0.061	0.152	-0.157	0.718	1.415	0.206588	0.975472	0.558188	0.004072	0.697022	0.99991	0.016689	0.033971	0.999662	0.892867	0.903614	0.417946	0.001444	0	0	0	1	0	0	0	0	0	0	0	0	1
b1629	rsxC	0.755	-0.21	-0.628	1.122	-0.642	0.029	-2.103	0.911	0.236	-0.015	-0.432	0.367	1.332	0.007175	0.967006	0.205163	0.000196	0.107084	0.99991	0	0.002748	0.999662	0.986851	0.329576	0.486934	2.6e-05	0	0	0	1	0	0	-1	0	0	0	0	0	1
b1636	pdxY	0.005	0.012	-0.663	0.223	-0.455	-0.01	-0.44	0.998	0.051	0.208	-0.467	0.218	0.21	0.983057	0.995507	0.02736	0.254504	0.096112	0.99991	0.023704	1.7e-05	0.999662	0.580458	0.068474	0.580091	0.273809	0	0	0	0	0	0	0	0	0	0	0	0	0
b1637	tyrS	-0.278	-0.16	-0.21	-0.053	-0.078	-0.109	-0.042	0.037	-0.07	0.132	0.083	0.225	0.108	0.071791	0.967006	0.439673	0.76313	0.803996	0.99991	0.80416	0.849919	0.999662	0.664651	0.827551	0.473701	0.491721	0	0	0	0	0	0	0	0	0	0	0	0	0
b1638	pdxH	-0.225	-0.11	0.062	-0.277	-0.086	-0.038	0.233	-0.241	-0.034	-0.148	0.024	-0.052	-0.168	0.060348	0.967006	0.789122	0.023323	0.691719	0.99991	0.052726	0.054242	0.999662	0.494845	0.947221	0.862397	0.159914	0	0	0	0	0	0	0	0	0	0	0	0	0
b1640	anmK	0.851	0.134	-0.021	0.784	-0.201	-0.054	-0.707	0.735	-0.174	-0.18	-0.335	-0.067	0.649	1.1e-05	0.967006	0.96287	3.7e-05	0.465905	0.99991	0.000102	0.000107	0.999662	0.572547	0.14792	0.864056	0.000271	0	0	0	0	0	0	0	0	0	0	0	0	0
b1641	slyB	0.144	0.063	-0.111	0.036	-0.087	-0.082	-0.151	-0.278	-0.083	0.024	-0.15	-0.108	-0.027	0.411728	0.975472	0.734437	0.859715	0.804853	0.99991	0.40216	0.135028	0.999662	0.958418	0.661338	0.792676	0.886791	0	0	0	0	0	0	0	0	0	0	0	0	0
b1642	slyA	0.286	0.017	-0.179	0.259	-0.591	-0.018	-0.478	0.994	-0.095	-0.412	-0.608	-0.027	0.242	0.022675	0.99431	0.42057	0.039292	0.000502	0.99991	0.000422	0	0.999662	0.050969	0.000176	0.935744	0.050836	0	0	0	0	0	0	0	0	0	0	0	0	0
b1643	ydhI	0.501	-0.113	0.609	0.933	0.515	-0.488	-0.595	-0.355	-0.225	-0.095	0.628	0.432	1.046	0.115742	0.975472	0.268893	0.004497	0.296437	0.99991	0.048977	0.291605	0.999662	0.901952	0.155285	0.473701	0.001564	0	0	0	0	0	0	0	0	0	0	0	0	1
b1644	ydhJ	0.592	-0.022	0.217	0.872	0.238	-0.106	-0.662	0.082	0.108	0.021	0.26	0.28	0.894	0.011246	0.995507	0.60607	0.000447	0.542334	0.99991	0.004274	0.772258	0.999662	0.973013	0.507643	0.537987	0.00032	0	0	0	0	0	0	0	0	0	0	0	0	0
b1645	ydhK	0.434	-0.318	0.073	0.505	-0.131	-0.115	-0.93	-0.032	0.131	-0.204	0.187	0.071	0.823	0.004138	0.386191	0.800137	0.001188	0.61555	0.99991	1e-06	0.868068	0.999662	0.428861	0.449207	0.840183	4e-06	0	0	0	0	0	0	0	0	0	0	0	0	0
b1647	ydhF	0.619	0.056	0.154	0.508	0.054	0.072	-0.557	0.243	-0.037	-0.1	-0.003	-0.111	0.452	0.001464	0.975472	0.654471	0.007642	0.897978	0.99991	0.003423	0.215466	0.999662	0.812475	0.995809	0.794168	0.014486	0	0	0	0	0	0	0	0	0	0	0	0	0
b1649	nemR	0.647	0.163	-0.114	0.985	-0.152	-0.185	-0.974	0.858	-0.029	-0.037	-0.314	0.338	0.823	0.010726	0.967006	0.825373	0.000291	0.761731	0.99991	0.000281	0.001521	0.999662	0.95649	0.455569	0.483972	0.001437	0	0	0	0	0	0	0	0	0	0	0	0	0
b1650	nemA	0.245	0.105	-0.022	0.473	0.12	-0.11	-0.587	0.079	-0.085	0.142	0.015	0.228	0.367	0.202674	0.967006	0.966017	0.016076	0.748158	0.99991	0.003245	0.735559	0.999662	0.716942	0.983131	0.562625	0.052856	0	0	0	0	0	0	0	0	0	0	0	0	0
b1651	gloA	-0.058	-0.039	0.184	-0.033	0.22	0.004	-0.102	-0.348	-0.046	0.036	0.259	0.024	0.006	0.591627	0.974486	0.31008	0.777355	0.127612	0.99991	0.334711	0.001801	0.999662	0.888718	0.051472	0.935744	0.962745	0	0	0	0	0	0	0	0	0	0	0	0	0
b1652	rnt	-0.493	-0.362	-0.266	0.009	-0.151	-0.316	-0.159	-0.042	0.113	0.114	0.211	0.502	0.371	0.111242	0.967006	0.640357	0.983513	0.809683	0.99991	0.623868	0.916667	0.999662	0.884191	0.755838	0.44283	0.227961	0	0	0	0	0	0	0	0	0	0	0	0	0
b1653	lhr	0.479	-0.079	0.196	0.364	-0.199	-0.02	-0.376	0.13	-0.074	-0.395	-0.12	-0.114	0.443	0.003529	0.967006	0.48528	0.023289	0.443201	0.99991	0.018208	0.470817	0.999662	0.127469	0.717426	0.750442	0.006225	0	0	0	0	0	0	0	0	0	0	0	0	0
b1654	grxD	0.351	0.015	0.134	0.191	-0.138	-0.061	-0.33	0.045	-0.166	-0.272	-0.153	-0.16	0.175	0.066918	0.995507	0.706501	0.337756	0.698634	0.99991	0.086583	0.85706	0.999662	0.418407	0.694953	0.698805	0.366355	0	0	0	0	0	0	0	0	0	0	0	0	0
b1655	mepH	-0.337	0.072	-0.196	0.247	-0.143	-0.395	-0.13	0.423	0.145	0.052	-0.215	0.584	0.175	0.321796	0.988745	0.764584	0.485258	0.838353	0.99991	0.713092	0.235409	0.999662	0.953815	0.775302	0.418144	0.608837	0	0	0	0	0	0	0	0	0	0	0	0	0
b1656	sodB	0.581	0.194	0.426	0.27	-0.215	-0.203	-0.23	0.499	-0.318	-0.641	-0.409	-0.311	0.076	0.162552	0.967006	0.575513	0.549094	0.803996	0.99991	0.604892	0.27308	0.999662	0.370675	0.601468	0.74735	0.868128	0	0	0	0	0	0	0	0	0	0	0	0	0
b1657	ydhP	-0.268	-0.545	-0.133	-0.034	-0.338	-0.046	-0.168	0.243	0.002	-0.205	0.207	0.234	0.511	0.428431	0.808745	0.848897	0.932739	0.555428	0.99991	0.634781	0.526037	0.999662	0.778446	0.792828	0.770926	0.126075	0	0	0	0	0	0	0	0	0	0	0	0	0
b1659	ydhB	0.92	0.082	0.214	0.635	0.132	0.008	-0.596	0.086	-0.146	-0.082	0.05	-0.284	0.553	1.7e-05	0.967006	0.52001	0.001251	0.698349	0.99991	0.001892	0.696715	0.999662	0.851095	0.92838	0.444337	0.003603	0	0	0	0	0	0	0	0	0	0	0	0	0
b1661	cfa	0.186	-0.163	0.312	-0.019	0.247	-0.065	0.194	-0.721	-0.009	-0.065	0.41	-0.205	0.145	0.282052	0.967006	0.304427	0.930753	0.359796	0.99991	0.268684	0.000262	0.999662	0.877249	0.073065	0.566157	0.41567	0	0	0	0	0	0	0	0	0	0	0	0	0
b1662	ribC	-0.017	0.005	0.09	-0.116	-0.004	0.015	0.177	0.089	-0.073	-0.095	-0.009	-0.099	-0.121	0.905051	0.997156	0.693848	0.366542	0.986507	0.99991	0.152813	0.525056	0.999662	0.69902	0.983373	0.723875	0.332337	0	0	0	0	0	0	0	0	0	0	0	0	0
b1663	mdtK	-0.446	-0.476	-0.047	0.102	-0.317	-0.369	-0.335	0.44	-0.155	-0.27	0.159	0.548	0.578	0.061881	0.502901	0.940421	0.692777	0.396758	0.99991	0.155954	0.074476	0.999662	0.54257	0.765718	0.373322	0.016273	0	0	0	0	0	0	0	0	0	0	0	0	0
b1665	valV	1.012	0.72	0.48	0.553	-0.051	-0.122	-1.176	-0.129	0.167	-0.532	-0.771	-0.459	-0.167	0.061915	0.948321	0.645594	0.348195	0.974026	0.99991	0.052589	0.869015	0.999662	0.637553	0.378367	0.68024	0.765416	0	0	0	0	0	0	0	0	0	0	0	0	0
b1666	valW	-0.285	-0.176	-0.215	0.162	-0.139	-0.362	-0.486	-0.144	0.271	0.076	0.037	0.446	0.337	0.470748	0.967006	0.773866	0.70122	0.868133	0.99991	0.212723	0.765993	0.999662	0.939327	0.980206	0.572519	0.382198	0	0	0	0	0	0	0	0	0	0	0	0	0
b1667	ydhR	0.538	-0.149	0.074	0.311	-0.423	-0.009	-0.658	0.403	0.04	-0.497	-0.274	-0.227	0.46	0.012076	0.967006	0.874624	0.143657	0.182675	0.99991	0.00311	0.075712	0.999662	0.164458	0.450698	0.593098	0.030677	0	0	0	0	0	0	0	0	0	0	0	0	0
b1669	ydhT	-0.834	-0.476	0.004	-0.607	-0.975	-0.306	-0.394	0.234	0.754	-0.98	-0.499	0.227	-0.13	0.150051	0.967006	0.997494	0.307051	0.279678	0.99991	0.537277	0.757228	0.999662	0.332256	0.679804	0.883222	0.839632	0	0	0	0	0	0	0	0	0	0	0	0	0
b1670	ydhU	-0.244	-0.158	-0.483	-0.341	-0.969	-0.031	-0.812	0.399	0.083	-0.487	-0.812	-0.097	-0.183	0.652066	0.975472	0.608548	0.538044	0.228601	0.99991	0.144988	0.528512	0.999662	0.658219	0.333685	0.943628	0.741207	0	0	0	0	0	0	0	0	0	0	0	0	0
b1671	ydhX	-0.871	-0.393	-0.248	-0.64	-0.926	-0.175	-0.307	-0.116	-0.086	-0.677	-0.533	0.231	-0.248	0.196197	0.967006	0.856488	0.358518	0.388737	0.99991	0.680935	0.901043	0.999662	0.612045	0.70449	0.899779	0.733884	0	0	0	0	0	0	0	0	0	0	0	0	0
b1672	ydhW	-0.778	-0.343	0.509	-0.517	-0.208	-0.323	0.011	-1.078	-0.476	-0.717	0.135	0.261	-0.174	0.231756	0.967006	0.657142	0.449598	0.880586	0.99991	0.986781	0.132621	0.999662	0.53828	0.94574	0.878185	0.807215	0	0	0	0	0	0	0	0	0	0	0	0	0
b1673	ydhV	-0.585	0.245	1.052	-0.6	0.582	-0.125	1.793	-1.329	-0.608	-0.47	0.336	-0.015	-0.845	0.547234	0.981072	0.513394	0.554584	0.742357	0.99991	0.049082	0.179158	0.999662	0.813066	0.895921	0.995379	0.37352	0	0	0	0	0	0	1	0	0	0	0	0	0
b1674	ydhY	-0.493	1.049	2.401	-0.389	1.754	-0.321	2.355	-2.543	-0.772	-0.647	0.705	0.103	-1.438	0.783779	0.967006	0.347438	0.834125	0.462249	0.99991	0.120149	0.119793	0.999662	0.831837	0.837827	0.984689	0.35818	0	0	0	0	0	0	0	0	0	0	0	0	0
b1676	pykF	-0.652	0.013	-0.107	-0.633	-0.045	0.006	0.467	-0.201	0.058	0.062	-0.058	0.02	-0.646	0.001903	0.995507	0.777136	0.002595	0.919017	0.99991	0.020352	0.343681	0.999662	0.901761	0.915965	0.975933	0.001999	0	0	0	0	0	0	0	0	0	0	0	0	0
b1677	lpp	0.355	-0.056	0.051	0.097	-0.165	0.126	-0.465	0.239	0.093	-0.216	-0.109	-0.259	0.153	0.003241	0.967006	0.829976	0.431727	0.365197	0.99991	0.000311	0.050692	0.999662	0.282324	0.619744	0.373322	0.185901	0	0	0	0	0	0	0	0	0	0	0	0	0
b1685	ydiH	-0.041	0.077	0.149	-0.499	-0.367	-0.036	0.2	-0.015	-0.164	-0.516	-0.445	-0.457	-0.576	0.856069	0.973353	0.691606	0.017792	0.225497	0.99991	0.347786	0.955284	0.999662	0.120898	0.101884	0.373322	0.00629	0	0	0	0	0	0	0	0	0	0	0	0	0
b1686	menI	-0.182	0.161	-0.02	-0.01	0.068	0.019	0.167	0.744	-0.036	0.088	-0.093	0.172	-0.171	0.316409	0.967006	0.967084	0.96449	0.862033	0.99991	0.364519	0.000189	0.999662	0.831924	0.833223	0.661221	0.345742	0	0	0	0	0	0	0	0	0	0	0	0	0
b1687	ydiJ	-0.541	0.143	0.15	-0.287	0.239	-0.088	0.601	0.404	-0.188	0.089	0.095	0.254	-0.431	0.015705	0.967006	0.706985	0.192362	0.505611	0.99991	0.006792	0.066808	0.999662	0.864374	0.861181	0.576091	0.047285	0	0	0	0	0	0	0	0	0	0	0	0	0
b1688	ydiK	0.678	-0.13	-0.074	0.579	-0.414	-0.083	-0.702	0.801	-0.042	-0.339	-0.284	-0.099	0.709	0.000108	0.967006	0.818511	0.000668	0.062799	0.99991	7.6e-05	2.5e-05	0.999662	0.211901	0.224863	0.785081	7.3e-05	0	0	0	0	0	0	0	0	0	0	0	0	0
b1689	ydiL	0.448	0.699	0.784	0.114	-0.087	-0.087	0.437	-0.52	-0.299	-0.871	-0.786	-0.334	-0.585	0.696411	0.967006	0.686834	0.933067	0.97669	0.99991	0.69827	0.713652	0.999662	0.670327	0.714722	0.904153	0.586497	0	0	0	0	0	0	0	0	0	0	0	0	0
b1690	ydiM	-0.228	0.64	0.726	0.452	-0.315	-0.485	-0.209	0.906	1.017	-1.041	-0.955	0.68	-0.188	0.820556	0.967006	0.634413	0.62887	0.873622	0.99991	0.818341	0.334163	0.999662	0.512063	0.516347	0.73348	0.830102	0	0	0	0	0	0	0	0	0	0	0	0	0
b1692	ydiB	-0.119	-0.193	0.055	0.343	0.044	-0.32	-0.284	0.277	0.229	-0.01	0.237	0.462	0.536	0.713171	0.967006	0.945765	0.248002	0.950539	0.99991	0.333315	0.377051	0.999662	0.991671	0.694115	0.450073	0.06522	0	0	0	0	0	0	0	0	0	0	0	0	0
b1693	aroD	0.237	0.072	0.458	0.257	0.426	-0.046	0.065	-0.282	-0.109	-0.032	0.354	0.02	0.185	0.14765	0.967006	0.076536	0.119307	0.055701	0.99991	0.709283	0.095271	0.999662	0.934924	0.101521	0.969278	0.256364	0	0	0	0	0	0	0	0	0	0	0	0	0
b1695	ydiO	-0.189	0.111	0.037	-0.513	-0.003	0.355	0.505	0.185	0.313	-0.04	-0.114	-0.323	-0.624	0.503515	0.967955	0.959674	0.082671	0.996373	0.99991	0.08258	0.545664	0.999662	0.955902	0.869465	0.595403	0.030242	0	0	0	0	0	0	0	0	0	0	0	0	0
b1696	ydiP	0.515	0.242	-0.21	0.487	-0.205	-0.144	-0.395	1.09	-0.274	0.006	-0.447	-0.028	0.245	0.082692	0.967006	0.707818	0.102677	0.722636	0.99991	0.183866	0.000818	0.999662	0.993519	0.339163	0.975933	0.412523	0	0	0	0	0	0	0	1	0	0	0	0	0
b1697	ydiQ	0.43	0.305	0.306	0.44	-0.132	-0.251	-0.558	0.474	0.014	-0.438	-0.436	0.01	0.135	0.178584	0.967006	0.605476	0.180227	0.854808	0.99991	0.086402	0.169584	0.999662	0.454509	0.403335	0.989017	0.678382	0	0	0	0	0	0	0	0	0	0	0	0	0
b1698	ydiR	0.584	-0.143	0.319	0.88	-0.07	-0.364	-0.768	0.376	-0.121	-0.389	0.073	0.296	1.023	0.003691	0.967006	0.3575	5.8e-05	0.873622	0.99991	0.000195	0.067533	0.999662	0.246982	0.90185	0.431164	8e-06	0	0	0	0	0	0	0	0	0	0	0	0	1
b1699	ydiS	0.621	-0.349	-0.117	0.64	-0.263	-0.129	-0.876	0.169	-0.137	-0.146	0.086	0.019	0.989	0.020542	0.967006	0.836669	0.018712	0.602693	0.99991	0.001967	0.616224	0.999662	0.823727	0.917463	0.982168	0.000737	0	0	0	0	0	0	0	0	0	0	0	0	0
b1700	ydiT	0.65	-0.09	0.057	0.994	0.272	-0.232	-0.793	0.143	-0.337	0.216	0.362	0.344	1.084	0.160351	0.988745	0.965242	0.032573	0.779507	0.99991	0.073391	0.804991	0.999662	0.846923	0.713458	0.717679	0.018314	0	0	0	0	0	0	0	0	0	0	0	0	1
b1701	fadK	0.235	-0.126	-0.014	0.478	-0.522	-0.209	-0.846	0.659	0.272	-0.508	-0.396	0.243	0.604	0.428431	0.967006	0.988384	0.100887	0.280077	0.99991	0.005967	0.042628	0.999662	0.342117	0.452511	0.690677	0.03669	0	0	0	0	0	0	0	0	0	0	0	0	0
b1704	aroH	-0.122	-0.147	-0.24	0.303	0.123	-0.388	-0.291	-0.266	-0.097	0.363	0.269	0.425	0.45	0.760961	0.969636	0.722411	0.421617	0.874762	0.99991	0.434274	0.520069	0.999662	0.60432	0.717426	0.566157	0.207505	0	0	0	0	0	0	0	0	0	0	0	0	0
b1707	ydiV	0.195	0.607	-0.238	0.377	-0.547	-0.129	0.034	1.872	-0.12	-0.309	-1.154	0.181	-0.231	0.622532	0.808745	0.743887	0.334115	0.370596	0.99991	0.934087	2.5e-05	0.999662	0.693393	0.015572	0.843869	0.539067	0	0	0	0	0	0	0	1	0	0	-1	0	0
b1711	btuC	0.795	0.138	-0.332	0.97	-0.334	-0.039	-1.051	1.035	0.187	-0.003	-0.472	0.175	0.832	1.1e-05	0.967006	0.229102	1e-06	0.137706	0.99991	0	0	0.999662	0.994988	0.016274	0.565947	5e-06	0	0	0	0	0	0	-1	1	0	0	0	0	0
b1712	ihfA	0.897	0.072	0.031	0.748	-0.071	-0.055	-0.872	0.251	-0.025	-0.102	-0.143	-0.15	0.675	0	0.967006	0.896106	0	0.709551	0.99991	0	0.018996	0.999662	0.607453	0.376856	0.461335	0	0	0	0	0	0	0	0	0	0	0	0	0	0
b1713	pheT	0.194	0.083	-0.06	0.256	0.154	0.098	-0.319	0.046	0.106	0.214	0.071	0.062	0.172	0.076308	0.967006	0.781354	0.021776	0.365197	0.99991	0.004659	0.725432	0.999662	0.252122	0.770145	0.814837	0.10907	0	0	0	0	0	0	0	0	0	0	0	0	0
b1714	pheS	-0.255	0.026	-0.253	0.128	0.121	-0.041	-0.225	0.041	0.101	0.374	0.095	0.383	0.102	0.186572	0.99431	0.458666	0.529978	0.743839	0.99991	0.246642	0.869015	0.999662	0.255145	0.842433	0.388667	0.607237	0	0	0	0	0	0	0	0	0	0	0	0	0
b1715	pheM	-0.719	-0.295	-0.312	-0.129	-0.511	-0.251	-0.401	0.115	0.14	-0.199	-0.216	0.59	0.166	0.016269	0.967006	0.544036	0.681953	0.241555	0.99991	0.171973	0.753309	0.999662	0.749131	0.721546	0.388197	0.576108	0	0	0	0	0	0	0	0	0	0	0	0	0
b1716	rplT	-0.366	0.053	-0.046	-0.26	0.014	-0.014	0.132	-0.003	0.052	0.06	-0.039	0.106	-0.312	0.001406	0.967006	0.832198	0.017816	0.957339	0.99991	0.222637	0.98644	0.999662	0.803404	0.897928	0.646712	0.0047	0	0	0	0	0	0	0	0	0	0	0	0	0
b1717	rpmI	-0.355	0.069	-0.026	-0.207	0.03	0.009	0.102	0.015	0.084	0.056	-0.039	0.148	-0.276	0.010138	0.967006	0.942787	0.12376	0.919017	0.99991	0.467742	0.932139	0.999662	0.860141	0.917463	0.596347	0.038441	0	0	0	0	0	0	0	0	0	0	0	0	0
b1718	infC	0.035	-0.035	-0.111	0.135	-0.154	-0.055	-0.345	0.266	0.117	-0.042	-0.118	0.1	0.171	0.771466	0.975472	0.5758	0.219945	0.370596	0.99991	0.002524	0.020115	0.999662	0.876946	0.533159	0.670025	0.113475	0	0	0	0	0	0	0	0	0	0	0	0	0
b1719	thrS	0.583	0.039	0.054	0.568	-0.1	-0.037	-0.598	0.439	-0.063	-0.155	-0.14	-0.016	0.528	0	0.967006	0.672856	0	0.359796	0.99991	0	1e-06	0.999662	0.182773	0.148249	0.935744	0	0	0	0	0	0	0	0	0	0	0	0	0	0
b1723	pfkB	0.673	0.351	-0.493	0.801	-0.389	-0.058	-0.733	1.063	-0.047	0.105	-0.74	0.128	0.45	0.000108	0.320858	0.047508	1.3e-05	0.079506	0.99991	3.4e-05	0	0.999662	0.767279	0.000214	0.692852	0.004264	0	0	0	0	0	0	0	1	0	0	0	0	0
b1726	yniB	0.863	-0.085	0	0.788	-0.488	-0.07	-1.025	1.168	0.002	-0.488	-0.403	-0.075	0.872	2.1e-05	0.967006	0.999433	7.6e-05	0.0503	0.99991	2e-06	1e-06	0.999662	0.101085	0.099544	0.855601	2.1e-05	0	0	0	0	0	0	-1	1	0	0	0	0	0
b1727	yniC	0.101	0.229	-0.165	0.482	-0.032	-0.243	-0.43	0.571	-0.134	0.134	-0.261	0.381	0.253	0.635219	0.967006	0.665761	0.018685	0.947839	0.99991	0.032302	0.006961	0.999662	0.762718	0.432713	0.412804	0.197713	0	0	0	0	0	0	0	0	0	0	0	0	0
b1728	ydjM	0.556	0.312	0.212	0.631	-0.074	0.155	-0.412	0.794	0.388	-0.286	-0.386	0.075	0.319	0.017301	0.9467	0.616502	0.008129	0.893359	0.99991	0.066013	0.001416	0.999662	0.513142	0.262259	0.895879	0.148142	0	0	0	0	0	0	0	0	0	0	0	0	0
b1729	ydjN	0.25	0.142	-0.064	0.448	0.102	-0.943	-0.597	-1.434	0.21	0.167	-0.04	0.197	0.305	0.664483	0.981072	0.965242	0.432948	0.935676	0.99991	0.277925	0.015726	0.999662	0.905185	0.983373	0.885938	0.582005	0	0	0	0	0	0	0	-1	0	0	0	0	0
b1730	ydjO	0.754	-1.61	-0.395	0.995	0.338	-0.298	-1.081	-0.953	0.067	0.733	1.949	0.241	2.605	0.315847	0.730868	0.814602	0.185468	0.836894	0.99991	0.146726	0.279937	0.999662	0.648831	0.113081	0.893289	0.004263	0	0	0	0	0	0	0	0	0	0	0	0	1
b1731	cedA	0.025	-0.122	0.164	0.336	0.072	-0.101	-0.365	-0.078	0.196	-0.092	0.194	0.311	0.458	0.947565	0.973353	0.785646	0.286192	0.919017	0.99991	0.239291	0.84594	0.999662	0.905706	0.785043	0.628485	0.132731	0	0	0	0	0	0	0	0	0	0	0	0	0
b1733	chbG	0.469	0.057	0.328	0.238	0.001	0.044	-0.019	0.299	-0.007	-0.327	-0.056	-0.231	0.181	0.022107	0.976202	0.361315	0.249729	0.997831	0.99991	0.933715	0.164904	0.999662	0.342117	0.92789	0.574503	0.377655	0	0	0	0	0	0	0	0	0	0	0	0	0
b1734	chbF	0.131	0.08	0.14	-0.001	0.009	0.292	0.157	0.238	0.118	-0.132	-0.071	-0.132	-0.081	0.517588	0.969098	0.700674	0.997714	0.983045	0.99991	0.449048	0.258756	0.999662	0.755006	0.90185	0.783141	0.701591	0	0	0	0	0	0	0	0	0	0	0	0	0
b1735	chbR	0.642	0.102	-0.025	0.597	-0.207	-0.148	-0.64	0.61	-0.063	-0.181	-0.309	-0.045	0.495	0.009361	0.96701	0.968184	0.015461	0.642641	0.99991	0.009149	0.016857	0.999662	0.717372	0.45086	0.942838	0.038615	0	0	0	0	0	0	0	0	0	0	0	0	0
b1736	chbA	0.704	-0.113	-0.022	0.707	-0.452	-0.275	-0.951	0.979	0.002	-0.43	-0.339	0.003	0.82	0.006913	0.967006	0.97456	0.007292	0.280077	0.99991	0.00058	0.000788	0.999662	0.353341	0.455715	0.997684	0.002104	0	0	0	0	0	0	0	0	0	0	0	0	0
b1737	chbC	0.404	-0.212	-0.175	0.712	-0.404	-0.161	-0.932	0.828	-0.078	-0.229	-0.193	0.308	0.924	0.090002	0.967006	0.700674	0.0041	0.296733	0.99991	0.000343	0.001882	0.999662	0.65308	0.71173	0.51128	0.000391	0	0	0	0	0	0	0	0	0	0	0	0	0
b1740	nadE	-0.163	-0.118	0.17	0.151	0.193	-0.096	-0.044	-0.214	-0.019	0.023	0.311	0.314	0.269	0.256317	0.967006	0.506022	0.302037	0.387348	0.99991	0.773458	0.154859	0.999662	0.94932	0.103464	0.373322	0.058768	0	0	0	0	0	0	0	0	0	0	0	0	0
b1741	cho	0.176	0.111	0.402	0.507	0.073	0.057	-0.116	0.304	0.073	-0.329	-0.039	0.331	0.395	0.406869	0.967006	0.268452	0.017225	0.873596	0.99991	0.590689	0.168188	0.999662	0.350293	0.950248	0.442867	0.05535	0	0	0	0	0	0	0	0	0	0	0	0	0
b1744	astE	0.901	0.006	0.932	0.846	0.92	0.139	0.081	-0.846	-0.519	-0.012	0.914	-0.055	0.84	0.233847	0.999469	0.492861	0.280418	0.454578	0.99991	0.917459	0.292524	0.999662	0.994175	0.464068	0.981214	0.265981	0	0	0	0	0	0	0	0	0	0	0	0	0
b1745	astB	0.422	-0.181	0.953	0.478	0.489	0.051	0.037	-0.553	-0.399	-0.464	0.67	0.056	0.659	0.505383	0.975472	0.376724	0.466997	0.658515	0.99991	0.956097	0.42206	0.999662	0.698734	0.533159	0.977025	0.291136	0	0	0	0	0	0	0	0	0	0	0	0	0
b1746	astD	0.272	-0.373	0.691	0.082	-0.037	0.119	-0.179	-0.286	-0.189	-0.728	0.336	-0.19	0.455	0.700922	0.967006	0.554647	0.918946	0.981513	0.99991	0.804494	0.724417	0.999662	0.54858	0.840606	0.913962	0.506975	0	0	0	0	0	0	0	0	0	0	0	0	0
b1747	astA	0.045	-0.598	1.265	-0.125	0.046	0.294	-0.062	-0.578	-0.823	-1.219	0.644	-0.17	0.473	0.966138	0.967006	0.388615	0.90442	0.982327	0.99991	0.947713	0.56984	0.999662	0.393541	0.722932	0.94109	0.605817	0	0	0	0	0	0	0	0	0	0	0	0	0
b1748	astC	0.223	-0.445	1.307	0.047	0.265	0.183	0.743	-0.495	-0.964	-1.042	0.71	-0.176	0.492	0.825919	0.967006	0.395231	0.967968	0.897049	0.99991	0.419503	0.645244	0.999662	0.513142	0.703111	0.941149	0.607385	0	0	0	0	0	0	0	0	0	0	0	0	0
b1749	xthA	0.014	0.082	0.024	0.063	0.138	-0.115	-0.168	-0.283	-0.021	0.113	0.056	0.048	-0.019	0.948508	0.967006	0.961302	0.766365	0.683143	0.99991	0.381501	0.151155	0.999662	0.778446	0.915178	0.929377	0.929448	0	0	0	0	0	0	0	0	0	0	0	0	0
b1750	ydjX	-1.069	0.309	0.445	-1.346	0.275	-0.037	1.927	-0.737	-0.097	-0.17	-0.034	-0.277	-1.655	0.052157	0.967006	0.643061	0.0176	0.795416	0.99991	0.00085	0.192559	0.999662	0.895744	0.984014	0.843869	0.003603	0	0	0	-1	0	0	1	0	0	0	0	0	-1
b1758	ynjF	0.646	-0.074	0.168	0.683	-0.108	-0.068	-0.698	0.347	-0.028	-0.276	-0.034	0.037	0.756	0.001268	0.973841	0.628633	0.000766	0.780547	0.99991	0.000528	0.081498	0.999662	0.404619	0.952017	0.94109	0.000253	0	0	0	0	0	0	0	0	0	0	0	0	0
b1759	nudG	-0.217	0.067	0.274	0.438	0.25	-0.3	-0.069	0.052	-0.09	-0.024	0.183	0.655	0.371	0.584215	0.988745	0.694255	0.247801	0.724725	0.99991	0.865455	0.913	0.999662	0.981286	0.842433	0.418144	0.316503	0	0	0	0	0	0	0	0	0	0	0	0	0
b1760	ynjH	0.655	-1.16	1.039	-0.315	0.038	0.039	-0.501	-1.358	-0.486	-1.001	1.198	-0.97	0.845	0.11107	0.146841	0.119829	0.489538	0.972217	0.99991	0.26625	0.00498	0.999662	0.132209	0.035075	0.373322	0.060962	0	0	0	0	0	0	0	-1	0	0	1	0	0
b1761	gdhA	0.242	-0.226	0.627	0.428	0.195	-0.02	-0.088	0.533	-0.437	-0.432	0.421	0.187	0.654	0.488827	0.967006	0.291332	0.213793	0.776793	0.99991	0.811635	0.132381	0.999662	0.481115	0.464068	0.822538	0.055226	0	0	0	0	0	0	0	0	0	0	0	0	0
b1762	ynjI	0.829	-0.213	-0.258	1.165	-0.435	-0.168	-1.288	1.298	0.376	-0.177	-0.222	0.337	1.379	0.023959	0.967006	0.713374	0.002253	0.493861	0.99991	0.000822	0.001363	0.999662	0.846892	0.810439	0.652051	0.000472	0	0	0	1	0	0	-1	1	0	0	0	0	1
b1763	topB	0.884	0.141	-0.078	1.077	-0.214	-0.127	-1.156	1.059	-0.026	-0.136	-0.355	0.192	0.936	1e-06	0.967006	0.773638	0	0.317793	0.99991	0	0	0.999662	0.616075	0.049383	0.473701	0	0	0	0	1	0	0	-1	1	0	0	0	0	0
b1766	sppA	-0.062	-0.047	0.347	0.191	0.168	-0.126	0.082	0.185	-0.07	-0.179	0.215	0.254	0.238	0.796613	0.988745	0.364294	0.399438	0.66525	0.99991	0.721666	0.440413	0.999662	0.669833	0.582951	0.56906	0.272859	0	0	0	0	0	0	0	0	0	0	0	0	0
b1767	ansA	-0.195	-0.122	-0.285	0.322	-0.021	-0.266	-0.403	0.246	0.017	0.264	0.101	0.517	0.444	0.493508	0.967006	0.574331	0.248362	0.976711	0.99991	0.142132	0.419524	0.999662	0.634978	0.900925	0.412804	0.102464	0	0	0	0	0	0	0	0	0	0	0	0	0
b1768	pncA	0.091	0.035	-0.063	0.255	0.051	-0.086	-0.38	0.067	0.023	0.113	0.016	0.164	0.22	0.617253	0.988745	0.868258	0.141286	0.897354	0.99991	0.028963	0.752856	0.999662	0.761859	0.980206	0.657487	0.196223	0	0	0	0	0	0	0	0	0	0	0	0	0
b1769	ydjE	-0.391	-0.534	-0.354	0.246	-0.903	-0.176	-0.415	1.137	0.509	-0.549	-0.369	0.637	0.78	0.280274	0.882121	0.589742	0.502003	0.095342	0.99991	0.237165	0.004672	0.999662	0.430479	0.623329	0.413433	0.030237	0	0	0	0	0	0	0	1	0	0	0	0	0
b1770	ydjF	0.203	0.15	-0.097	0.23	-0.271	-0.139	-0.326	0.439	0.035	-0.174	-0.421	0.027	0.08	0.394734	0.967006	0.843766	0.348875	0.496529	0.99991	0.171391	0.078396	0.999662	0.723374	0.220134	0.971815	0.749793	0	0	0	0	0	0	0	0	0	0	0	0	0
b1771	ydjG	-0.204	-0.11	-0.27	0.16	-0.284	-0.143	-0.414	0.707	0.173	-0.014	-0.174	0.364	0.271	0.285014	0.967006	0.428814	0.420273	0.341337	0.99991	0.030881	0.0007	0.999662	0.977729	0.63692	0.412804	0.149282	0	0	0	0	0	0	0	0	0	0	0	0	0
b1772	ydjH	-0.504	-0.097	-0.336	-0.411	-0.32	0.193	0.077	0.516	0.318	0.017	-0.223	0.093	-0.314	0.080691	0.975472	0.512005	0.159545	0.500345	0.99991	0.810915	0.079177	0.999662	0.984896	0.699123	0.904577	0.279555	0	0	0	0	0	0	0	0	0	0	0	0	0
b1773	ydjI	-0.432	-0.128	-0.434	-0.305	-0.135	0.162	0.053	0.473	0.282	0.3	-0.007	0.127	-0.177	0.108703	0.967006	0.364324	0.271184	0.803996	0.99991	0.863229	0.080815	0.999662	0.554952	0.995392	0.851854	0.522106	0	0	0	0	0	0	0	0	0	0	0	0	0
b1774	ydjJ	-0.246	-0.194	-0.431	-0.51	0.09	0.053	0.128	0.157	-0.348	0.521	0.284	-0.264	-0.316	0.460443	0.967006	0.463258	0.140934	0.900034	0.99991	0.734736	0.673274	0.999662	0.353341	0.647645	0.746378	0.365925	0	0	0	0	0	0	0	0	0	0	0	0	0
b1775	ydjK	-0.047	-0.481	-0.118	0.013	-0.241	-0.009	-0.352	0.803	-0.15	-0.123	0.24	0.06	0.494	0.917875	0.967006	0.896747	0.981977	0.759907	0.99991	0.405632	0.043406	0.999662	0.905706	0.809653	0.958393	0.228002	0	0	0	0	0	0	0	0	0	0	0	0	0
b1776	ydjL	0.034	-0.176	0.282	0.057	-0.15	0.211	-0.063	0.89	0.246	-0.433	0.025	0.023	0.233	0.933066	0.967006	0.661788	0.892819	0.841153	0.99991	0.874174	0.01299	0.999662	0.500865	0.983373	0.984066	0.527634	0	0	0	0	0	0	0	0	0	0	0	0	0
b1779	gapA	-0.794	-0.046	0.018	-0.881	-0.025	-0.016	0.547	-0.468	0.062	-0.043	0.021	-0.087	-0.836	0.00173	0.988745	0.977128	0.000719	0.9648	0.99991	0.025047	0.056915	0.999662	0.940403	0.980206	0.893274	0.001113	0	0	0	0	0	0	0	0	0	0	0	0	0
b1780	yeaD	-0.299	0.02	-0.424	-0.191	-0.551	-0.025	-0.318	0.398	0.013	-0.126	-0.571	0.108	-0.211	0.199052	0.995507	0.304427	0.436963	0.093441	0.99991	0.179526	0.108277	0.999662	0.814145	0.063178	0.851657	0.368828	0	0	0	0	0	0	0	0	0	0	0	0	0
b1781	yeaE	0.289	-0.036	0.31	0.295	-0.049	-0.016	-0.293	0.379	0.056	-0.359	-0.014	0.006	0.331	0.144194	0.988745	0.376724	0.139936	0.912911	0.99991	0.140551	0.066885	0.999662	0.295683	0.983373	0.98999	0.092825	0	0	0	0	0	0	0	0	0	0	0	0	0
b1782	mipA	-0.005	-0.064	-0.204	-0.076	-0.12	-0.011	-0.117	-0.003	0.011	0.084	-0.056	-0.071	-0.012	0.985489	0.975472	0.608565	0.76081	0.784972	0.99991	0.616507	0.992616	0.999662	0.877321	0.932331	0.901525	0.963833	0	0	0	0	0	0	0	0	0	0	0	0	0
b1785	yeaI	-0.239	0.098	-1.367	-0.07	-0.05	-0.217	-0.035	0.703	0.026	1.317	-0.148	0.169	-0.167	0.77112	0.99431	0.364324	0.938575	0.980152	0.99991	0.964479	0.350632	0.999662	0.361249	0.946997	0.935744	0.831935	0	0	0	0	0	0	0	0	0	0	0	0	0
b1786	yeaJ	0.901	-0.423	-0.499	1.304	-0.681	-0.447	-1.504	1.109	-0.058	-0.182	-0.258	0.403	1.727	0.03078	0.967006	0.521861	0.002574	0.308406	0.99991	0.00064	0.014022	0.999662	0.864999	0.805101	0.624223	0.000178	0	0	0	1	0	0	-1	1	0	0	0	0	1
b1787	yeaK	0.177	-0.063	0.019	0.026	-0.278	-0.027	-0.206	0.249	-0.076	-0.297	-0.215	-0.152	0.089	0.138251	0.967006	0.957671	0.852285	0.105002	0.99991	0.091065	0.050921	0.999662	0.136783	0.220856	0.537987	0.469429	0	0	0	0	0	0	0	0	0	0	0	0	0
b1788	yoaI	0.355	-0.527	-0.271	-0.197	-0.067	-0.284	-0.338	-0.739	-0.388	0.204	0.46	-0.551	0.33	0.473143	0.967006	0.786194	0.734485	0.957339	0.99991	0.552514	0.203305	0.999662	0.872395	0.655382	0.589556	0.550237	0	0	0	0	0	0	0	0	0	0	0	0	0
b1789	yeaL	-0.303	-0.093	-0.06	0.07	-0.105	-0.27	-0.199	0.035	-0.089	-0.045	-0.012	0.372	0.162	0.138099	0.967006	0.899952	0.762126	0.799902	0.99991	0.338126	0.896283	0.999662	0.929901	0.986582	0.412804	0.431266	0	0	0	0	0	0	0	0	0	0	0	0	0
b1790	yeaM	0.497	0.104	0.352	0.437	-0.14	-0.065	-0.425	0.393	0.07	-0.492	-0.245	-0.06	0.333	0.123843	0.975472	0.546044	0.180971	0.838353	0.99991	0.1911	0.262151	0.999662	0.376351	0.717426	0.943437	0.30314	0	0	0	0	0	0	0	0	0	0	0	0	0
b1791	yeaN	-0.263	-0.181	0.085	-0.073	-0.002	-0.098	0.065	-0.031	0.123	-0.086	0.18	0.19	0.109	0.409863	0.967006	0.909726	0.839775	0.998034	0.99991	0.852913	0.939712	0.999662	0.910489	0.813211	0.804188	0.748449	0	0	0	0	0	0	0	0	0	0	0	0	0
b1792	yeaO	0.741	0.048	0.043	0.608	-0.374	0.018	-0.872	0.586	-0.072	-0.417	-0.422	-0.134	0.56	0.000594	0.985723	0.936509	0.003895	0.224401	0.99991	0.000116	0.007167	0.999662	0.234532	0.135774	0.777197	0.006402	0	0	0	0	0	0	0	0	0	0	0	0	0
b1793	yoaF	0.234	0.24	0.465	0.432	0.334	-0.044	-0.117	0.446	0.035	-0.131	0.094	0.198	0.191	0.281526	0.967006	0.217896	0.048106	0.315031	0.99991	0.605784	0.043482	0.999662	0.7777	0.863882	0.670025	0.376685	0	0	0	0	0	0	0	0	0	0	0	0	0
b1794	yeaP	-0.27	-0.183	0.004	-0.11	-0.219	-0.17	-0.018	-0.062	0.063	-0.223	-0.036	0.16	0.073	0.151532	0.967006	0.99415	0.589651	0.478621	0.99991	0.931971	0.794367	0.999662	0.52763	0.948303	0.698465	0.716713	0	0	0	0	0	0	0	0	0	0	0	0	0
b1799	dmlR	0.825	0.187	0.508	0.972	0.038	-0.165	-0.749	0.555	-0.04	-0.469	-0.148	0.147	0.785	0.033377	0.967006	0.459946	0.013661	0.968951	0.99991	0.049956	0.176348	0.999662	0.513142	0.892814	0.876812	0.03954	0	0	0	0	0	0	0	0	0	0	0	0	0
b1800	dmlA	0.161	-0.063	0.344	0.126	0.142	-0.288	-0.129	-0.118	-0.066	-0.202	0.205	-0.035	0.189	0.54047	0.982877	0.442097	0.655516	0.78255	0.99991	0.635806	0.701092	0.999662	0.687479	0.69095	0.965682	0.469349	0	0	0	0	0	0	0	0	0	0	0	0	0
b1801	yeaV	-0.964	0	0.07	-0.277	-0.174	-0.096	-0.151	-0.187	-0.018	-0.243	-0.174	0.687	-0.277	0.039293	0.999871	0.953468	0.557317	0.848784	0.99991	0.756341	0.72703	0.999662	0.799871	0.876395	0.477448	0.534173	0	0	0	0	0	0	0	0	0	0	0	0	0
b1802	yeaW	0.218	0.338	0.218	0.793	-0.08	-0.101	-0.246	0.698	0.411	-0.298	-0.417	0.575	0.455	0.675359	0.967006	0.825377	0.093732	0.947839	0.99991	0.59414	0.163233	0.999662	0.780314	0.660342	0.534567	0.309541	0	0	0	0	0	0	0	0	0	0	0	0	0
b1803	yeaX	0.388	-0.166	-0.199	0.513	-0.269	-0.243	-0.34	0.508	0.017	-0.07	-0.104	0.126	0.679	0.199115	0.967006	0.741866	0.092724	0.645548	0.99991	0.255375	0.125649	0.999662	0.931794	0.912341	0.862397	0.026134	0	0	0	0	0	0	0	0	0	0	0	0	0
b1804	rnd	-0.674	-0.25	-0.016	-0.444	-0.068	-0.102	0.412	-0.129	0.19	-0.052	0.181	0.23	-0.194	0.011332	0.967006	0.982209	0.087544	0.904444	0.99991	0.110774	0.670786	0.999662	0.934383	0.737642	0.69062	0.462975	0	0	0	0	0	0	0	0	0	0	0	0	0
b1805	fadD	-0.117	-0.287	-0.252	0.162	-0.142	-0.025	-0.537	0.134	0.283	0.11	0.144	0.279	0.448	0.653945	0.967006	0.576283	0.53737	0.775793	0.99991	0.031971	0.646389	0.999662	0.853409	0.809653	0.580091	0.068038	0	0	0	0	0	0	0	0	0	0	0	0	0
b1806	yeaY	-0.19	-0.301	-0.437	0.1	-0.338	-0.18	-0.493	0.311	0.151	0.099	-0.037	0.29	0.401	0.506254	0.967006	0.383919	0.749906	0.460434	0.99991	0.079996	0.306723	0.999662	0.891196	0.968968	0.621195	0.149562	0	0	0	0	0	0	0	0	0	0	0	0	0
b1807	tsaB	-0.669	-0.397	-0.359	0.053	-0.203	-0.383	-0.249	0.049	0.02	0.156	0.194	0.722	0.45	0.137779	0.967006	0.66639	0.92021	0.822582	0.99991	0.593704	0.932981	0.999662	0.890225	0.86659	0.442867	0.314164	0	0	0	0	0	0	0	0	0	0	0	0	0
b1808	yoaA	0.048	-0.162	-0.061	0.38	-0.252	-0.175	-0.554	0.412	-0.039	-0.191	-0.09	0.332	0.542	0.851584	0.967006	0.911203	0.093851	0.51713	0.99991	0.015999	0.085936	0.999662	0.673408	0.888916	0.470158	0.01796	0	0	0	0	0	0	0	0	0	0	0	0	0
b1809	yoaB	0.38	0.113	-0.355	0.349	-0.556	0.009	-0.517	0.991	-0.162	-0.201	-0.669	-0.031	0.236	0.010429	0.967006	0.152889	0.018461	0.004129	0.99991	0.000869	0	0.999662	0.453519	0.00034	0.937202	0.098364	0	0	0	0	0	0	0	0	0	0	0	0	0
b1810	yoaC	0.676	0.05	-0.11	0.482	-0.195	-0.117	-0.385	0.832	-0.069	-0.085	-0.245	-0.194	0.432	0.000269	0.975472	0.735281	0.006522	0.500294	0.99991	0.023849	3.3e-05	0.999662	0.831924	0.369441	0.566774	0.012081	0	0	0	0	0	0	0	0	0	0	0	0	0
b1811	yoaH	-0.469	-0.269	0.152	-0.288	0.031	-0.15	0.184	-0.446	-0.136	-0.12	0.3	0.18	-0.02	0.020118	0.934684	0.672856	0.146388	0.946913	0.99991	0.365935	0.031131	0.999662	0.776614	0.321462	0.68024	0.930937	0	0	0	0	0	0	0	0	0	0	0	0	0
b1812	pabB	-0.026	-0.244	-0.29	0.298	-0.107	-0.285	-0.437	-0.01	-0.178	0.183	0.137	0.324	0.542	0.932244	0.967006	0.55061	0.271361	0.851068	0.99991	0.099712	0.978316	0.999662	0.749276	0.839846	0.548882	0.041978	0	0	0	0	0	0	0	0	0	0	0	0	0
b1813	nudL	0.616	-0.079	0.142	0.557	-0.103	-0.114	-0.642	0.162	-0.118	-0.244	-0.024	-0.059	0.636	2.4e-05	0.967006	0.532715	9.5e-05	0.655014	0.99991	1.5e-05	0.236704	0.999662	0.263197	0.949604	0.843869	1.8e-05	0	0	0	0	0	0	0	0	0	0	0	0	0
b1816	yoaE	0.24	-0.174	0.064	0.218	-0.218	-0.107	-0.389	0.42	0.108	-0.283	-0.045	-0.022	0.392	0.428113	0.967006	0.935057	0.493922	0.697286	0.99991	0.199142	0.189044	0.999662	0.638855	0.962286	0.982131	0.189741	0	0	0	0	0	0	0	0	0	0	0	0	0
b1817	manX	0.447	0.035	-0.502	0.424	-0.686	0.085	-0.954	1.119	0.074	-0.184	-0.721	-0.023	0.388	0.288317	0.995507	0.519659	0.330151	0.303655	0.99991	0.026771	0.013331	0.999662	0.864219	0.261498	0.987109	0.360969	0	0	0	0	0	0	0	1	0	0	0	0	0
b1818	manY	0.156	-0.096	-0.688	0.229	-0.768	0.047	-0.944	1.184	0.169	-0.08	-0.672	0.074	0.325	0.720165	0.985172	0.347438	0.598184	0.207192	0.99991	0.022623	0.006343	0.999662	0.940403	0.276918	0.94414	0.425578	0	0	0	0	0	0	0	1	0	0	0	0	0
b1819	manZ	0.071	-0.122	-0.79	0.177	-0.847	0.022	-1.031	1.3	0.194	-0.058	-0.725	0.106	0.299	0.877334	0.975472	0.262697	0.683328	0.143957	0.99991	0.012227	0.002571	0.999662	0.958418	0.213626	0.923625	0.455594	0	0	0	0	0	0	-1	1	0	0	0	0	0
b1820	yobD	-0.648	-0.338	-0.945	-0.443	-0.937	0.048	-0.59	0.795	0.25	0.008	-0.599	0.204	-0.106	0.134791	0.967006	0.217896	0.319253	0.132092	0.99991	0.19154	0.085377	0.999662	0.993519	0.400555	0.850761	0.824647	0	0	0	0	0	0	0	0	0	0	0	0	0
b1821	mntP	-1.404	0.4	0.278	-0.526	0.491	-0.709	1.74	-0.929	0.006	0.214	0.091	0.878	-0.926	0.144546	0.967006	0.876213	0.581723	0.755172	0.99991	0.037238	0.299113	0.999662	0.91077	0.971514	0.687826	0.280214	0	0	0	0	0	0	1	0	0	0	0	0	0
b1822	rlmA	-0.589	-0.376	-0.098	0.115	0.103	-0.26	-0.176	-0.216	0.072	0.201	0.479	0.704	0.49	0.162316	0.967006	0.926286	0.807254	0.909095	0.99991	0.687008	0.658948	0.999662	0.831924	0.500245	0.423385	0.237641	0	0	0	0	0	0	0	0	0	0	0	0	0
b1823	cspC	-0.395	-0.024	0.018	-0.273	0.063	0.09	0.203	0.068	0.023	0.045	0.087	0.122	-0.249	0.027539	0.99431	0.969143	0.123823	0.868133	0.99991	0.258555	0.750331	0.999662	0.916655	0.840606	0.779135	0.155214	0	0	0	0	0	0	0	0	0	0	0	0	0
b1824	yobF	-0.254	-0.101	0.017	-0.135	0.022	0.075	0.001	0.149	0.148	0.006	0.124	0.119	-0.034	0.19449	0.967006	0.974113	0.516923	0.962971	0.99991	0.997798	0.497037	0.999662	0.991918	0.779799	0.804121	0.87624	0	0	0	0	0	0	0	0	0	0	0	0	0
b1825	yebO	0.164	-0.246	0.03	0.065	-0.267	-0.079	-0.414	-0.304	0.016	-0.297	-0.021	-0.099	0.311	0.398841	0.967006	0.957671	0.766473	0.383885	0.99991	0.034804	0.149263	0.999662	0.36988	0.976305	0.837396	0.105652	0	0	0	0	0	0	0	0	0	0	0	0	0
b1826	mgrB	0.507	-0.232	-0.007	0.167	-0.374	0.119	-0.725	-0.268	-0.029	-0.367	-0.142	-0.339	0.4	0.03049	0.967006	0.992185	0.504799	0.310266	0.99991	0.003714	0.31579	0.999662	0.369272	0.805101	0.47125	0.089343	0	0	0	0	0	0	0	0	0	0	0	0	0
b1827	kdgR	-0.141	-0.045	-0.166	-0.04	-0.245	0.005	-0.204	0.073	0.085	-0.079	-0.201	0.101	0.005	0.301899	0.975472	0.493774	0.796281	0.228386	0.99991	0.136357	0.654227	0.999662	0.799108	0.347534	0.750442	0.977049	0	0	0	0	0	0	0	0	0	0	0	0	0
b1828	yebQ	-0.195	-0.721	0.161	0.248	0.098	-0.485	-0.22	-0.529	0.058	-0.062	0.819	0.443	0.968	0.668587	0.808745	0.856488	0.586652	0.919017	0.99991	0.621362	0.253836	0.999662	0.955979	0.188441	0.618385	0.027796	0	0	0	0	0	0	0	0	0	0	0	0	0
b1829	htpX	0.694	-0.1	-0.299	0.657	-0.389	-0.064	-0.949	0.643	0.088	-0.09	-0.289	-0.038	0.756	3e-06	0.967006	0.155752	8e-06	0.019133	0.99991	0	1.7e-05	0.999662	0.729012	0.082972	0.904153	1e-06	0	0	0	0	0	0	0	0	0	0	0	0	0
b1830	prc	-0.321	-0.043	-0.118	0.111	-0.13	-0.196	-0.372	0.131	0.019	-0.012	-0.087	0.432	0.154	0.247365	0.99431	0.83282	0.713748	0.815975	0.99991	0.179455	0.689943	0.999662	0.987624	0.912899	0.452201	0.585274	0	0	0	0	0	0	0	0	0	0	0	0	0
b1831	proQ	-0.336	0	-0.098	0.16	0.034	-0.241	-0.135	0.045	0.046	0.131	0.033	0.496	0.16	0.196935	0.999837	0.858948	0.562143	0.958061	0.99991	0.62116	0.893551	0.999662	0.823727	0.968968	0.412804	0.545856	0	0	0	0	0	0	0	0	0	0	0	0	0
b1832	msrC	0.089	0.023	0.465	0.769	0.209	-0.295	-0.351	0.306	-0.155	-0.256	0.186	0.68	0.746	0.787434	0.995507	0.374158	0.011064	0.703998	0.99991	0.23101	0.336687	0.999662	0.659317	0.784843	0.373322	0.012304	0	0	0	0	0	0	0	0	0	0	0	0	0
b1834	yebT	0.91	-0.168	-0.079	0.999	-0.426	-0.157	-1.192	0.732	0.046	-0.347	-0.259	0.088	1.166	2.5e-05	0.967006	0.838888	8e-06	0.117357	0.99991	1e-06	0.000578	0.999662	0.301475	0.41383	0.840183	1e-06	0	0	0	0	0	0	-1	0	0	0	0	0	1
b1835	rsmF	-0.414	-0.281	-0.452	0.029	-0.196	-0.289	-0.275	0.123	-0.013	0.256	0.086	0.442	0.31	0.281073	0.967006	0.513394	0.951533	0.801477	0.99991	0.487889	0.797115	0.999662	0.75636	0.943492	0.574503	0.422397	0	0	0	0	0	0	0	0	0	0	0	0	0
b1838	pphA	0.789	-0.314	-0.236	1.094	-0.66	-0.308	-1.458	1.1	0.246	-0.424	-0.345	0.305	1.408	0.024909	0.967006	0.741911	0.002691	0.279678	0.99991	0.00021	0.007044	0.999662	0.581118	0.670097	0.657487	0.000278	0	0	0	1	0	0	-1	1	0	0	0	0	1
b1839	yebY	0.842	0.004	-0.008	0.995	-0.308	-0.233	-0.786	0.83	-0.129	-0.301	-0.312	0.153	0.99	0.00205	0.999469	0.992843	0.000432	0.488872	0.99991	0.002967	0.003377	0.999662	0.551221	0.495724	0.798343	0.000412	0	0	0	0	0	0	0	0	0	0	0	0	0
b1842	holE	0.452	-0.06	-0.355	0.54	-0.398	-0.157	-0.768	1.05	-0.002	-0.042	-0.337	0.088	0.6	0.106318	0.988745	0.487284	0.056041	0.376894	0.99991	0.00777	0.000718	0.999662	0.956575	0.489581	0.904153	0.032615	0	0	0	0	0	0	0	1	0	0	0	0	0
b1843	yobB	0.51	0.289	-0.674	0.342	-0.817	-0.096	-0.714	2.616	0.135	-0.144	-1.106	-0.169	0.053	0.00416	0.764973	0.011875	0.049375	0.000556	0.99991	0.000204	0	0.999662	0.690266	6e-06	0.638937	0.772449	0	0	0	0	0	0	0	1	0	0	-1	0	0
b1844	exoX	0.326	0.147	0.465	0.699	0.152	-0.224	-0.333	1.079	-0.047	-0.313	0.005	0.373	0.552	0.168394	0.967006	0.257625	0.00442	0.742034	0.99991	0.149491	5e-05	0.999662	0.455641	0.995809	0.44283	0.018942	0	0	0	0	0	0	0	1	0	0	0	0	0
b1845	ptrB	0.926	-0.126	0.121	1.117	-0.206	-0.095	-1.161	0.48	-0.076	-0.327	-0.08	0.191	1.243	9e-06	0.967006	0.715116	1e-06	0.49603	0.99991	0	0.011605	0.999662	0.296842	0.863775	0.576862	0	0	0	0	1	0	0	-1	0	0	0	0	0	1
b1848	yebG	-0.171	0.201	0.036	-0.37	-0.137	0.091	0.361	0.143	-0.018	-0.173	-0.338	-0.198	-0.571	0.205839	0.851852	0.909799	0.009252	0.555474	0.99991	0.009994	0.328892	0.999662	0.483859	0.051805	0.476339	0.000169	0	0	0	0	0	0	0	0	0	0	0	0	0
b1850	eda	-0.272	0.033	-0.082	-0.309	-0.014	-0.057	0.161	-0.176	0.024	0.068	-0.047	-0.037	-0.342	0.020706	0.975472	0.698973	0.009852	0.959633	0.99991	0.168215	0.150808	0.999662	0.792788	0.875448	0.904153	0.004421	0	0	0	0	0	0	0	0	0	0	0	0	0
b1851	edd	-0.469	-0.021	0.048	-0.451	0.008	-0.02	0.33	-0.286	0.074	-0.041	0.029	0.018	-0.43	0.001546	0.99431	0.871785	0.002264	0.981513	0.99991	0.019214	0.046683	0.999662	0.905706	0.946952	0.967946	0.00312	0	0	0	0	0	0	0	0	0	0	0	0	0
b1852	zwf	-0.112	0.018	0.185	-0.142	0.041	-0.022	0.218	0.062	-0.148	-0.144	0.023	-0.031	-0.16	0.296425	0.990305	0.321913	0.186732	0.854407	0.99991	0.040844	0.619529	0.999662	0.442982	0.944659	0.915685	0.129218	0	0	0	0	0	0	0	0	0	0	0	0	0
b1853	yebK	-0.299	0.222	0.664	-0.093	0.409	-0.052	0.493	-0.467	-0.012	-0.254	0.187	0.207	-0.315	0.40234	0.967006	0.262614	0.81668	0.464985	0.99991	0.155153	0.202576	0.999662	0.704814	0.818914	0.810262	0.371135	0	0	0	0	0	0	0	0	0	0	0	0	0
b1855	lpxM	0.293	0.013	-0.164	0.509	-0.16	-0.146	-0.528	0.595	0.057	0.005	-0.173	0.216	0.496	0.083556	0.995507	0.604106	0.004003	0.602147	0.99991	0.002622	0.001304	0.999662	0.992286	0.576635	0.527098	0.004398	0	0	0	0	0	0	0	0	0	0	0	0	0
b1856	mepM	0.008	0.38	-0.287	0.855	-0.18	-0.291	-0.406	1.674	0.096	0.107	-0.561	0.848	0.475	0.984628	0.967006	0.624388	0.008155	0.780547	0.99991	0.189161	9e-06	0.999662	0.896564	0.220134	0.348164	0.119425	0	0	0	0	0	0	0	1	0	0	0	0	0
b1857	znuA	-0.186	0.138	-0.035	0.311	-0.227	-0.232	-0.224	0.918	0.051	-0.193	-0.365	0.497	0.173	0.394642	0.967006	0.957009	0.145088	0.535313	0.99991	0.297632	0.000143	0.999662	0.655266	0.243479	0.373322	0.417513	0	0	0	0	0	0	0	0	0	0	0	0	0
b1858	znuC	-0.082	-0.139	0.11	-0.089	-0.193	-0.137	0.037	-0.163	0.022	-0.303	-0.054	-0.007	0.05	0.503459	0.967006	0.608565	0.485799	0.296437	0.99991	0.774048	0.2096	0.999662	0.120966	0.858756	0.986006	0.697992	0	0	0	0	0	0	0	0	0	0	0	0	0
b1859	znuB	-0.22	-0.218	-0.195	0.129	-0.37	-0.293	-0.263	0.151	0.193	-0.175	-0.151	0.349	0.348	0.341157	0.967006	0.646328	0.598607	0.297082	0.99991	0.255469	0.577962	0.999662	0.707033	0.768742	0.461335	0.124681	0	0	0	0	0	0	0	0	0	0	0	0	0
b1860	ruvB	0.152	0.07	-0.042	0.352	-0.156	-0.14	-0.191	0.346	0.048	-0.114	-0.226	0.201	0.282	0.263782	0.967006	0.89485	0.011503	0.495845	0.99991	0.155954	0.015597	0.999662	0.673408	0.263513	0.469159	0.036294	0	0	0	0	0	0	0	0	0	0	0	0	0
b1861	ruvA	0.012	0.06	0.115	0.164	-0.114	-0.036	-0.048	0.366	0.04	-0.229	-0.174	0.151	0.104	0.927952	0.967006	0.576283	0.153101	0.562061	0.99991	0.687008	0.002734	0.999662	0.237979	0.321462	0.513564	0.36442	0	0	0	0	0	0	0	0	0	0	0	0	0
b1863	ruvC	-0.486	0.066	-0.023	-0.196	0.04	0.067	0.142	0.141	0.178	0.063	-0.026	0.291	-0.262	0.002814	0.967006	0.957982	0.207848	0.907175	0.99991	0.370392	0.398748	0.999662	0.865238	0.953137	0.412804	0.08448	0	0	0	0	0	0	0	0	0	0	0	0	0
b1864	yebC	-0.497	-0.016	-0.079	-0.175	0.039	0.026	0.086	0.07	0.079	0.118	0.055	0.322	-0.159	0.000629	0.99431	0.755278	0.192524	0.897028	0.99991	0.535117	0.652548	0.999662	0.65308	0.874084	0.373322	0.230549	0	0	0	0	0	0	0	0	0	0	0	0	0
b1865	nudB	-0.361	-0.023	-0.131	0.03	-0.052	-0.044	-0.203	0.209	0.024	0.079	-0.029	0.391	0.053	0.018846	0.99431	0.635031	0.864746	0.872195	0.99991	0.17922	0.187592	0.999662	0.815029	0.947221	0.348804	0.742296	0	0	0	0	0	0	0	0	0	0	0	0	0
b1866	aspS	-0.295	0.036	-0.142	0.072	-0.052	-0.031	-0.127	0.24	-0.032	0.09	-0.088	0.367	0.036	0.029302	0.979651	0.554388	0.613529	0.852425	0.99991	0.35185	0.082425	0.999662	0.7493	0.763462	0.348164	0.802313	0	0	0	0	0	0	0	0	0	0	0	0	0
b1867	yecD	0.856	0.482	-0.15	1.136	-0.107	0.01	-0.771	1.823	0.016	0.043	-0.589	0.28	0.655	0.000322	0.357573	0.720057	1.1e-05	0.815133	0.99991	0.000659	0	0.999662	0.940403	0.036753	0.507278	0.002879	0	0	0	1	0	0	0	1	0	0	0	0	0
b1869	yecN	0.789	0.07	-0.256	0.846	-0.447	-0.09	-1.096	0.959	-0.032	-0.191	-0.516	0.057	0.776	0	0.967006	0.219392	0	0.004752	0.99991	0	0	0.999662	0.357536	0.000632	0.838143	0	0	0	0	0	0	0	-1	0	0	0	0	0	0
b1870	cmoA	0.334	-0.021	-0.561	0.772	-0.347	-0.289	-0.908	0.807	-0.006	0.214	-0.326	0.437	0.793	0.151825	0.995507	0.172909	0.001745	0.352496	0.99991	0.000329	0.00165	0.999662	0.659807	0.396458	0.412804	0.001246	0	0	0	0	0	0	0	0	0	0	0	0	0
b1871	cmoB	0.294	0.045	-0.427	0.549	-0.381	-0.19	-0.914	0.641	0.077	0.046	-0.425	0.255	0.504	0.172407	0.988745	0.268893	0.013023	0.257213	0.99991	0.000157	0.006105	0.999662	0.934423	0.169	0.563916	0.01965	0	0	0	0	0	0	0	0	0	0	0	0	0
b1874	cutC	0.333	0.042	-0.223	0.685	-0.274	-0.295	-0.659	0.931	0.274	-0.052	-0.317	0.352	0.643	0.084711	0.988745	0.527409	0.000918	0.377907	0.99991	0.001133	4.1e-05	0.999662	0.916655	0.284869	0.412804	0.001466	0	0	0	0	0	0	0	0	0	0	0	0	0
b1875	yecM	0.348	0.107	0.014	0.664	0.031	-0.223	-0.608	0.416	-0.265	0.017	-0.076	0.316	0.557	0.06189	0.967006	0.978463	0.000873	0.945416	0.99991	0.00166	0.031229	0.999662	0.975	0.877313	0.418144	0.003539	0	0	0	0	0	0	0	0	0	0	0	0	0
b1876	argS	-0.33	-0.097	-0.513	-0.088	-0.243	-0.175	-0.415	0.068	0.032	0.27	-0.146	0.242	0.008	0.258324	0.975472	0.321913	0.788146	0.643441	0.99991	0.158761	0.856471	0.999662	0.646653	0.840606	0.709308	0.98054	0	0	0	0	0	0	0	0	0	0	0	0	0
b1900	araG	0.906	-0.239	0.267	0.764	-0.348	-0.088	-1.026	0.504	-0.246	-0.615	-0.109	-0.142	1.003	0.000368	0.967006	0.534436	0.002238	0.384903	0.99991	0.000124	0.053735	0.999662	0.130083	0.87087	0.785639	0.000158	0	0	0	0	0	0	-1	0	0	0	0	0	1
b1901	araF	0.83	-0.158	0.302	1.097	-0.305	-0.308	-1.11	0.866	-0.142	-0.608	-0.147	0.267	1.255	0.008347	0.967006	0.60395	0.00083	0.609588	0.99991	0.000591	0.010546	0.999662	0.278513	0.863939	0.658075	0.000195	0	0	0	1	0	0	-1	0	0	0	0	0	1
b1907	tyrP	-0.102	-0.304	-0.98	0.099	-0.72	-0.083	-0.648	0.622	0.259	0.26	-0.416	0.201	0.404	0.820789	0.967006	0.166389	0.828751	0.248633	0.99991	0.114248	0.158342	0.999662	0.782323	0.582418	0.839561	0.322133	0	0	0	0	0	0	0	0	0	0	0	0	0
b1909	leuZ	-0.817	-0.238	-0.6	0.282	-0.495	-0.549	-0.329	0.756	0.374	0.105	-0.257	1.098	0.52	0.061881	0.967006	0.435711	0.530693	0.487174	0.99991	0.455053	0.092034	0.999662	0.924525	0.804273	0.360636	0.217254	0	0	0	0	0	0	0	0	0	0	0	0	0
b1910	cysT	-0.76	-0.272	-0.442	-0.102	-0.42	-0.358	-0.049	0.423	0.295	0.023	-0.148	0.658	0.17	0.040031	0.967006	0.494906	0.804695	0.482829	0.99991	0.902985	0.278798	0.999662	0.982831	0.877313	0.413803	0.65519	0	0	0	0	0	0	0	0	0	0	0	0	0
b1911	glyW	-0.5	-0.269	-0.338	-0.112	-0.466	-0.327	-0.175	0.378	0.397	-0.128	-0.196	0.388	0.158	0.089265	0.967006	0.521666	0.730959	0.302352	0.99991	0.570973	0.23215	0.999662	0.85719	0.765718	0.525229	0.603519	0	0	0	0	0	0	0	0	0	0	0	0	0
b1912	pgsA	0.406	0.248	0.582	-0.019	0.162	0.164	0.154	-0.242	-0.041	-0.42	-0.086	-0.425	-0.267	0.203097	0.967006	0.29715	0.963208	0.804494	0.99991	0.654908	0.511616	0.999662	0.456249	0.92838	0.518203	0.414217	0	0	0	0	0	0	0	0	0	0	0	0	0
b1913	uvrC	-0.667	-0.068	0.209	-0.604	-0.014	-0.088	0.82	-0.245	0.143	-0.222	0.055	0.064	-0.535	0.005534	0.975472	0.609638	0.011364	0.981204	0.99991	0.000839	0.323293	0.999662	0.612245	0.938273	0.923625	0.022069	0	0	0	0	0	0	0	0	0	0	0	0	0
b1914	uvrY	-0.971	0.098	0.25	-0.699	0.087	-0.156	0.824	-0.124	0.066	-0.163	-0.01	0.272	-0.797	1e-05	0.967006	0.426282	0.000469	0.809751	0.99991	6.6e-05	0.544553	0.999662	0.644884	0.987533	0.474226	0.000106	0	0	0	0	0	0	0	0	0	0	0	0	0
b1915	yecF	-0.957	-0.249	-0.57	-0.731	-0.418	-0.197	0.322	0.371	0.353	0.152	-0.169	0.226	-0.482	1.1e-05	0.901258	0.03917	0.000292	0.095254	0.99991	0.080884	0.047524	0.999662	0.673408	0.616201	0.565947	0.00999	0	0	0	0	0	0	0	0	0	0	0	0	0
b1916	sdiA	-0.206	-0.03	0.559	-0.156	0.236	-0.079	0.159	0.127	0.02	-0.324	0.266	0.05	-0.126	0.37387	0.99431	0.12709	0.524788	0.536231	0.99991	0.505012	0.626564	0.999662	0.393541	0.485618	0.9375	0.594174	0	0	0	0	0	0	0	0	0	0	0	0	0
b1917	yecC	-0.108	-0.092	0.139	0.17	0.122	-0.202	-0.466	-0.262	0.147	-0.017	0.214	0.278	0.262	0.702406	0.975472	0.785646	0.544387	0.81875	0.99991	0.077915	0.360079	0.999662	0.981286	0.68416	0.612654	0.319874	0	0	0	0	0	0	0	0	0	0	0	0	0
b1918	yecS	-0.041	-0.088	0.185	0.191	0.103	-0.257	-0.389	-0.227	0.098	-0.082	0.191	0.232	0.279	0.904822	0.975472	0.742498	0.550518	0.873622	0.99991	0.197206	0.506634	0.999662	0.909759	0.777675	0.735051	0.355959	0	0	0	0	0	0	0	0	0	0	0	0	0
b1919	dcyD	0.075	-0.027	0.193	0.246	0.168	-0.147	-0.316	-0.262	0.116	-0.025	0.195	0.171	0.273	0.803169	0.995507	0.698926	0.381518	0.748857	0.99991	0.248043	0.377934	0.999662	0.972871	0.731384	0.790632	0.313777	0	0	0	0	0	0	0	0	0	0	0	0	0
b1920	fliY	0.278	0.195	0.51	0.456	0.822	-0.259	-0.394	-1.592	0.151	0.313	0.627	0.178	0.261	0.515974	0.967006	0.492861	0.285387	0.166862	0.99991	0.356711	0.000625	0.999662	0.69902	0.316987	0.864056	0.539181	0	0	0	0	0	0	0	-1	0	0	0	0	0
b1928	yedD	0.2	0.166	-0.1	0.442	-0.144	-0.134	-0.429	0.728	-0.107	-0.043	-0.31	0.242	0.275	0.191464	0.967006	0.728826	0.005461	0.602693	0.99991	0.005992	4.4e-05	0.999662	0.91018	0.144834	0.442867	0.065666	0	0	0	0	0	0	0	0	0	0	0	0	0
b1931	yedK	0.648	-0.152	-0.185	0.583	-0.14	0.028	-0.821	0.053	-0.164	0.044	0.011	-0.065	0.734	0.014063	0.967006	0.710884	0.027368	0.796198	0.99991	0.002664	0.879816	0.999662	0.94932	0.99267	0.93028	0.006122	0	0	0	0	0	0	0	0	0	0	0	0	0
b1936	intG'	-1.046	-0.907	-1.19	0.49	-1.045	-1.354	-0.99	0.813	0.438	0.145	-0.138	1.536	1.398	0.278427	0.967006	0.498251	0.594055	0.52661	0.99991	0.269105	0.464074	0.999662	0.958418	0.968252	0.431164	0.123771	0	0	0	0	0	0	0	0	0	0	0	0	0
b1951	rcsA	0.01	-0.878	0.36	0.126	0.506	0.065	-0.131	-0.914	-0.005	0.146	1.384	0.116	1.004	0.979707	0.140219	0.525668	0.724847	0.29827	0.99991	0.700546	0.007343	0.999662	0.841868	0.000761	0.890018	0.003846	0	0	0	0	0	0	0	0	0	0	1	0	1
b1952	dsrB	0.798	-0.036	0.023	0.695	-0.273	0.038	-0.803	0.586	-0.142	-0.296	-0.237	-0.103	0.731	0.000112	0.988745	0.96287	0.000571	0.354176	0.99991	0.000108	0.003599	0.999662	0.356484	0.453691	0.813431	0.000323	0	0	0	0	0	0	0	0	0	0	0	0	0
b1958	yedI	0.628	-0.331	-0.209	1.017	-0.569	0.026	-1.163	1.007	-0.1	-0.36	-0.239	0.389	1.348	0.011377	0.948321	0.652722	0.000159	0.109906	0.99991	3.1e-05	0.000318	0.999662	0.418407	0.620004	0.423385	5e-06	0	0	0	1	0	0	-1	1	0	0	0	0	1
b1960	vsr	0.321	0.069	0.185	0.053	-0.402	-0.033	-0.404	0.319	0.007	-0.586	-0.471	-0.268	-0.016	0.040744	0.967006	0.512345	0.76479	0.066306	0.99991	0.01239	0.055439	0.999662	0.025438	0.017957	0.418765	0.93085	0	0	0	0	0	0	0	0	0	0	0	0	0
b1961	dcm	0.032	-0.038	-0.215	0.177	-0.308	-0.2	-0.303	0.433	-0.059	-0.094	-0.271	0.144	0.215	0.879697	0.988745	0.52092	0.353344	0.279678	0.99991	0.100113	0.025819	0.999662	0.827834	0.35399	0.730956	0.24094	0	0	0	0	0	0	0	0	0	0	0	0	0
b1962	yedJ	0.461	-0.064	-0.225	0.537	-0.562	-0.099	-0.551	1.02	-0.025	-0.338	-0.498	0.077	0.602	0.037648	0.975472	0.582707	0.016981	0.077191	0.99991	0.013579	8.7e-05	0.999662	0.397543	0.105775	0.892144	0.007545	0	0	0	0	0	0	0	1	0	0	0	0	0
b1963	yedR	0.663	-0.236	-0.215	0.596	-0.622	-0.054	-0.575	1.051	-0.101	-0.407	-0.386	-0.067	0.833	0.019801	0.967006	0.688576	0.036414	0.130926	0.99991	0.041521	0.00088	0.999662	0.428861	0.418637	0.934624	0.004529	0	0	0	0	0	0	0	1	0	0	0	0	0
b1968	yedV	0.129	-0.163	0.016	0.233	-0.439	-0.287	-0.089	0.914	0.109	-0.455	-0.276	0.104	0.396	0.626192	0.967006	0.982209	0.373752	0.257213	0.99991	0.740738	0.000946	0.999662	0.303918	0.535021	0.868767	0.113438	0	0	0	0	0	0	0	0	0	0	0	0	0
b1969	yedW	0.184	0.057	0.201	0.167	-0.288	-0.26	-0.187	0.672	0.02	-0.489	-0.344	-0.017	0.11	0.395515	0.981072	0.606373	0.463618	0.403189	0.99991	0.401333	0.003473	0.999662	0.172884	0.288535	0.98073	0.620155	0	0	0	0	0	0	0	0	0	0	0	0	0
b1972	yedZ	0.795	-0.199	-0.348	0.988	-0.683	-0.289	-1.204	0.996	0.241	-0.334	-0.484	0.193	1.187	0.001383	0.967006	0.43184	0.000149	0.053396	0.99991	1.4e-05	0.000415	0.999662	0.48667	0.188123	0.686879	1.6e-05	0	0	0	0	0	0	-1	0	0	0	0	0	1
b1973	zinT	-0.384	-0.222	-0.393	-0.217	-0.39	-0.031	-0.152	0.496	-0.139	0.003	-0.168	0.167	0.005	0.165715	0.967006	0.427756	0.461902	0.373224	0.99991	0.614162	0.08717	0.999662	0.996914	0.80184	0.806673	0.9858	0	0	0	0	0	0	0	0	0	0	0	0	0
b1975	serU	0.447	-0.002	0.281	0.173	-0.044	0.021	-0.353	-0.145	0.458	-0.325	-0.042	-0.274	0.175	0.206034	0.999469	0.672856	0.67204	0.962752	0.99991	0.357963	0.756776	0.999662	0.65308	0.973371	0.734568	0.646625	0	0	0	0	0	0	0	0	0	0	0	0	0
b1976	mtfA	0.7	0.159	0.542	0.764	0.176	0.012	-0.516	0.028	0.036	-0.366	0.017	0.064	0.605	0.082245	0.973353	0.446853	0.060489	0.837736	0.99991	0.197856	0.957851	0.999662	0.646653	0.99267	0.953603	0.125488	0	0	0	0	0	0	0	0	0	0	0	0	0
b1977	asnT	-0.735	-0.022	-0.029	0.104	-0.089	-0.734	-0.113	-0.131	0.633	-0.06	-0.067	0.84	0.126	0.28308	0.997415	0.988838	0.890106	0.95454	0.99991	0.873614	0.878217	0.999662	0.973013	0.976305	0.548478	0.855871	0	0	0	0	0	0	0	0	0	0	0	0	0
b1978	yeeJ	0.492	-0.051	0.28	0.305	-0.246	0.003	-0.196	0.315	0.011	-0.525	-0.194	-0.187	0.356	0.004787	0.975472	0.348584	0.073368	0.360058	0.99991	0.248129	0.079301	0.999662	0.059082	0.509244	0.580091	0.035242	0	0	0	0	0	0	0	0	0	0	0	0	0
b1981	shiA	0.121	-0.187	0.52	0.565	0.141	0.04	-0.239	0.338	-0.205	-0.379	0.328	0.445	0.752	0.743541	0.967006	0.376561	0.090955	0.84085	0.99991	0.484063	0.347032	0.999662	0.538408	0.599755	0.508039	0.025296	0	0	0	0	0	0	0	0	0	0	0	0	0
b1984	asnW	-0.699	0.68	-0.006	0.661	-0.526	0.061	-0.462	0.187	0.485	-0.52	-1.206	1.361	-0.019	0.391677	0.967006	0.997494	0.38423	0.731712	0.99991	0.534237	0.859688	0.999662	0.761859	0.284275	0.418144	0.980705	0	0	0	0	0	0	0	0	0	0	0	0	0
b1985	yeeO	0.185	0.029	0.361	0.371	0.041	-0.014	-0.204	0.455	-0.029	-0.32	0.012	0.186	0.342	0.530446	0.995507	0.478826	0.201323	0.954382	0.99991	0.495144	0.131482	0.999662	0.551221	0.99267	0.78542	0.231616	0	0	0	0	0	0	0	0	0	0	0	0	0
b1986	asnU	-0.429	-0.178	-0.309	-0.152	-0.821	0.066	-0.401	0.429	0.632	-0.512	-0.644	0.278	0.026	0.441511	0.975472	0.768027	0.806697	0.361132	0.99991	0.498793	0.528079	0.999662	0.662096	0.518837	0.840025	0.966647	0	0	0	0	0	0	0	0	0	0	0	0	0
b1987	cbl	0.388	0.172	0.554	0.506	0.727	-0.693	-0.303	-1.456	0.071	0.173	0.555	0.118	0.334	0.533082	0.976437	0.613009	0.430833	0.456666	0.99991	0.635032	0.024608	0.999662	0.905883	0.618691	0.94109	0.590769	0	0	0	0	0	0	0	-1	0	0	0	0	0
b1989	asnV	-0.958	0.086	-1.327	0.605	-0.272	-0.794	-0.731	0.567	0.538	1.055	-0.358	1.562	0.519	0.376202	0.995507	0.492861	0.551905	0.905176	0.99991	0.461794	0.626393	0.999662	0.62739	0.902441	0.465922	0.588142	0	0	0	0	0	0	0	0	0	0	0	0	0
b1991	cobT	0.07	-0.094	0.16	0.503	0.089	-0.029	-0.174	0.231	-0.256	-0.071	0.183	0.432	0.597	0.82342	0.975472	0.768027	0.073491	0.888231	0.99991	0.545964	0.462854	0.999662	0.919179	0.77202	0.452201	0.032978	0	0	0	0	0	0	0	0	0	0	0	0	0
b1992	cobS	-0.275	-0.29	0.057	0.573	0.124	-0.205	-0.199	0.335	-0.167	0.067	0.414	0.847	0.863	0.503515	0.967006	0.959218	0.145937	0.890227	0.99991	0.628485	0.444281	0.999662	0.946341	0.558146	0.373322	0.029696	0	0	0	0	0	0	0	0	0	0	0	0	0
b1993	cobU	0.079	0.113	0.453	0.268	0.298	0.088	-0.057	-0.05	-0.182	-0.155	0.185	0.189	0.155	0.791198	0.967006	0.338628	0.331215	0.501377	0.99991	0.846186	0.886532	0.999662	0.792788	0.74511	0.766421	0.572361	0	0	0	0	0	0	0	0	0	0	0	0	0
b1994	insH8	0.378	-0.064	-0.044	0.054	-0.373	0.033	0.18	0.791	0.169	-0.328	-0.309	-0.324	0.118	0.1928	0.988745	0.957982	0.878675	0.459559	0.99991	0.561028	0.012597	0.999662	0.573313	0.578669	0.586518	0.711269	0	0	0	0	0	0	0	0	0	0	0	0	0
b1996	insD6	0.305	0.013	0.197	-0.032	-0.32	0.211	0.814	0.466	0.37	-0.517	-0.333	-0.338	-0.045	0.529173	0.999024	0.840247	0.9575	0.743839	0.99991	0.07704	0.390537	0.999662	0.578757	0.763155	0.770006	0.934809	0	0	0	0	0	0	0	0	0	0	0	0	0
b1999	yeeP'	0.448	-0.071	0.202	0.407	-0.205	-0.044	0.033	0.663	-0.082	-0.407	-0.133	-0.041	0.478	0.077544	0.979651	0.672647	0.113958	0.668002	0.99991	0.904907	0.014282	0.999662	0.356763	0.840606	0.952255	0.059409	0	0	0	0	0	0	0	0	0	0	0	0	0
b2001	yeeR	-0.867	-0.575	0.119	-1.086	-0.109	0.01	1.189	-0.581	0.144	-0.228	0.466	-0.219	-0.511	0.000283	0.119869	0.766524	3.2e-05	0.796264	0.99991	8e-06	0.010511	0.999662	0.555585	0.102544	0.661234	0.025842	0	0	0	-1	0	0	1	0	0	0	0	0	0
b2002	yeeS	-0.151	-0.406	-0.2	-0.27	-0.137	-0.249	0.428	-0.336	-0.206	0.063	0.269	-0.12	0.136	0.637002	0.948321	0.723681	0.409749	0.827259	0.99991	0.161163	0.328558	0.999662	0.934783	0.661435	0.881108	0.688538	0	0	0	0	0	0	0	0	0	0	0	0	0
b2006	yeeW'	0.332	0.449	0.251	-0.537	-0.098	0.931	-0.049	0.82	0.122	-0.348	-0.546	-0.869	-0.986	0.637032	0.967006	0.860606	0.493223	0.954382	0.99991	0.953892	0.238465	0.999662	0.819743	0.680263	0.554766	0.158593	0	0	0	0	0	0	0	0	0	0	0	0	0
b2007	yeeX	-0.269	0.035	-0.023	-0.519	-0.203	0.03	0.361	0.147	-0.057	-0.179	-0.238	-0.25	-0.553	0.168906	0.988745	0.96318	0.010735	0.540233	0.99991	0.068238	0.511616	0.999662	0.646592	0.465005	0.539836	0.006363	0	0	0	0	0	0	0	0	0	0	0	0	0
b2008	yeeA	0.841	-0.171	-0.207	1.013	-0.442	-0.284	-0.872	0.973	-0.021	-0.235	-0.27	0.172	1.184	0.000291	0.967006	0.605118	3.5e-05	0.162155	0.99991	0.00017	9.3e-05	0.999662	0.572877	0.462294	0.698465	5e-06	0	0	0	1	0	0	0	0	0	0	0	0	1
[truncated: 2,693 more rows]
